# Supplementary material for: RNA editing in host lncRNAs as potential modulator in SARS-CoV-2 variants-host immune response dynamics
Source: iScience. 2024 Apr 29;27(6):109846. doi: 10.1016/j.isci.2024.109846 (PMC11103575; doi:10.1016/j.isci.2024.109846)
Supplement: Table S1. Clinical Information [file mmc2.xlsx]

## Sheet: Sheet1
Supplementary Table S1: Clinical and Demographic Data of 211 COVID-19 Patients: related to Figure 1, Table 1
Sample	Group	Status	Age (Years)	Length of Stay (Days)	SpO2 (%)	Gender	Shortness of Breath	Respiratory Support	Ct (RdRp)	Vaccination
IGIB1130001	PreVOC	Mortality	53	0.1	93	M	No	Yes	17.2	No
IGIB1130006	PreVOC	Recovered	59	11	#N/A	F	Yes	Yes	28.01	No
IGIB1130008	PreVOC	Recovered	24	6	96	F	No	Yes	29.29	No
IGIB1130009	PreVOC	Recovered	23	3	99	F	No	No	32.97	No
IGIB1130012	PreVOC	Recovered	29	13	99	M	No	No	34.1	No
IGIB1130013	PreVOC	Recovered	28	6	100	M	Yes	No	28.89	No
IGIB1130023	PreVOC	Recovered	68	5	88	M	Yes	Yes	35	No
IGIB1130032	PreVOC	Recovered	23	11	100	F	No	No	27.78	No
IGIB1130033	PreVOC	Recovered	36	20	20	F	No	Yes	29.29	No
IGIB1130035	PreVOC	Recovered	74	5	100	F	No	Yes	21.57	No
IGIB1130036	PreVOC	Recovered	61	14	78	M	Yes	Yes	19.1	No
IGIB1130037	PreVOC	Recovered	70	6	100	M	No	No	29.28	No
IGIB1130038	PreVOC	Recovered	67	3	84	M	Yes	Yes	35	No
IGIB1130039	PreVOC	Recovered	69	6	97	F	No	Yes	32.71	No
IGIB1130041	PreVOC	Recovered	35	12	98	F	Yes	Yes	28.57	No
IGIB1130044	PreVOC	Recovered	58	14	98	F	Yes	Yes	29.15	No
IGIB1130045	PreVOC	Recovered	24	14	98	F	Yes	No	35.35	No
IGIB1130046	PreVOC	Recovered	20	12	98	F	No	No	29.31	No
IGIB1130047	PreVOC	Recovered	22	16	98	F	Yes	No	33.74	No
IGIB1130048	PreVOC	Recovered	23	12	98	F	No	No	33.72	No
IGIB1130049	PreVOC	Recovered	23	11	99	F	Yes	Yes	30.94	No
IGIB1130053	PreVOC	Recovered	65	5	98	M	No	#N/A	20.42	No
IGIB1130058	PreVOC	Recovered	71	5	98	F	No	#N/A	13	No
IGIB1130060	PreVOC	Recovered	20	4	95	M	No	#N/A	29.51	No
IGIB1130062	PreVOC	Recovered	58	5	99	F	No	#N/A	21.05	No
IGIB1130063	PreVOC	Recovered	30	5	97	M	Yes	#N/A	24.21	No
IGIB1130068	PreVOC	Recovered	36	5	99	F	Yes	#N/A	25.63	No
IGIB11300693	PreVOC	Recovered	66	35	93	M	No	#N/A	32.75	No
IGIB1130071	PreVOC	Recovered	22	5	98	M	No	#N/A	13.22	No
IGIB1130073	PreVOC	Recovered	23	5	98	F	No	#N/A	27.43	No
IGIB1130074	PreVOC	Recovered	23	5	98	F	No	#N/A	20.51	No
IGIB1130077	PreVOC	Recovered	30	4	97	F	Yes	#N/A	22.15	No
IGIB1130084	PreVOC	Recovered	43	4	75	M	Yes	#N/A	26.59	No
IGIB1130087	PreVOC	Recovered	52	4	98	F	Yes	#N/A	15.99	No
IGIB1130088	PreVOC	Recovered	60	4	95	M	Yes	#N/A	22.98	No
IGIB1130091	PreVOC	Recovered	23	4	97	F	No	#N/A	27.47	No
IGIB1130093	PreVOC	Recovered	62	5	98	M	No	#N/A	13.12	No
IGIB1130094	PreVOC	Recovered	61	5	99	M	No	#N/A	14.53	No
IGIB1130096	PreVOC	Recovered	22	5	99	M	No	#N/A	23.12	No
IGIB1130097	PreVOC	Recovered	73	5	94	M	No	#N/A	25.67	No
IGIB1130099	PreVOC	Recovered	25	5	97	M	Yes	#N/A	24.2	No
IGIB11301309	PreVOC	Mortality	53	16	85	F	Yes	Yes	20.89	No
IGIB11301421	PreVOC	Mortality	62	2	88	M	No	Yes	26.42	No
IGIB11301578	PreVOC	Recovered	64	4	#N/A	M	#N/A	Yes	23.92	No
IGIB11301692	PreVOC	Mortality	65	8	#N/A	F	Yes	Yes	20.56	No
IGIB11301715	PreVOC	Recovered	66	18	98	F	No	Yes	31.29	No
IGIB11301835	PreVOC	Recovered	84	59	90	M	Yes	Yes	29.04	No
IGIB11301874	PreVOC	Mortality	68	18	96	M	Yes	Yes	27.21	No
IGIB11301895	PreVOC	Mortality	83	10	87	M	Yes	Yes	NA	No
IGIB11301959	PreVOC	Mortality	51	21	92	M	Yes	Yes	23.75	No
IGIB11302541	PreVOC	Recovered	44	14	91	M	No	Yes	28.52	No
IGIB11303310	PreVOC	Mortality	40	1	#N/A	F	Yes	Yes	29.77	No
IGIB11303528	PreVOC	Mortality	78	21	#N/A	F	No	Yes	29.72	No
IGIB11303565	PreVOC	Mortality	58	#N/A	91	#N/A	Yes	Yes	22.58	No
IGIB11303573	PreVOC	Mortality	56	32	98	M	Yes	Yes	28	No
IGIB11303588	PreVOC	Recovered	58	12	97	M	No	No	27.28	No
IGIB11303663	PreVOC	Recovered	44	14	91	M	No	No	31.76	No
IGIB11303980	PreVOC	Recovered	72	28	93	M	Yes	No	30.03	No
IGIB11304156	PreVOC	Recovered	53	15	98	F	No	Yes	30.6	No
IGIB11304171	PreVOC	Recovered	75	18	97	M	Yes	Yes	17.11	No
IGIB11304174	PreVOC	Recovered	64	7	97	F	No	No	34.66	No
IGIB11304239	PreVOC	Recovered	58	14	95	M	No	Yes	21.06	No
IGIB11304384	PreVOC	Recovered	58	12	96	M	No	Yes	30.52	No
IGIB11304386	PreVOC	Recovered	70	18	96	F	No	No	20.89	No
IGIB11304392	PreVOC	Mortality	61	7	#N/A	M	No	Yes	22.39	No
IGIB11304400	PreVOC	Mortality	77	12	92	M	No	Yes	29.62	No
IGIB11304409	PreVOC	Recovered	75	14	96	M	No	Yes	31.26	No
IGIB11304410	PreVOC	Recovered	46	6	97	M	Yes	No	23.75	No
IGIB11304423	PreVOC	Recovered	63	5	96	M	No	No	27.41	No
IGIB11304428	PreVOC	Recovered	32	13	96	F	Yes	No	30.68	No
IGIB11304453	PreVOC	Recovered	53	10	97	M	No	No	28.93	No
IGIB11304639	PreVOC	Mortality	67	16	#N/A	M	No	Yes	26.98	No
IGIB11304644	PreVOC	Recovered	49	14	94	M	No	No	23.25	No
IGIB11304645	PreVOC	Recovered	68	10	#N/A	M	No	Yes	28.76	No
IGIB11304655	PreVOC	Recovered	78	13	#N/A	M	Yes	Yes	30.25	No
IGIB11304665	PreVOC	Recovered	80	7	80	M	Yes	Yes	33.57	No
IGIB11304668	PreVOC	Mortality	68	34	97	F	No	Yes	18.24	No
IGIB11304669	PreVOC	Recovered	52	10	20	M	Yes	Yes	31.9	No
IGIB11304690	PreVOC	Recovered	58	15	98	M	Yes	No	16.45	No
IGIB11304763	PreVOC	Recovered	36	9	98	F	No	No	24.06	No
IGIB11304768	PreVOC	Recovered	30	9	97	M	No	No	36.31	No
IGIB11304857	PreVOC	Recovered	76	9	66	M	Yes	Yes	29.94	No
IGIB11304885	PreVOC	Recovered	59	16	93	M	Yes	Yes	23.31	No
IGIB11304887	PreVOC	Recovered	69	25	95	M	No	Yes	17.26	No
IGIB11304903	PreVOC	Recovered	69	12	96	M	Yes	Yes	25.24	No
IGIB11305015	PreVOC	Recovered	75	17	80	F	Yes	Yes	27.15	No
IGIB11305020	PreVOC	Recovered	36	16	85	M	Yes	Yes	27.76	No
IGIB11305028	PreVOC	Recovered	39	10	97	M	Yes	No	27.32	No
IGIB11305043	PreVOC	Mortality	62	12	94	M	Yes	Yes	16.5	No
IGIB11305044	PreVOC	Recovered	53	9	95	M	Yes	Yes	28.33	No
IGIB11305069	PreVOC	Recovered	65	9	96	M	Yes	No	15.24	No
IGIB11305072	PreVOC	Recovered	16	10	97	M	No	No	22.43	No
IGIB11305082	PreVOC	Recovered	56	16	97	M	No	No	27.7	No
IGIB11305164	PreVOC	Recovered	50	8	97	M	No	No	27.7	No
IGIB11305171	PreVOC	Recovered	58	17	#N/A	M	Yes	No	20.59	No
IGIB11305181	PreVOC	Recovered	71	7	98	F	No	No	21.94	No
IGIB11305188	PreVOC	Recovered	57	1	98	M	Yes	No	25.35	No
IGIB11305205	PreVOC	Recovered	53	11	93	M	No	Yes	23.66	No
IGIB11305269	PreVOC	Recovered	69	13	98	M	No	No	16.21	No
IGIB11305550	PreVOC	Recovered	25	10	95	F	No	No	26.23	No
IGIB11305552	PreVOC	Recovered	59	11	90	M	No	Yes	20.63	No
IGIB11305553	PreVOC	Recovered	46	15	97	M	No	No	15.84	No
IGIB11305557	PreVOC	Recovered	39	8	97	M	No	No	24.77	No
IGIB11305560	PreVOC	Recovered	65	6	96	M	No	No	26.29	No
IGIB11305576	PreVOC	Recovered	57	13	98	M	No	No	27.95	No
IGIB11305579	PreVOC	Recovered	59	13	77	M	Yes	Yes	19.84	No
IGIB11305604	PreVOC	Mortality	54	21	85	M	No	Yes	22.2	No
IGIB11305608	PreVOC	Recovered	66	10	92	F	No	Yes	29.54	No
IGIB11305610	PreVOC	Recovered	62	12	80	F	No	Yes	23.99	No
IGIB11305615	PreVOC	Mortality	50	20	76	M	No	Yes	13.62	No
IGIB11305635	PreVOC	Recovered	30	9	99	M	No	No	28.16	No
IGIB11305641	PreVOC	Recovered	74	6	96	M	Yes	No	16.65	No
IGIB11305649	PreVOC	Recovered	52	13	97	F	No	No	18.71	No
IGIB11305680	PreVOC	Recovered	65	#N/A	88	F	Yes	Yes	12.74	No
IGIB1130057	PreVOC	Recovered	78	5	95	M	No	No	16.58	No
IGIB11305763	PreVOC	Recovered	84	28	96	M	Yes	Yes	19.05	No
IGIB11305764	PreVOC	Recovered	58	25	100	M	Yes	No	20.29	No
IGIB11305766	PreVOC	Recovered	57	12	#N/A	M	Yes	No	22.82	No
IGIB1130059	PreVOC	Recovered	68	4	96	F	No	No	27.32	No
IGIB1130065	PreVOC	Recovered	46	5	96	M	Yes	Yes	25.2	No
IGIB1130069	PreVOC	Recovered	18	5	98	F	Yes	No	26.42	No
IGIB1130078	PreVOC	Recovered	69	3	94	F	Yes	No	24.72	No
IGIB1130082	PreVOC	Recovered	62	4	90	M	Yes	Yes	27.21	No
IGIB1130083	PreVOC	Recovered	57	4	89	M	No	Yes	24.72	No
IGIB1130089	PreVOC	Recovered	54	4	94	F	Yes	No	20.45	No
IGIB11301382	Omicron	Mortality	43	#N/A	98	F	Yes	Yes	NA	NA
IGIB11302239	Omicron	Mortality	65	#N/A	#N/A	M	Yes	Yes	NA	NA
IGIB11302502	Omicron	Mortality	45	#N/A	#N/A	M	Yes	Yes	NA	NA
IGIB11302646	Omicron	Mortality	89	#N/A	88	M	Yes	Yes	NA	NA
IGIB11303976	Omicron	Mortality	13	5	85	M	Yes	Yes	NA	NA
IGIB11304246	Omicron	Mortality	43	7	90	F	Yes	Yes	NA	NA
IGIB11304277	Omicron	Mortality	8	3	90	M	Yes	Yes	NA	NA
IGIB1130431628	Omicron	Mortality	65	2	58	M	YES	Yes	20.82	NA
IGIB1130437229	Omicron	Mortality	#N/A	#N/A	#N/A	#N/A	#N/A	#N/A	NA	NA
IGIB11305398	Omicron	Mortality	65	6	88	M	Yes	Yes	NA	NA
IGIB11305399	Omicron	Mortality	88	13	71	M	Yes	Yes	NA	NA
IGIB11305785	Omicron	Mortality	89	4	90	F	Yes	Yes	NA	NA
IGIB11306239	Omicron	Mortality	62	62	93	F	Yes	Yes	NA	NA
IGIB1130806804	Omicron	Mortality	70	5	98	M	No	Yes	16.25	NA
IGIB1130812321	Omicron	Mortality	72	29	89	M	Yes	Yes	NA	NA
IGIB11308793	Omicron	Mortality	0.2	#N/A	60	F	Yes	Yes	NA	NA
IGIB1130891172	Omicron	Mortality	65	40	98	M	No	Yes	12.77	NA
IGIB1130893236	Omicron	Mortality	73	9	88	M	Yes	Yes	18.36	NA
IGIB1130988	Omicron	Mortality	0.2	#N/A	#N/A	M	Yes	Yes	NA	NA
IGIB11301074	Omicron	Recovered	38	#N/A	#N/A	#N/A	#N/A	#N/A	NA	NA
IGIB11301217	Omicron	Recovered	56	#N/A	62	M	Yes	#N/A	NA	NA
IGIB11301392	Omicron	Recovered	65	#N/A	#N/A	F	#N/A	Yes	NA	Yes
IGIB11301393	Omicron	Recovered	58	0	89	M	#N/A	Yes	NA	Yes
IGIB11301402	Omicron	Recovered	7	3	89	F	Yes	Yes	NA	NA
IGIB11301406	Omicron	Recovered	5	0	#N/A	M	Yes	No	NA	NA
IGIB11301413	Omicron	Recovered	1	#N/A	#N/A	F	Yes	#N/A	NA	NA
IGIB11301660	Omicron	Recovered	38	#N/A	#N/A	#N/A	#N/A	#N/A	NA	NA
IGIB11302233	Omicron	Recovered	38	#N/A	#N/A	F	#N/A	No	NA	Yes
IGIB11302238	Omicron	Recovered	5	5	#N/A	M	Yes	#N/A	NA	NA
IGIB11302242	Omicron	Recovered	6	#N/A	97	M	Yes	#N/A	NA	NA
IGIB11302244	Omicron	Recovered	4	0	#N/A	M	Yes	No	NA	NA
IGIB1130232	Omicron	Recovered	23	0	89	M	#N/A	No	NA	Yes
IGIB11302456	Omicron	Recovered	2	0	#N/A	F	Yes	No	NA	NA
IGIB11302471	Omicron	Recovered	38	#N/A	#N/A	#N/A	#N/A	#N/A	NA	NA
IGIB11302641	Omicron	Recovered	31	0	89	F	#N/A	No	NA	Yes
IGIB11302652	Omicron	Recovered	3	0	#N/A	M	Yes	No	NA	NA
IGIB1130428513	Omicron	Recovered	74	5	98	F	No	#N/A	21.35	Yes
IGIB1130561	Omicron	Recovered	71	#N/A	#N/A	F	#N/A	Yes	NA	NA
IGIB1130569	Omicron	Recovered	7	2	#N/A	F	Yes	Yes	NA	NA
IGIB1130730252	Omicron	Recovered	26	6	98	F	YES	#N/A	19.42	NA
IGIB1130839293	Omicron	Recovered	71	9	94	F	YES	No	20.54	Yes
IGIB1130878896	Omicron	Recovered	54	1	100	F	No	#N/A	20.43	Yes
IGIB1130894191	Omicron	Recovered	46	18	98	F	No	No	23.96	Yes
IGIB1130894212	Omicron	Recovered	36	1	97	M	No	No	NA	Yes
IGIB11309544	Omicron	Recovered	6	3	95	F	Yes	Yes	NA	NA
IGIB1130955	Omicron	Recovered	7	2	#N/A	F	Yes	Yes	NA	NA
IGIB1130958	Omicron	Recovered	6	1	#N/A	M	Yes	Yes	NA	NA
IGIB1130104209	Delta	Mortality	85	36	#N/A	M	Yes	Yes	NA	NA
IGIB1130157887	Delta	Mortality	84	12	#N/A	F	Yes	Yes	NA	NA
IGIB1130207236	Delta	Mortality	75	15	#N/A	F	Yes	Yes	NA	NA
IGIB1130207490	Delta	Mortality	44	9	#N/A	M	Yes	Yes	NA	NA
IGIB1130246667	Delta	Mortality	85	6	#N/A	F	Yes	Yes	NA	NA
IGIB1130277845	Delta	Mortality	70	12	#N/A	M	Yes	Yes	NA	NA
IGIB1130296101	Delta	Mortality	73	14	#N/A	M	Yes	Yes	NA	NA
IGIB11303347	Delta	Mortality	75	22	#N/A	M	Yes	Yes	NA	NA
IGIB1130343736	Delta	Mortality	95	19	#N/A	F	Yes	Yes	NA	NA
IGIB1130346481	Delta	Mortality	31	7	#N/A	M	Yes	Yes	NA	NA
IGIB1130348493	Delta	Mortality	88	8	#N/A	M	Yes	Yes	NA	NA
IGIB1130348497	Delta	Mortality	69	13	#N/A	M	Yes	Yes	NA	NA
IGIB1130348653	Delta	Mortality	61	8	#N/A	M	Yes	Yes	NA	NA
IGIB1130393746	Delta	Mortality	66	14	#N/A	M	Yes	Yes	NA	NA
IGIB1130394617	Delta	Mortality	71	12	#N/A	F	Yes	Yes	NA	NA
IGIB1130427992	Delta	Mortality	71	16	#N/A	F	No	Yes	NA	NA
IGIB1130545612	Delta	Mortality	69	8	#N/A	M	No	No	NA	NA
IGIB1130791534	Delta	Mortality	81	8	#N/A	F	Yes	Yes	NA	NA
IGIB1130837562	Delta	Mortality	41	6	#N/A	F	No	Yes	NA	NA
IGIB1130895406	Delta	Mortality	65	9	#N/A	M	Yes	Yes	NA	NA
IGIB1130898858	Delta	Mortality	63	10	#N/A	M	Yes	Yes	NA	NA
IGIB1130900331	Delta	Mortality	91	22	#N/A	F	No	Yes	NA	NA
IGIB1130900696	Delta	Mortality	36	7	#N/A	F	Yes	Yes	NA	NA
IGIB11301042671V	Delta	Recovered	75	#N/A	88	M	No	No	16.92	Yes
IGIB1130111V	Delta	Recovered	36	#N/A	98	M	No	No	14.04	Yes
IGIB1130188012V	Delta	Recovered	46	8	97	M	No	No	NA	Yes
IGIB113023885V	Delta	Recovered	56	#N/A	97	F	No	No	18.03	Yes
IGIB1130359925V	Delta	Recovered	64	#N/A	96	M	No	No	16.48	Yes
IGIB1130371022V	Delta	Recovered	58	#N/A	96	F	No	No	15.91	Yes
IGIB1130412732V	Delta	Recovered	36	#N/A	97	M	No	No	14.1	Yes
IGIB1130482058V	Delta	Recovered	28	3	98	F	Yes	No	17.06	Yes
IGIB1130493051V	Delta	Recovered	25	6	99	F	No	No	13.59	Yes
IGIB113050041V	Delta	Recovered	66	9	98	M	No	No	15.05	Yes
IGIB1130519238V	Delta	Recovered	24	8	96	F	No	No	18.44	Yes
IGIB1130527553V	Delta	Recovered	23	13	96	F	No	No	13.97	Yes
IGIB1130534678V	Delta	Recovered	21	6	91	F	No	No	18.4	Yes
IGIB113059193V	Delta	Recovered	39	#N/A	97	M	No	No	14.56	Yes
IGIB1130797709V	Delta	Recovered	26	9	99	F	No	No	18.51	Yes
IGIB113094002V	Delta	Recovered	60	1	95	M	No	No	NA	Yes
