# Supplementary material for: RNA editing in host lncRNAs as potential modulator in SARS-CoV-2 variants-host immune response dynamics
Source: iScience. 2024 Apr 29;27(6):109846. doi: 10.1016/j.isci.2024.109846 (PMC11103575; doi:10.1016/j.isci.2024.109846)
Supplement: Table S3. List of viral SNVs [file mmc4.xlsx]

## Sheet: Sheet1
Supplementary Table S3: List of SNVs in SARS-CoV-2 Genome, related to Figure 3
PreVOC				Delta				Omicron
Mutation	Sample ID	% of Samples		Mutation	Sample ID	% of Samples		Mutation	Sample ID	% of Samples
C13730T	IGIB1130008	10.4167		A11201G	IGIB1130104209	66.6667		A18163G	IGIB11301812652	85.7143
C1707T	IGIB1130008	2.08333		A23403G	IGIB1130104209	100		A20055G	IGIB11301812652	85.7143
C19524T	IGIB1130008	4.16667		C14408T	IGIB1130104209	61.1111		A22786C	IGIB11301812652	71.4286
C23929T	IGIB1130008	12.5		C21846T	IGIB1130104209	33.3333		A23403G	IGIB11301812652	100
C28311T	IGIB1130008	10.4167		C22995A	IGIB1130104209	77.7778		A24424T	IGIB11301812652	92.8571
C6310A	IGIB1130008	4.16667		C23604G	IGIB1130104209	61.1111		A27259C	IGIB11301812652	92.8571
C6312A	IGIB1130008	10.4167		C241T	IGIB1130104209	94.4444		A27383T	IGIB11301812652	78.5714
G11083T	IGIB1130008	16.6667		C25469T	IGIB1130104209	72.2222		A28271T	IGIB11301812652	92.8571
C241T	IGIB1130012	68.75		C3037T	IGIB1130104209	61.1111		A29510C	IGIB11301812652	85.7143
C27389T	IGIB1130012	2.08333		G15451A	IGIB1130104209	66.6667		A9424G	IGIB11301812652	92.8571
C3037T	IGIB1130012	68.75		G210T	IGIB1130104209	88.8889		C10029T	IGIB11301812652	92.8571
C313T	IGIB1130012	8.33333		G28881T	IGIB1130104209	88.8889		C10449A	IGIB11301812652	92.8571
G23403A	IGIB1130012	2.08333		G29402T	IGIB1130104209	72.2222		C12880T	IGIB11301812652	85.7143
G28881A	IGIB1130012	6.25		G29742T	IGIB1130104209	50		C14408T	IGIB11301812652	92.8571
G28882A	IGIB1130012	6.25		T22917G	IGIB1130104209	66.6667		C15714T	IGIB11301812652	85.7143
G28883C	IGIB1130012	6.25		T26767C	IGIB1130104209	83.3333		C16887T	IGIB11301812652	7.14286
C13730T	IGIB1130037	10.4167		T27638C	IGIB1130104209	50		C17410T	IGIB11301812652	92.8571
C23929T	IGIB1130037	12.5		A11201G	IGIB1130157887	66.6667		C19955T	IGIB11301812652	85.7143
C28311T	IGIB1130037	10.4167		A23403G	IGIB1130157887	100		C21618T	IGIB11301812652	57.1429
C6312A	IGIB1130037	10.4167		A24410G	IGIB1130157887	61.1111		C22674T	IGIB11301812652	78.5714
G11083T	IGIB1130037	16.6667		C14408T	IGIB1130157887	61.1111		C23525T	IGIB11301812652	92.8571
C13730T	IGIB1130046	10.4167		C22995A	IGIB1130157887	77.7778		C23604A	IGIB11301812652	92.8571
C23929T	IGIB1130046	12.5		C23604G	IGIB1130157887	61.1111		C23854A	IGIB11301812652	92.8571
C28311T	IGIB1130046	10.4167		C241T	IGIB1130157887	94.4444		C241T	IGIB11301812652	92.8571
C6312A	IGIB1130046	10.4167		C25469T	IGIB1130157887	72.2222		C25000T	IGIB11301812652	42.8571
G11083T	IGIB1130046	16.6667		C3037T	IGIB1130157887	61.1111		C25416T	IGIB11301812652	64.2857
C13730T	IGIB1130048	10.4167		G210T	IGIB1130157887	88.8889		C25584T	IGIB11301812652	85.7143
C23929T	IGIB1130048	12.5		G28461A	IGIB1130157887	66.6667		C26060T	IGIB11301812652	92.8571
C28311T	IGIB1130048	10.4167		G28881T	IGIB1130157887	88.8889		C26270T	IGIB11301812652	92.8571
C6312A	IGIB1130048	10.4167		G29402T	IGIB1130157887	72.2222		C26577G	IGIB11301812652	35.7143
G11083T	IGIB1130048	16.6667		G29742T	IGIB1130157887	50		C26858T	IGIB11301812652	92.8571
A23403G	IGIB11304239	77.0833		T22917G	IGIB1130157887	66.6667		C27807T	IGIB11301812652	71.4286
C10039T	IGIB11304239	8.33333		T26767C	IGIB1130157887	83.3333		C2790T	IGIB11301812652	85.7143
C11962T	IGIB11304239	4.16667		T27638C	IGIB1130157887	50		C28311T	IGIB11301812652	71.4286
C14408T	IGIB11304239	66.6667		A23403G	IGIB1130207490	100		C3037T	IGIB11301812652	100
C18877T	IGIB11304239	25		A24410G	IGIB1130207490	61.1111		C4321T	IGIB11301812652	78.5714
C22444T	IGIB11304239	60.4167		A28461G	IGIB1130207490	16.6667		C9344T	IGIB11301812652	92.8571
C241T	IGIB11304239	68.75		C14408T	IGIB1130207490	61.1111		C9534T	IGIB11301812652	85.7143
C26735T	IGIB11304239	31.25		C16466T	IGIB1130207490	77.7778		C9866T	IGIB11301812652	85.7143
C28854T	IGIB11304239	45.8333		C21618G	IGIB1130207490	77.7778		G10447A	IGIB11301812652	64.2857
C3037T	IGIB11304239	68.75		C22995A	IGIB1130207490	77.7778		G21987A	IGIB11301812652	28.5714
C4084T	IGIB11304239	2.08333		C23604G	IGIB1130207490	61.1111		G22578A	IGIB11301812652	85.7143
G11042T	IGIB11304239	4.16667		C241T	IGIB1130207490	94.4444		G22775A	IGIB11301812652	78.5714
G23486T	IGIB11304239	4.16667		C25469T	IGIB1130207490	72.2222		G22813T	IGIB11301812652	64.2857
G25563T	IGIB11304239	29.1667		C27752T	IGIB1130207490	44.4444		G23948T	IGIB11301812652	92.8571
G8003T	IGIB11304239	4.16667		C3037T	IGIB1130207490	61.1111		G26709A	IGIB11301812652	92.8571
A23403G	IGIB11304386	77.0833		C5184T	IGIB1130207490	16.6667		G27382C	IGIB11301812652	78.5714
C13487A	IGIB11304386	4.16667		C9891T	IGIB1130207490	22.2222		G4184A	IGIB11301812652	92.8571
C14408T	IGIB11304386	66.6667		G15451A	IGIB1130207490	66.6667		G5230T	IGIB11301812652	7.14286
C18877T	IGIB11304386	25		G210T	IGIB1130207490	88.8889		G5555A	IGIB11301812652	14.2857
C21637T	IGIB11304386	4.16667		G28881T	IGIB1130207490	88.8889		T22200G	IGIB11301812652	85.7143
C22444T	IGIB11304386	60.4167		G29402T	IGIB1130207490	72.2222		T22679C	IGIB11301812652	78.5714
C241T	IGIB11304386	68.75		G29742T	IGIB1130207490	50		T23599G	IGIB11301812652	92.8571
C26735T	IGIB11304386	31.25		T11418C	IGIB1130207490	16.6667		T24469A	IGIB11301812652	92.8571
C28854T	IGIB11304386	45.8333		T12946C	IGIB1130207490	5.55556		T27384C	IGIB11301812652	78.5714
C3037T	IGIB11304386	68.75		T22917G	IGIB1130207490	66.6667		T586C	IGIB11301812652	7.14286
G11417T	IGIB11304386	4.16667		T26767C	IGIB1130207490	83.3333		T670G	IGIB11301812652	92.8571
G23593T	IGIB11304386	8.33333		T27638C	IGIB1130207490	50		A18163G	IGIB11301730958	85.7143
G25563T	IGIB11304386	29.1667		A23403G	IGIB1130346481	100		A20055G	IGIB11301730958	85.7143
G28703C	IGIB11304386	4.16667		A28271T	IGIB1130346481	22.2222		A22688G	IGIB11301730958	64.2857
T1947C	IGIB11304386	22.9167		C14408T	IGIB1130346481	61.1111		A22786C	IGIB11301730958	71.4286
A23403G	IGIB11304690	77.0833		C21846T	IGIB1130346481	33.3333		A23403G	IGIB11301730958	100
C14408T	IGIB11304690	66.6667		C23604G	IGIB1130346481	61.1111		A24424T	IGIB11301730958	92.8571
C241T	IGIB11304690	68.75		C241T	IGIB1130346481	94.4444		A27259C	IGIB11301730958	92.8571
C26110T	IGIB11304690	4.16667		C25469T	IGIB1130346481	72.2222		A27383T	IGIB11301730958	78.5714
C3037T	IGIB11304690	68.75		C3037T	IGIB1130346481	61.1111		A28271T	IGIB11301730958	92.8571
C4456T	IGIB11304690	2.08333		G15451A	IGIB1130346481	66.6667		A29510C	IGIB11301730958	85.7143
G6358T	IGIB11304690	4.16667		G210T	IGIB1130346481	88.8889		A9424G	IGIB11301730958	92.8571
T25663C	IGIB11304690	4.16667		G28881T	IGIB1130346481	88.8889		C10029T	IGIB11301730958	92.8571
A23403G	IGIB11304885	77.0833		G29402T	IGIB1130346481	72.2222		C10449A	IGIB11301730958	92.8571
C14408T	IGIB11304885	66.6667		G29742T	IGIB1130346481	50		C12880T	IGIB11301730958	85.7143
C18877T	IGIB11304885	25		T22917G	IGIB1130346481	66.6667		C14408T	IGIB11301730958	92.8571
C20178T	IGIB11304885	4.16667		T26767C	IGIB1130346481	83.3333		C15714T	IGIB11301730958	85.7143
C22444T	IGIB11304885	60.4167		T27638C	IGIB1130346481	50		C17410T	IGIB11301730958	92.8571
C241T	IGIB11304885	68.75		A15451G	IGIB1130348497	5.55556		C18326T	IGIB11301730958	7.14286
C26735T	IGIB11304885	31.25		A21987G	IGIB1130348497	11.1111		C19955T	IGIB11301730958	85.7143
C28854T	IGIB11304885	45.8333		A23403G	IGIB1130348497	100		C21618T	IGIB11301730958	57.1429
C3037T	IGIB11304885	68.75		A24410G	IGIB1130348497	61.1111		C22674T	IGIB11301730958	78.5714
C7056A	IGIB11304885	4.16667		A28271T	IGIB1130348497	22.2222		C23525T	IGIB11301730958	92.8571
G25563T	IGIB11304885	29.1667		A28461G	IGIB1130348497	16.6667		C23604A	IGIB11301730958	92.8571
G28001C	IGIB11304885	4.16667		C14408T	IGIB1130348497	61.1111		C23854A	IGIB11301730958	92.8571
G7643A	IGIB11304885	4.16667		C16466T	IGIB1130348497	77.7778		C241T	IGIB11301730958	92.8571
T1947C	IGIB11304885	22.9167		C21618G	IGIB1130348497	77.7778		C25000T	IGIB11301730958	42.8571
A23403G	IGIB11304887	77.0833		C21846T	IGIB1130348497	33.3333		C25416T	IGIB11301730958	64.2857
C10039T	IGIB11304887	8.33333		C22995A	IGIB1130348497	77.7778		C25584T	IGIB11301730958	85.7143
C14408T	IGIB11304887	66.6667		C23604G	IGIB1130348497	61.1111		C26060T	IGIB11301730958	92.8571
C1612T	IGIB11304887	2.08333		C241T	IGIB1130348497	94.4444		C26270T	IGIB11301730958	92.8571
C1758T	IGIB11304887	4.16667		C27752T	IGIB1130348497	44.4444		C26577G	IGIB11301730958	35.7143
C18877T	IGIB11304887	25		C3037T	IGIB1130348497	61.1111		C26858T	IGIB11301730958	92.8571
C22444T	IGIB11304887	60.4167		C9891T	IGIB1130348497	22.2222		C27807T	IGIB11301730958	71.4286
C241T	IGIB11304887	68.75		G28881T	IGIB1130348497	88.8889		C2790T	IGIB11301730958	85.7143
C26735T	IGIB11304887	31.25		T11418C	IGIB1130348497	16.6667		C28311T	IGIB11301730958	71.4286
C28854T	IGIB11304887	45.8333		T22917G	IGIB1130348497	66.6667		C29546T	IGIB11301730958	14.2857
C3037T	IGIB11304887	68.75		T25469C	IGIB1130348497	5.55556		C3037T	IGIB11301730958	100
C4230T	IGIB11304887	4.16667		T26767C	IGIB1130348497	83.3333		C4321T	IGIB11301730958	78.5714
G25563T	IGIB11304887	29.1667		T29402G	IGIB1130348497	5.55556		C9344T	IGIB11301730958	92.8571
G27703T	IGIB11304887	4.16667		T29742G	IGIB1130348497	11.1111		C9534T	IGIB11301730958	85.7143
G27948T	IGIB11304887	4.16667		A23403G	IGIB1130393746	100		C9866T	IGIB11301730958	85.7143
T18882G	IGIB11304887	4.16667		A24410G	IGIB1130393746	61.1111		G21987A	IGIB11301730958	28.5714
A22375G	IGIB11304410	4.16667		A28271T	IGIB1130393746	22.2222		G22578A	IGIB11301730958	85.7143
A23403G	IGIB11304410	77.0833		A28461G	IGIB1130393746	16.6667		G22775A	IGIB11301730958	78.5714
C12068T	IGIB11304410	4.16667		C14408T	IGIB1130393746	61.1111		G22813T	IGIB11301730958	64.2857
C14408T	IGIB11304410	66.6667		C16466T	IGIB1130393746	77.7778		G22882T	IGIB11301730958	50
C18877T	IGIB11304410	25		C21618G	IGIB1130393746	77.7778		G23948T	IGIB11301730958	92.8571
C22444T	IGIB11304410	60.4167		C22995A	IGIB1130393746	77.7778		G26709A	IGIB11301730958	92.8571
C241T	IGIB11304410	68.75		C23604G	IGIB1130393746	61.1111		G27382C	IGIB11301730958	78.5714
C25904T	IGIB11304410	6.25		C241T	IGIB1130393746	94.4444		G28881A	IGIB11301730958	85.7143
C26735T	IGIB11304410	31.25		C25469T	IGIB1130393746	72.2222		G28882A	IGIB11301730958	85.7143
C27612T	IGIB11304410	4.16667		C27752T	IGIB1130393746	44.4444		G28883C	IGIB11301730958	85.7143
C28854T	IGIB11304410	45.8333		C3037T	IGIB1130393746	61.1111		G4184A	IGIB11301730958	92.8571
C3037T	IGIB11304410	68.75		G15451A	IGIB1130393746	66.6667		T22200G	IGIB11301730958	85.7143
G25563T	IGIB11304410	29.1667		G210T	IGIB1130393746	88.8889		T22679C	IGIB11301730958	78.5714
T1947C	IGIB11304410	22.9167		G28881T	IGIB1130393746	88.8889		T23599G	IGIB11301730958	92.8571
A10171C	IGIB11305269	4.16667		G29402T	IGIB1130393746	72.2222		T24469A	IGIB11301730958	92.8571
A10323G	IGIB11305269	2.08333		T22917G	IGIB1130393746	66.6667		T27384C	IGIB11301730958	78.5714
A23403G	IGIB11305269	77.0833		T26767C	IGIB1130393746	83.3333		T670G	IGIB11301730958	92.8571
C1300T	IGIB11305269	2.08333		T27638C	IGIB1130393746	50		A10447G	IGIB1210K3976	14.2857
C13255T	IGIB11305269	4.16667		T29742G	IGIB1130393746	11.1111		A22688G	IGIB1210K3976	64.2857
C14408T	IGIB11305269	66.6667		A11201G	IGIB1130359925V	66.6667		A22786C	IGIB1210K3976	71.4286
C15026T	IGIB11305269	4.16667		A11332G	IGIB1130359925V	55.5556		A23403G	IGIB1210K3976	100
C19718T	IGIB11305269	4.16667		A23403G	IGIB1130359925V	100		A24424T	IGIB1210K3976	92.8571
C241T	IGIB11305269	68.75		A24389C	IGIB1130359925V	100		A27259C	IGIB1210K3976	92.8571
C3037T	IGIB11305269	68.75		A6497G	IGIB1130359925V	5.55556		A28271T	IGIB1210K3976	92.8571
C6408T	IGIB11305269	4.16667		C10029T	IGIB1130359925V	55.5556		A29510C	IGIB1210K3976	85.7143
G22661T	IGIB11305269	4.16667		C14408T	IGIB1130359925V	61.1111		A9424G	IGIB1210K3976	92.8571
G24102A	IGIB11305269	4.16667		C16466T	IGIB1130359925V	77.7778		C10029T	IGIB1210K3976	92.8571
G28221T	IGIB11305269	2.08333		C19220T	IGIB1130359925V	55.5556		C10449A	IGIB1210K3976	92.8571
G28373T	IGIB11305269	4.16667		C20611T	IGIB1130359925V	11.1111		C14408T	IGIB1210K3976	92.8571
G5206T	IGIB11305269	4.16667		C21618G	IGIB1130359925V	77.7778		C15714T	IGIB1210K3976	85.7143
T25144C	IGIB11305269	4.16667		C22995A	IGIB1130359925V	77.7778		C17410T	IGIB1210K3976	92.8571
A23403G	IGIB11303565	77.0833		C23604G	IGIB1130359925V	61.1111		C22674T	IGIB1210K3976	78.5714
C14408T	IGIB11303565	66.6667		C241T	IGIB1130359925V	94.4444		C22686T	IGIB1210K3976	57.1429
C18877T	IGIB11303565	25		C25469T	IGIB1130359925V	72.2222		C23525T	IGIB1210K3976	92.8571
C19662T	IGIB11303565	4.16667		C27874T	IGIB1130359925V	22.2222		C23604A	IGIB1210K3976	92.8571
C22444T	IGIB11303565	60.4167		C29738T	IGIB1130359925V	11.1111		C23854A	IGIB1210K3976	92.8571
C241T	IGIB11303565	68.75		C3037T	IGIB1130359925V	61.1111		C241T	IGIB1210K3976	92.8571
C26735T	IGIB11303565	31.25		C6402T	IGIB1130359925V	55.5556		C25584T	IGIB1210K3976	85.7143
C28854T	IGIB11303565	45.8333		C7124T	IGIB1130359925V	33.3333		C26060T	IGIB1210K3976	92.8571
C3037T	IGIB11303565	68.75		C7420T	IGIB1130359925V	11.1111		C26270T	IGIB1210K3976	92.8571
G23593T	IGIB11303565	8.33333		C8986T	IGIB1130359925V	33.3333		C26858T	IGIB1210K3976	92.8571
G25563T	IGIB11303565	29.1667		G15451A	IGIB1130359925V	66.6667		C27382G	IGIB1210K3976	7.14286
T1947C	IGIB11303565	22.9167		G210T	IGIB1130359925V	88.8889		C27384T	IGIB1210K3976	7.14286
T5386C	IGIB11303565	4.16667		G24390C	IGIB1130359925V	100		C2790T	IGIB1210K3976	85.7143
A23403G	IGIB11305069	77.0833		G27361T	IGIB1130359925V	11.1111		C3037T	IGIB1210K3976	100
C14408T	IGIB11305069	66.6667		G28461A	IGIB1130359925V	66.6667		C9344T	IGIB1210K3976	92.8571
C18877T	IGIB11305069	25		G28881T	IGIB1130359925V	88.8889		C9534T	IGIB1210K3976	85.7143
C22444T	IGIB11305069	60.4167		G28916T	IGIB1130359925V	55.5556		C9866T	IGIB1210K3976	85.7143
C23127T	IGIB11305069	4.16667		G29402T	IGIB1130359925V	72.2222		G22578A	IGIB1210K3976	85.7143
C241T	IGIB11305069	68.75		G29742T	IGIB1130359925V	50		G22775A	IGIB1210K3976	78.5714
C26735T	IGIB11305069	31.25		G4181T	IGIB1130359925V	44.4444		G22813T	IGIB1210K3976	64.2857
C28854T	IGIB11305069	45.8333		G9053T	IGIB1130359925V	27.7778		G22882T	IGIB1210K3976	50
C3037T	IGIB11305069	68.75		T22917G	IGIB1130359925V	66.6667		G23948T	IGIB1210K3976	92.8571
G18598T	IGIB11305069	4.16667		T26767C	IGIB1130359925V	83.3333		G26709A	IGIB1210K3976	92.8571
G22103C	IGIB11305069	4.16667		A11201G	IGIB1130371022V	66.6667		G28881A	IGIB1210K3976	85.7143
G25563T	IGIB11305069	29.1667		A11332G	IGIB1130371022V	55.5556		G28882A	IGIB1210K3976	85.7143
T1947C	IGIB11305069	22.9167		A23403G	IGIB1130371022V	100		G28883C	IGIB1210K3976	85.7143
A23403G	IGIB11304644	77.0833		A24389C	IGIB1130371022V	100		G4184A	IGIB1210K3976	92.8571
C14408T	IGIB11304644	66.6667		C10029T	IGIB1130371022V	55.5556		T10198C	IGIB1210K3976	14.2857
C18877T	IGIB11304644	25		C14408T	IGIB1130371022V	61.1111		T12880C	IGIB1210K3976	7.14286
C22444T	IGIB11304644	60.4167		C16073T	IGIB1130371022V	11.1111		T21618C	IGIB1210K3976	14.2857
C241T	IGIB11304644	68.75		C16466T	IGIB1130371022V	77.7778		T22200G	IGIB1210K3976	85.7143
C26735T	IGIB11304644	31.25		C19220T	IGIB1130371022V	55.5556		T22679C	IGIB1210K3976	78.5714
C28854T	IGIB11304644	45.8333		C21618G	IGIB1130371022V	77.7778		T23599G	IGIB1210K3976	92.8571
C3037T	IGIB11304644	68.75		C22995A	IGIB1130371022V	77.7778		T24469A	IGIB1210K3976	92.8571
G25563T	IGIB11304644	29.1667		C23604G	IGIB1130371022V	61.1111		T25000C	IGIB1210K3976	42.8571
A23403G	IGIB11305020	77.0833		C241T	IGIB1130371022V	94.4444		T27383A	IGIB1210K3976	7.14286
C14408T	IGIB11305020	66.6667		C25339T	IGIB1130371022V	5.55556		T27807C	IGIB1210K3976	7.14286
C22444T	IGIB11305020	60.4167		C25413T	IGIB1130371022V	11.1111		T28311C	IGIB1210K3976	7.14286
C241T	IGIB11305020	68.75		C25469T	IGIB1130371022V	72.2222		T670G	IGIB1210K3976	92.8571
C28854T	IGIB11305020	45.8333		C27752T	IGIB1130371022V	44.4444		A18163G	IGIB1210K4246	85.7143
C3037T	IGIB11305020	68.75		C27874T	IGIB1130371022V	22.2222		A20055G	IGIB1210K4246	85.7143
A11595G	IGIB11304428	4.16667		C3037T	IGIB1130371022V	61.1111		A21987G	IGIB1210K4246	35.7143
A15772T	IGIB11304428	4.16667		C6402T	IGIB1130371022V	55.5556		A22688G	IGIB1210K4246	64.2857
A22005G	IGIB11304428	8.33333		C7124T	IGIB1130371022V	33.3333		A22786C	IGIB1210K4246	71.4286
A23403G	IGIB11304428	77.0833		C745T	IGIB1130371022V	5.55556		A23013C	IGIB1210K4246	35.7143
A9419G	IGIB11304428	4.16667		C8986T	IGIB1130371022V	33.3333		A23040G	IGIB1210K4246	35.7143
C12880T	IGIB11304428	2.08333		G210T	IGIB1130371022V	88.8889		A23055G	IGIB1210K4246	42.8571
C14408T	IGIB11304428	66.6667		G24390C	IGIB1130371022V	100		A23063T	IGIB1210K4246	50
C162T	IGIB11304428	2.08333		G26416T	IGIB1130371022V	11.1111		A23403G	IGIB1210K4246	100
C16887T	IGIB11304428	4.16667		G28461A	IGIB1130371022V	66.6667		A24424T	IGIB1210K4246	92.8571
C22444T	IGIB11304428	60.4167		G28881T	IGIB1130371022V	88.8889		A27259C	IGIB1210K4246	92.8571
C241T	IGIB11304428	68.75		G28916T	IGIB1130371022V	55.5556		A27383T	IGIB1210K4246	78.5714
C3037T	IGIB11304428	68.75		G29402T	IGIB1130371022V	72.2222		A28271T	IGIB1210K4246	92.8571
C4900T	IGIB11304428	4.16667		G29736T	IGIB1130371022V	11.1111		A29510C	IGIB1210K4246	85.7143
C4901A	IGIB11304428	4.16667		G29742T	IGIB1130371022V	50		A9424G	IGIB1210K4246	92.8571
C8344T	IGIB11304428	6.25		G4181T	IGIB1130371022V	44.4444		C10029T	IGIB1210K4246	92.8571
G17944T	IGIB11304428	4.16667		G599T	IGIB1130371022V	5.55556		C10449A	IGIB1210K4246	92.8571
G25563T	IGIB11304428	29.1667		G9053T	IGIB1130371022V	27.7778		C12880T	IGIB1210K4246	85.7143
G2626A	IGIB11304428	4.16667		T22917G	IGIB1130371022V	66.6667		C14408T	IGIB1210K4246	92.8571
C14408T	IGIB11303980	66.6667		T26767C	IGIB1130371022V	83.3333		C15714T	IGIB1210K4246	85.7143
C22444T	IGIB11303980	60.4167		T27638C	IGIB1130371022V	50		C17410T	IGIB1210K4246	92.8571
C241T	IGIB11303980	68.75		A23403G	IGIB1130111V	100		C19955T	IGIB1210K4246	85.7143
C3037T	IGIB11303980	68.75		A24389C	IGIB1130111V	100		C22674T	IGIB1210K4246	78.5714
T28981C	IGIB11303980	4.16667		A24410G	IGIB1130111V	61.1111		C22686T	IGIB1210K4246	57.1429
A20161T	IGIB11304655	4.16667		C11514T	IGIB1130111V	5.55556		C22995A	IGIB1210K4246	42.8571
A23403G	IGIB11304655	77.0833		C13019T	IGIB1130111V	5.55556		C23525T	IGIB1210K4246	92.8571
A29669G	IGIB11304655	4.16667		C16466T	IGIB1130111V	77.7778		C23604A	IGIB1210K4246	92.8571
C14408T	IGIB11304655	66.6667		C17125T	IGIB1130111V	11.1111		C23854A	IGIB1210K4246	92.8571
C241T	IGIB11304655	68.75		C1929T	IGIB1130111V	5.55556		C241T	IGIB1210K4246	92.8571
C3037T	IGIB11304655	68.75		C21618G	IGIB1130111V	77.7778		C25416T	IGIB1210K4246	64.2857
G29674T	IGIB11304655	4.16667		C22227T	IGIB1130111V	5.55556		C25584T	IGIB1210K4246	85.7143
T19299G	IGIB11304655	2.08333		C22995A	IGIB1130111V	77.7778		C26060T	IGIB1210K4246	92.8571
A23403G	IGIB11305188	77.0833		C23604G	IGIB1130111V	61.1111		C26270T	IGIB1210K4246	92.8571
C22444T	IGIB11305188	60.4167		C241T	IGIB1130111V	94.4444		C26858T	IGIB1210K4246	92.8571
C23525T	IGIB11305188	4.16667		C25469T	IGIB1130111V	72.2222		C27807T	IGIB1210K4246	71.4286
C241T	IGIB11305188	68.75		C27752T	IGIB1130111V	44.4444		C2790T	IGIB1210K4246	85.7143
C2836T	IGIB11305188	4.16667		C3037T	IGIB1130111V	61.1111		C3037T	IGIB1210K4246	100
C28854T	IGIB11305188	45.8333		C5183T	IGIB1130111V	5.55556		C4321T	IGIB1210K4246	78.5714
C29550T	IGIB11305188	4.16667		C5184T	IGIB1130111V	16.6667		C9344T	IGIB1210K4246	92.8571
G20247T	IGIB11305188	2.08333		C9891T	IGIB1130111V	22.2222		C9534T	IGIB1210K4246	85.7143
G25775T	IGIB11305188	4.16667		G15451A	IGIB1130111V	66.6667		C9866T	IGIB1210K4246	85.7143
G7042T	IGIB11305188	2.08333		G210T	IGIB1130111V	88.8889		G10447A	IGIB1210K4246	64.2857
T25563G	IGIB11305188	4.16667		G24390C	IGIB1130111V	100		G22578A	IGIB1210K4246	85.7143
A21267G	IGIB11304639	2.08333		G28461A	IGIB1130111V	66.6667		G22775A	IGIB1210K4246	78.5714
A23403G	IGIB11304639	77.0833		G28881T	IGIB1130111V	88.8889		G22882T	IGIB1210K4246	50
C14408T	IGIB11304639	66.6667		G29402T	IGIB1130111V	72.2222		G22992A	IGIB1210K4246	35.7143
C241T	IGIB11304639	68.75		G29742T	IGIB1130111V	50		G23948T	IGIB1210K4246	92.8571
C3037T	IGIB11304639	68.75		G29759T	IGIB1130111V	11.1111		G26577C	IGIB1210K4246	42.8571
A23403G	IGIB11304384	77.0833		G29773T	IGIB1130111V	11.1111		G26709A	IGIB1210K4246	92.8571
C14408T	IGIB11304384	66.6667		G7798T	IGIB1130111V	11.1111		G27382C	IGIB1210K4246	78.5714
C21587A	IGIB11304384	2.08333		T11418C	IGIB1130111V	16.6667		G28881A	IGIB1210K4246	85.7143
C26735T	IGIB11304384	31.25		T22917G	IGIB1130111V	66.6667		G28882A	IGIB1210K4246	85.7143
C28854T	IGIB11304384	45.8333		T26767C	IGIB1130111V	83.3333		G28883C	IGIB1210K4246	85.7143
A23403G	IGIB11302541	77.0833		T3451C	IGIB1130111V	11.1111		G4184A	IGIB1210K4246	92.8571
C14408T	IGIB11302541	66.6667		A11201G	IGIB113023885V	66.6667		T22200G	IGIB1210K4246	85.7143
G11083T	IGIB11302541	16.6667		A11332G	IGIB113023885V	55.5556		T22679C	IGIB1210K4246	78.5714
T11418A	IGIB11302541	2.08333		A1180G	IGIB113023885V	5.55556		T22813G	IGIB1210K4246	21.4286
T29867A	IGIB11302541	4.16667		A23403G	IGIB113023885V	100		T23075C	IGIB1210K4246	50
A23403G	IGIB11304903	77.0833		C10029T	IGIB113023885V	55.5556		T23599G	IGIB1210K4246	92.8571
C14408T	IGIB11304903	66.6667		C14408T	IGIB113023885V	61.1111		T24469A	IGIB1210K4246	92.8571
C241T	IGIB11304903	68.75		C16466T	IGIB113023885V	77.7778		T25000C	IGIB1210K4246	42.8571
C28854T	IGIB11304903	45.8333		C19220T	IGIB113023885V	55.5556		T27384C	IGIB1210K4246	78.5714
A23403G	IGIB11305028	77.0833		C21618G	IGIB113023885V	77.7778		T670G	IGIB1210K4246	92.8571
A25814G	IGIB11305028	4.16667		C22995A	IGIB113023885V	77.7778		A18163G	IGIB1210K4277	85.7143
C19593T	IGIB11305028	2.08333		C23604G	IGIB113023885V	61.1111		A20055G	IGIB1210K4277	85.7143
C21614T	IGIB11305028	2.08333		C241T	IGIB113023885V	94.4444		A21987G	IGIB1210K4277	35.7143
C3037T	IGIB11305028	68.75		C25469T	IGIB113023885V	72.2222		A22688G	IGIB1210K4277	64.2857
C313T	IGIB11305028	8.33333		C27752T	IGIB113023885V	44.4444		A22786C	IGIB1210K4277	71.4286
G20568T	IGIB11305028	4.16667		C27874T	IGIB113023885V	22.2222		A23403G	IGIB1210K4277	100
G23587C	IGIB11305028	4.16667		C3037T	IGIB113023885V	61.1111		A24424T	IGIB1210K4277	92.8571
G28881A	IGIB11305028	6.25		C6402T	IGIB113023885V	55.5556		A27259C	IGIB1210K4277	92.8571
G28882A	IGIB11305028	6.25		C7124T	IGIB113023885V	33.3333		A27383T	IGIB1210K4277	78.5714
G28883C	IGIB11305028	6.25		C8986T	IGIB113023885V	33.3333		A28271T	IGIB1210K4277	92.8571
A23403G	IGIB11305641	77.0833		G15451A	IGIB113023885V	66.6667		A29510C	IGIB1210K4277	85.7143
C241T	IGIB11305641	68.75		G210T	IGIB113023885V	88.8889		A9424G	IGIB1210K4277	92.8571
C3037T	IGIB11305641	68.75		G28881T	IGIB113023885V	88.8889		C10029T	IGIB1210K4277	92.8571
C313T	IGIB11305641	8.33333		G28916T	IGIB113023885V	55.5556		C10449A	IGIB1210K4277	92.8571
C5700A	IGIB11305641	2.08333		G29402T	IGIB113023885V	72.2222		C12880T	IGIB1210K4277	85.7143
C6027T	IGIB11305641	2.08333		G29742T	IGIB113023885V	50		C14408T	IGIB1210K4277	92.8571
C8655T	IGIB11305641	4.16667		G4181T	IGIB113023885V	44.4444		C15714T	IGIB1210K4277	85.7143
G28727T	IGIB11305641	4.16667		G9053T	IGIB113023885V	27.7778		C17410T	IGIB1210K4277	92.8571
G28881A	IGIB11305641	6.25		T22917G	IGIB113023885V	66.6667		C19955T	IGIB1210K4277	85.7143
G28882A	IGIB11305641	6.25		T26767C	IGIB113023885V	83.3333		C21618T	IGIB1210K4277	57.1429
G28883C	IGIB11305641	6.25		T27638C	IGIB113023885V	50		C22674T	IGIB1210K4277	78.5714
C241T	IGIB11305576	68.75		A11201G	IGIB11301042671V	66.6667		C22686T	IGIB1210K4277	57.1429
C14408T	IGIB11305576	66.6667		A11332G	IGIB11301042671V	55.5556		C23525T	IGIB1210K4277	92.8571
A23403G	IGIB11303528	77.0833		A23403G	IGIB11301042671V	100		C23604A	IGIB1210K4277	92.8571
C313T	IGIB11303528	8.33333		A24410G	IGIB11301042671V	61.1111		C23854A	IGIB1210K4277	92.8571
G10281T	IGIB11303528	2.08333		A5836T	IGIB11301042671V	11.1111		C241T	IGIB1210K4277	92.8571
T18488C	IGIB11303528	4.16667		C10029T	IGIB11301042671V	55.5556		C25416T	IGIB1210K4277	64.2857
A22005G	IGIB11304645	8.33333		C14408T	IGIB11301042671V	61.1111		C25584T	IGIB1210K4277	85.7143
A23403G	IGIB11304645	77.0833		C16466T	IGIB11301042671V	77.7778		C26060T	IGIB1210K4277	92.8571
A27359G	IGIB11304645	4.16667		C19220T	IGIB11301042671V	55.5556		C26270T	IGIB1210K4277	92.8571
C14408T	IGIB11304645	66.6667		C21618G	IGIB11301042671V	77.7778		C26858T	IGIB1210K4277	92.8571
C22444T	IGIB11304645	60.4167		C22995A	IGIB11301042671V	77.7778		C2790T	IGIB1210K4277	85.7143
C3037T	IGIB11304645	68.75		C23604G	IGIB11301042671V	61.1111		C28311T	IGIB1210K4277	71.4286
T27653C	IGIB11304645	4.16667		C241T	IGIB11301042671V	94.4444		C3037T	IGIB1210K4277	100
T7822A	IGIB11304645	2.08333		C25469T	IGIB11301042671V	72.2222		C4321T	IGIB1210K4277	78.5714
C14408T	IGIB11305635	66.6667		C27752T	IGIB11301042671V	44.4444		C9344T	IGIB1210K4277	92.8571
C21772T	IGIB11305635	4.16667		C27874T	IGIB11301042671V	22.2222		C9534T	IGIB1210K4277	85.7143
C23929T	IGIB11305635	12.5		C3037T	IGIB11301042671V	61.1111		C9866T	IGIB1210K4277	85.7143
G11083T	IGIB11305635	16.6667		C3092T	IGIB11301042671V	5.55556		G10447A	IGIB1210K4277	64.2857
G24006T	IGIB11305635	4.16667		C6402T	IGIB11301042671V	55.5556		G22578A	IGIB1210K4277	85.7143
T15454A	IGIB11305635	2.08333		C7124T	IGIB11301042671V	33.3333		G22775A	IGIB1210K4277	78.5714
A23403G	IGIB11305015	77.0833		C8986T	IGIB11301042671V	33.3333		G22813T	IGIB1210K4277	64.2857
C14408T	IGIB11305015	66.6667		G15451A	IGIB11301042671V	66.6667		G23948T	IGIB1210K4277	92.8571
C241T	IGIB11305015	68.75		G210T	IGIB11301042671V	88.8889		G26577C	IGIB1210K4277	42.8571
C28854T	IGIB11305015	45.8333		G24390C	IGIB11301042671V	100		G26709A	IGIB1210K4277	92.8571
C3037T	IGIB11305015	68.75		G26173T	IGIB11301042671V	11.1111		G27382C	IGIB1210K4277	78.5714
G22454T	IGIB11305015	4.16667		G28461A	IGIB11301042671V	66.6667		G28881A	IGIB1210K4277	85.7143
G25269T	IGIB11305015	4.16667		G28881T	IGIB11301042671V	88.8889		G28882A	IGIB1210K4277	85.7143
G25684T	IGIB11305015	4.16667		G28916T	IGIB11301042671V	55.5556		G28883C	IGIB1210K4277	85.7143
G8204T	IGIB11305015	2.08333		G29402T	IGIB11301042671V	72.2222		G4184A	IGIB1210K4277	92.8571
A23403G	IGIB11304763	77.0833		G29742T	IGIB11301042671V	50		T22200G	IGIB1210K4277	85.7143
C3037T	IGIB11304763	68.75		G4181T	IGIB11301042671V	44.4444		T22679C	IGIB1210K4277	78.5714
C8344T	IGIB11304763	6.25		G9053T	IGIB11301042671V	27.7778		T23599G	IGIB1210K4277	92.8571
A23403G	IGIB11304665	77.0833		T22917G	IGIB11301042671V	66.6667		T24469A	IGIB1210K4277	92.8571
C21575T	IGIB11304665	2.08333		T26767C	IGIB11301042671V	83.3333		T25000C	IGIB1210K4277	42.8571
C22444T	IGIB11304665	60.4167		T27638C	IGIB11301042671V	50		T27384C	IGIB1210K4277	78.5714
C241T	IGIB11304665	68.75		A11201G	IGIB1130534678V	66.6667		T670G	IGIB1210K4277	92.8571
C28854T	IGIB11304665	45.8333		A11332G	IGIB1130534678V	55.5556		A18163G	IGIB1210K5398	85.7143
C3037T	IGIB11304665	68.75		A23403G	IGIB1130534678V	100		A20055G	IGIB1210K5398	85.7143
A23403G	IGIB11304768	77.0833		C10029T	IGIB1130534678V	55.5556		A21987G	IGIB1210K5398	35.7143
C14408T	IGIB11304768	66.6667		C19220T	IGIB1130534678V	55.5556		A22688G	IGIB1210K5398	64.2857
C22444T	IGIB11304768	60.4167		C28253A	IGIB1130534678V	33.3333		A22786C	IGIB1210K5398	71.4286
G105T	IGIB11304768	2.08333		C6402T	IGIB1130534678V	55.5556		A23013C	IGIB1210K5398	35.7143
G198T	IGIB11304768	4.16667		G28461A	IGIB1130534678V	66.6667		A23040G	IGIB1210K5398	35.7143
C3037T	IGIB11305608	68.75		G28916T	IGIB1130534678V	55.5556		A23055G	IGIB1210K5398	42.8571
C9448T	IGIB11305608	2.08333		G4181T	IGIB1130534678V	44.4444		A23063T	IGIB1210K5398	50
C22444T	IGIB11303663	60.4167		A23403G	IGIB1130412732V	100		A23403G	IGIB1210K5398	100
C241T	IGIB11303663	68.75		A24389C	IGIB1130412732V	100		A24424T	IGIB1210K5398	92.8571
C28824A	IGIB11303663	4.16667		A24410G	IGIB1130412732V	61.1111		A27259C	IGIB1210K5398	92.8571
C3096T	IGIB11303663	2.08333		C16466T	IGIB1130412732V	77.7778		A27383T	IGIB1210K5398	78.5714
A23403G	IGIB11305766	77.0833		C21618G	IGIB1130412732V	77.7778		A28271T	IGIB1210K5398	92.8571
C14408T	IGIB11305766	66.6667		C241T	IGIB1130412732V	94.4444		A29510C	IGIB1210K5398	85.7143
C23613T	IGIB11305766	2.08333		C28253A	IGIB1130412732V	33.3333		A9424G	IGIB1210K5398	92.8571
C241T	IGIB11305766	68.75		C5184T	IGIB1130412732V	16.6667		C10029T	IGIB1210K5398	92.8571
C3037T	IGIB11305766	68.75		C9891T	IGIB1130412732V	22.2222		C10449A	IGIB1210K5398	92.8571
A19385G	IGIB11305072	4.16667		G210T	IGIB1130412732V	88.8889		C12880T	IGIB1210K5398	85.7143
A23403G	IGIB11305072	77.0833		G24390C	IGIB1130412732V	100		C14408T	IGIB1210K5398	92.8571
A7807G	IGIB11305072	4.16667		G28461A	IGIB1130412732V	66.6667		C15714T	IGIB1210K5398	85.7143
C14408T	IGIB11305072	66.6667		G28881T	IGIB1130412732V	88.8889		C17410T	IGIB1210K5398	92.8571
C1457T	IGIB11305072	2.08333		T16211G	IGIB1130412732V	16.6667		C19955T	IGIB1210K5398	85.7143
C22995A	IGIB11305072	4.16667		A11201G	IGIB1130482058V	66.6667		C21618T	IGIB1210K5398	57.1429
C241T	IGIB11305072	68.75		A11332G	IGIB1130482058V	55.5556		C22674T	IGIB1210K5398	78.5714
C25904T	IGIB11305072	6.25		A21987G	IGIB1130482058V	11.1111		C22686T	IGIB1210K5398	57.1429
C29520T	IGIB11305072	4.16667		A23403G	IGIB1130482058V	100		C22995A	IGIB1210K5398	42.8571
C3037T	IGIB11305072	68.75		A24389C	IGIB1130482058V	100		C23525T	IGIB1210K5398	92.8571
G11083T	IGIB11305072	16.6667		A24410G	IGIB1130482058V	61.1111		C23604A	IGIB1210K5398	92.8571
G17411A	IGIB11305072	4.16667		C10029T	IGIB1130482058V	55.5556		C23854A	IGIB1210K5398	92.8571
G21624A	IGIB11305072	4.16667		C13585T	IGIB1130482058V	44.4444		C241T	IGIB1210K5398	92.8571
G21641T	IGIB11305072	4.16667		C16466T	IGIB1130482058V	77.7778		C25000T	IGIB1210K5398	42.8571
G21793T	IGIB11305072	4.16667		C19220T	IGIB1130482058V	55.5556		C25584T	IGIB1210K5398	85.7143
G28378T	IGIB11305072	4.16667		C21618G	IGIB1130482058V	77.7778		C26060T	IGIB1210K5398	92.8571
G8179T	IGIB11305072	4.16667		C241T	IGIB1130482058V	94.4444		C26270T	IGIB1210K5398	92.8571
T27902C	IGIB11305072	4.16667		C28253A	IGIB1130482058V	33.3333		C26858T	IGIB1210K5398	92.8571
T4888C	IGIB11305072	4.16667		C6402T	IGIB1130482058V	55.5556		C27807T	IGIB1210K5398	71.4286
T8586G	IGIB11305072	4.16667		G210T	IGIB1130482058V	88.8889		C2790T	IGIB1210K5398	85.7143
A23329G	IGIB11304423	4.16667		G24390C	IGIB1130482058V	100		C28311T	IGIB1210K5398	71.4286
A3908T	IGIB11304423	2.08333		G28461A	IGIB1130482058V	66.6667		C3037T	IGIB1210K5398	100
C13730T	IGIB11304423	10.4167		G28916T	IGIB1130482058V	55.5556		C4321T	IGIB1210K5398	78.5714
C18486T	IGIB11304423	4.16667		T16211G	IGIB1130482058V	16.6667		C9344T	IGIB1210K5398	92.8571
C19524T	IGIB11304423	4.16667		T24171G	IGIB1130482058V	22.2222		C9534T	IGIB1210K5398	85.7143
C23929T	IGIB11304423	12.5		T9358C	IGIB1130482058V	22.2222		C9866T	IGIB1210K5398	85.7143
C28311T	IGIB11304423	10.4167		A11201G	IGIB1130519238V	66.6667		G10447A	IGIB1210K5398	64.2857
C6310A	IGIB11304423	4.16667		A11332G	IGIB1130519238V	55.5556		G22578A	IGIB1210K5398	85.7143
C6312A	IGIB11304423	10.4167		A23118C	IGIB1130519238V	11.1111		G22775A	IGIB1210K5398	78.5714
G4444T	IGIB11304423	4.16667		A23403G	IGIB1130519238V	100		G22882T	IGIB1210K5398	50
ORF1a	IGIB11304423	6.25		A24389C	IGIB1130519238V	100		G22992A	IGIB1210K5398	35.7143
ORF1b	IGIB11304423	4.16667		A24410G	IGIB1130519238V	61.1111		G23948T	IGIB1210K5398	92.8571
ORF9b	IGIB11304423	2.08333		C10029T	IGIB1130519238V	55.5556		G26577C	IGIB1210K5398	42.8571
T12757C	IGIB11304423	4.16667		C13585T	IGIB1130519238V	44.4444		G26709A	IGIB1210K5398	92.8571
A23403G	IGIB11304453	77.0833		C16466T	IGIB1130519238V	77.7778		G27382C	IGIB1210K5398	78.5714
C14408T	IGIB11304453	66.6667		C19220T	IGIB1130519238V	55.5556		G28881A	IGIB1210K5398	85.7143
C14786T	IGIB11304453	4.16667		C21618G	IGIB1130519238V	77.7778		G28882A	IGIB1210K5398	85.7143
C18877T	IGIB11304453	25		C241T	IGIB1130519238V	94.4444		G28883C	IGIB1210K5398	85.7143
C22444T	IGIB11304453	60.4167		C28253A	IGIB1130519238V	33.3333		G4184A	IGIB1210K5398	92.8571
C23029T	IGIB11304453	4.16667		C6402T	IGIB1130519238V	55.5556		G872A	IGIB1210K5398	7.14286
C23533T	IGIB11304453	4.16667		G210T	IGIB1130519238V	88.8889		T16342C	IGIB1210K5398	7.14286
C241T	IGIB11304453	68.75		G24390C	IGIB1130519238V	100		T22200G	IGIB1210K5398	85.7143
C25710T	IGIB11304453	4.16667		G28461A	IGIB1130519238V	66.6667		T22679C	IGIB1210K5398	78.5714
C26735T	IGIB11304453	31.25		G28881T	IGIB1130519238V	88.8889		T22813G	IGIB1210K5398	21.4286
C28854T	IGIB11304453	45.8333		G28916T	IGIB1130519238V	55.5556		T23075C	IGIB1210K5398	50
C3037T	IGIB11304453	68.75		T9358C	IGIB1130519238V	22.2222		T23599G	IGIB1210K5398	92.8571
C4002T	IGIB11304453	2.08333		A11201G	IGIB113094002V	66.6667		T24469A	IGIB1210K5398	92.8571
G17014T	IGIB11304453	4.16667		A11332G	IGIB113094002V	55.5556		T27384C	IGIB1210K5398	78.5714
G24928T	IGIB11304453	4.16667		A23403G	IGIB113094002V	100		T670G	IGIB1210K5398	92.8571
G25563T	IGIB11304453	29.1667		A24389C	IGIB113094002V	100		A18163G	IGIB1210K5399	85.7143
T1947C	IGIB11304453	22.9167		A24410G	IGIB113094002V	61.1111		A20055G	IGIB1210K5399	85.7143
A23403G	IGIB11305044	77.0833		C10029T	IGIB113094002V	55.5556		A22688G	IGIB1210K5399	64.2857
C14408T	IGIB11305044	66.6667		C13585T	IGIB113094002V	44.4444		A22786C	IGIB1210K5399	71.4286
C22444T	IGIB11305044	60.4167		C16466T	IGIB113094002V	77.7778		A23055G	IGIB1210K5399	42.8571
C241T	IGIB11305044	68.75		C19220T	IGIB113094002V	55.5556		A23063T	IGIB1210K5399	50
C3037T	IGIB11305044	68.75		C21618G	IGIB113094002V	77.7778		A23403G	IGIB1210K5399	100
A23403G	IGIB11305164	77.0833		C22995A	IGIB113094002V	77.7778		A24424T	IGIB1210K5399	92.8571
C22444T	IGIB11305164	60.4167		C241T	IGIB113094002V	94.4444		A27259C	IGIB1210K5399	92.8571
C23638T	IGIB11305164	4.16667		C28253A	IGIB113094002V	33.3333		A27383T	IGIB1210K5399	78.5714
C241T	IGIB11305164	68.75		C6402T	IGIB113094002V	55.5556		A28271T	IGIB1210K5399	92.8571
C28854T	IGIB11305164	45.8333		C8986T	IGIB113094002V	33.3333		A29510C	IGIB1210K5399	85.7143
C28969T	IGIB11305164	8.33333		G15451A	IGIB113094002V	66.6667		A9424G	IGIB1210K5399	92.8571
C3037T	IGIB11305164	68.75		G210T	IGIB113094002V	88.8889		C10029T	IGIB1210K5399	92.8571
G20268A	IGIB11305164	2.08333		G24390C	IGIB113094002V	100		C10449A	IGIB1210K5399	92.8571
A23403G	IGIB11304857	77.0833		G28461A	IGIB113094002V	66.6667		C12880T	IGIB1210K5399	85.7143
A29594G	IGIB11304857	2.08333		G28881T	IGIB113094002V	88.8889		C14408T	IGIB1210K5399	92.8571
C14408T	IGIB11304857	66.6667		G28916T	IGIB113094002V	55.5556		C15714T	IGIB1210K5399	85.7143
C22444T	IGIB11304857	60.4167		G29402T	IGIB113094002V	72.2222		C17410T	IGIB1210K5399	92.8571
C241T	IGIB11304857	68.75		G4181T	IGIB113094002V	44.4444		C19955T	IGIB1210K5399	85.7143
C26735T	IGIB11304857	31.25		T22515C	IGIB113094002V	22.2222		C21618T	IGIB1210K5399	57.1429
C2836T	IGIB11304857	4.16667		T24171G	IGIB113094002V	22.2222		C22674T	IGIB1210K5399	78.5714
C28854T	IGIB11304857	45.8333		T24380G	IGIB113094002V	11.1111		C22686T	IGIB1210K5399	57.1429
C3037T	IGIB11304857	68.75		T9358C	IGIB113094002V	22.2222		C23248T	IGIB1210K5399	14.2857
G29402T	IGIB11304857	2.08333		A11201G	IGIB113050041V	66.6667		C23525T	IGIB1210K5399	92.8571
T25563G	IGIB11304857	4.16667		A11332G	IGIB113050041V	55.5556		C23604A	IGIB1210K5399	92.8571
A23403G	IGIB11305171	77.0833		A23403G	IGIB113050041V	100		C23854A	IGIB1210K5399	92.8571
C22444T	IGIB11305171	60.4167		A24389C	IGIB113050041V	100		C241T	IGIB1210K5399	92.8571
C28854T	IGIB11305171	45.8333		A28676C	IGIB113050041V	22.2222		C25416T	IGIB1210K5399	64.2857
T24631C	IGIB11305171	4.16667		C10029T	IGIB113050041V	55.5556		C25584T	IGIB1210K5399	85.7143
A23403G	IGIB11305763	77.0833		C13585T	IGIB113050041V	44.4444		C26060T	IGIB1210K5399	92.8571
C14408T	IGIB11305763	66.6667		C16466T	IGIB113050041V	77.7778		C26270T	IGIB1210K5399	92.8571
C18877T	IGIB11305763	25		C19220T	IGIB113050041V	55.5556		C26858T	IGIB1210K5399	92.8571
C22444T	IGIB11305763	60.4167		C21618G	IGIB113050041V	77.7778		C27807T	IGIB1210K5399	71.4286
C241T	IGIB11305763	68.75		C22995A	IGIB113050041V	77.7778		C2790T	IGIB1210K5399	85.7143
C26735T	IGIB11305763	31.25		C241T	IGIB113050041V	94.4444		C28311T	IGIB1210K5399	71.4286
C28854T	IGIB11305763	45.8333		C6402T	IGIB113050041V	55.5556		C3037T	IGIB1210K5399	100
C28969T	IGIB11305763	8.33333		C7124T	IGIB113050041V	33.3333		C4321T	IGIB1210K5399	78.5714
C3037T	IGIB11305763	68.75		C8986T	IGIB113050041V	33.3333		C583T	IGIB1210K5399	7.14286
G17122T	IGIB11305763	2.08333		G15451A	IGIB113050041V	66.6667		C9344T	IGIB1210K5399	92.8571
G17259T	IGIB11305763	4.16667		G210T	IGIB113050041V	88.8889		C9534T	IGIB1210K5399	85.7143
G25563T	IGIB11305763	29.1667		G24390C	IGIB113050041V	100		C9866T	IGIB1210K5399	85.7143
T1947C	IGIB11305763	22.9167		G28461A	IGIB113050041V	66.6667		G10447A	IGIB1210K5399	64.2857
T27346C	IGIB11305763	4.16667		G28881T	IGIB113050041V	88.8889		G22578A	IGIB1210K5399	85.7143
A16592G	IGIB11305764	4.16667		G28916T	IGIB113050041V	55.5556		G22775A	IGIB1210K5399	78.5714
A23403G	IGIB11305764	77.0833		G29402T	IGIB113050041V	72.2222		G22813T	IGIB1210K5399	64.2857
C10376T	IGIB11305764	8.33333		G4181T	IGIB113050041V	44.4444		G23948T	IGIB1210K5399	92.8571
C12513T	IGIB11305764	4.16667		G9053T	IGIB113050041V	27.7778		G26577C	IGIB1210K5399	42.8571
C14408T	IGIB11305764	66.6667		T22515C	IGIB113050041V	22.2222		G26709A	IGIB1210K5399	92.8571
C22444T	IGIB11305764	60.4167		T22917G	IGIB113050041V	66.6667		G27382C	IGIB1210K5399	78.5714
C241T	IGIB11305764	68.75		T26767C	IGIB113050041V	83.3333		G28881A	IGIB1210K5399	85.7143
C26735T	IGIB11305764	31.25		T9358C	IGIB113050041V	22.2222		G28882A	IGIB1210K5399	85.7143
C28854T	IGIB11305764	45.8333		A11201G	IGIB1130493051V	66.6667		G28883C	IGIB1210K5399	85.7143
C3037T	IGIB11305764	68.75		A11332G	IGIB1130493051V	55.5556		G4184A	IGIB1210K5399	92.8571
G25563T	IGIB11305764	29.1667		A23403G	IGIB1130493051V	100		T22200G	IGIB1210K5399	85.7143
G7393T	IGIB11305764	4.16667		A24389C	IGIB1130493051V	100		T22679C	IGIB1210K5399	78.5714
T1947C	IGIB11305764	22.9167		A24410G	IGIB1130493051V	61.1111		T23075C	IGIB1210K5399	50
A23403G	IGIB11305615	77.0833		A28676C	IGIB1130493051V	22.2222		T23599G	IGIB1210K5399	92.8571
C10376T	IGIB11305615	8.33333		C10029T	IGIB1130493051V	55.5556		T24469A	IGIB1210K5399	92.8571
C1190T	IGIB11305615	2.08333		C13620T	IGIB1130493051V	11.1111		T25000C	IGIB1210K5399	42.8571
C12312T	IGIB11305615	4.16667		C14408T	IGIB1130493051V	61.1111		T27384C	IGIB1210K5399	78.5714
C14408T	IGIB11305615	66.6667		C14790T	IGIB1130493051V	11.1111		T670G	IGIB1210K5399	92.8571
C18877T	IGIB11305615	25		C15240T	IGIB1130493051V	5.55556		A18163G	IGIB1210K5785	85.7143
C2037T	IGIB11305615	4.16667		C16466T	IGIB1130493051V	77.7778		A20055G	IGIB1210K5785	85.7143
C22444T	IGIB11305615	60.4167		C19220T	IGIB1130493051V	55.5556		A22688G	IGIB1210K5785	64.2857
C2262T	IGIB11305615	4.16667		C21618G	IGIB1130493051V	77.7778		A22786C	IGIB1210K5785	71.4286
C241T	IGIB11305615	68.75		C21846T	IGIB1130493051V	33.3333		A23403G	IGIB1210K5785	100
C25708T	IGIB11305615	4.16667		C22995A	IGIB1130493051V	77.7778		A24424T	IGIB1210K5785	92.8571
C26735T	IGIB11305615	31.25		C241T	IGIB1130493051V	94.4444		A27259C	IGIB1210K5785	92.8571
C28854T	IGIB11305615	45.8333		C25469T	IGIB1130493051V	72.2222		A27383T	IGIB1210K5785	78.5714
C3037T	IGIB11305615	68.75		C27752T	IGIB1130493051V	44.4444		A28271T	IGIB1210K5785	92.8571
G11083T	IGIB11305615	16.6667		C28253A	IGIB1130493051V	33.3333		A29510C	IGIB1210K5785	85.7143
G11540T	IGIB11305615	4.16667		C6402T	IGIB1130493051V	55.5556		A9424G	IGIB1210K5785	92.8571
G16935T	IGIB11305615	4.16667		C7124T	IGIB1130493051V	33.3333		C10029T	IGIB1210K5785	92.8571
G20670T	IGIB11305615	4.16667		G15451A	IGIB1130493051V	66.6667		C10449A	IGIB1210K5785	92.8571
G23593T	IGIB11305615	8.33333		G210T	IGIB1130493051V	88.8889		C12880T	IGIB1210K5785	85.7143
G25563T	IGIB11305615	29.1667		G24390C	IGIB1130493051V	100		C14408T	IGIB1210K5785	92.8571
T1947C	IGIB11305615	22.9167		G28461A	IGIB1130493051V	66.6667		C15714T	IGIB1210K5785	85.7143
T8599C	IGIB11305615	4.16667		G28881T	IGIB1130493051V	88.8889		C17410T	IGIB1210K5785	92.8571
A23403G	IGIB11304171	77.0833		G28916T	IGIB1130493051V	55.5556		C19955T	IGIB1210K5785	85.7143
C14408T	IGIB11304171	66.6667		G29402T	IGIB1130493051V	72.2222		C21618T	IGIB1210K5785	57.1429
C18877T	IGIB11304171	25		G4181T	IGIB1130493051V	44.4444		C22674T	IGIB1210K5785	78.5714
C22444T	IGIB11304171	60.4167		T26767C	IGIB1130493051V	83.3333		C22686T	IGIB1210K5785	57.1429
C22851T	IGIB11304171	4.16667		T27638C	IGIB1130493051V	50		C23525T	IGIB1210K5785	92.8571
C241T	IGIB11304171	68.75		T2824C	IGIB1130493051V	5.55556		C23604A	IGIB1210K5785	92.8571
C26735T	IGIB11304171	31.25						C23854A	IGIB1210K5785	92.8571
C28854T	IGIB11304171	45.8333						C241T	IGIB1210K5785	92.8571
C3037T	IGIB11304171	68.75						C25584T	IGIB1210K5785	85.7143
G25563T	IGIB11304171	29.1667						C26060T	IGIB1210K5785	92.8571
G28085T	IGIB11304171	4.16667						C26270T	IGIB1210K5785	92.8571
G3431T	IGIB11304171	4.16667						C26577G	IGIB1210K5785	35.7143
T1947C	IGIB11304171	22.9167						C26858T	IGIB1210K5785	92.8571
T5653C	IGIB11304171	4.16667						C27807T	IGIB1210K5785	71.4286
								C2790T	IGIB1210K5785	85.7143
								C28311T	IGIB1210K5785	71.4286
								C3037T	IGIB1210K5785	100
								C4321T	IGIB1210K5785	78.5714
								C9344T	IGIB1210K5785	92.8571
								C9534T	IGIB1210K5785	85.7143
								C9866T	IGIB1210K5785	85.7143
								G10447A	IGIB1210K5785	64.2857
								G22578A	IGIB1210K5785	85.7143
								G22775A	IGIB1210K5785	78.5714
								G22813T	IGIB1210K5785	64.2857
								G22882T	IGIB1210K5785	50
								G23948T	IGIB1210K5785	92.8571
								G26709A	IGIB1210K5785	92.8571
								G27382C	IGIB1210K5785	78.5714
								G28881A	IGIB1210K5785	85.7143
								G28882A	IGIB1210K5785	85.7143
								G28883C	IGIB1210K5785	85.7143
								G4184A	IGIB1210K5785	92.8571
								T22200G	IGIB1210K5785	85.7143
								T22679C	IGIB1210K5785	78.5714
								T23599G	IGIB1210K5785	92.8571
								T24469A	IGIB1210K5785	92.8571
								T25000C	IGIB1210K5785	42.8571
								T27384C	IGIB1210K5785	78.5714
								T670G	IGIB1210K5785	92.8571
								A18163G	IGIB1210K6239	85.7143
								A20055G	IGIB1210K6239	85.7143
								A21987G	IGIB1210K6239	35.7143
								A22688G	IGIB1210K6239	64.2857
								A22786C	IGIB1210K6239	71.4286
								A23013C	IGIB1210K6239	35.7143
								A23040G	IGIB1210K6239	35.7143
								A23055G	IGIB1210K6239	42.8571
								A23063T	IGIB1210K6239	50
								A23403G	IGIB1210K6239	100
								A24424T	IGIB1210K6239	92.8571
								A27259C	IGIB1210K6239	92.8571
								A27383T	IGIB1210K6239	78.5714
								A28271T	IGIB1210K6239	92.8571
								A29510C	IGIB1210K6239	85.7143
								A9424G	IGIB1210K6239	92.8571
								C10029T	IGIB1210K6239	92.8571
								C10449A	IGIB1210K6239	92.8571
								C12880T	IGIB1210K6239	85.7143
								C14408T	IGIB1210K6239	92.8571
								C15714T	IGIB1210K6239	85.7143
								C17410T	IGIB1210K6239	92.8571
								C19955T	IGIB1210K6239	85.7143
								C21618T	IGIB1210K6239	57.1429
								C22674T	IGIB1210K6239	78.5714
								C22686T	IGIB1210K6239	57.1429
								C22995A	IGIB1210K6239	42.8571
								C23525T	IGIB1210K6239	92.8571
								C23604A	IGIB1210K6239	92.8571
								C23854A	IGIB1210K6239	92.8571
								C241T	IGIB1210K6239	92.8571
								C25416T	IGIB1210K6239	64.2857
								C25584T	IGIB1210K6239	85.7143
								C26060T	IGIB1210K6239	92.8571
								C26270T	IGIB1210K6239	92.8571
								C26858T	IGIB1210K6239	92.8571
								C27807T	IGIB1210K6239	71.4286
								C2790T	IGIB1210K6239	85.7143
								C28311T	IGIB1210K6239	71.4286
								C3037T	IGIB1210K6239	100
								C4321T	IGIB1210K6239	78.5714
								C9344T	IGIB1210K6239	92.8571
								C9534T	IGIB1210K6239	85.7143
								C9866T	IGIB1210K6239	85.7143
								G10447A	IGIB1210K6239	64.2857
								G22578A	IGIB1210K6239	85.7143
								G22775A	IGIB1210K6239	78.5714
								G22882T	IGIB1210K6239	50
								G22992A	IGIB1210K6239	35.7143
								G23948T	IGIB1210K6239	92.8571
								G26577C	IGIB1210K6239	42.8571
								G26709A	IGIB1210K6239	92.8571
								G27382C	IGIB1210K6239	78.5714
								G28881A	IGIB1210K6239	85.7143
								G28882A	IGIB1210K6239	85.7143
								G28883C	IGIB1210K6239	85.7143
								G4184A	IGIB1210K6239	92.8571
								T22200G	IGIB1210K6239	85.7143
								T22679C	IGIB1210K6239	78.5714
								T22813G	IGIB1210K6239	21.4286
								T23075C	IGIB1210K6239	50
								T23599G	IGIB1210K6239	92.8571
								T24469A	IGIB1210K6239	92.8571
								T27384C	IGIB1210K6239	78.5714
								T670G	IGIB1210K6239	92.8571
								A18163G	IGIB1210J8793	85.7143
								A20055G	IGIB1210J8793	85.7143
								A23013C	IGIB1210J8793	35.7143
								A23040G	IGIB1210J8793	35.7143
								A23055G	IGIB1210J8793	42.8571
								A23063T	IGIB1210J8793	50
								A23403G	IGIB1210J8793	100
								A24424T	IGIB1210J8793	92.8571
								A27259C	IGIB1210J8793	92.8571
								A27383T	IGIB1210J8793	78.5714
								A28271T	IGIB1210J8793	92.8571
								A29510C	IGIB1210J8793	85.7143
								A9424G	IGIB1210J8793	92.8571
								C10029T	IGIB1210J8793	92.8571
								C10198T	IGIB1210J8793	21.4286
								C10449A	IGIB1210J8793	92.8571
								C12880T	IGIB1210J8793	85.7143
								C14408T	IGIB1210J8793	92.8571
								C15714T	IGIB1210J8793	85.7143
								C17410T	IGIB1210J8793	92.8571
								C19185T	IGIB1210J8793	14.2857
								C19955T	IGIB1210J8793	85.7143
								C22995A	IGIB1210J8793	42.8571
								C23525T	IGIB1210J8793	92.8571
								C23604A	IGIB1210J8793	92.8571
								C23854A	IGIB1210J8793	92.8571
								C241T	IGIB1210J8793	92.8571
								C25000T	IGIB1210J8793	42.8571
								C25416T	IGIB1210J8793	64.2857
								C25584T	IGIB1210J8793	85.7143
								C26060T	IGIB1210J8793	92.8571
								C26270T	IGIB1210J8793	92.8571
								C26577G	IGIB1210J8793	35.7143
								C26858T	IGIB1210J8793	92.8571
								C27807T	IGIB1210J8793	71.4286
								C2790T	IGIB1210J8793	85.7143
								C28311T	IGIB1210J8793	71.4286
								C3037T	IGIB1210J8793	100
								C4321T	IGIB1210J8793	78.5714
								C44T	IGIB1210J8793	21.4286
								C7945T	IGIB1210J8793	14.2857
								C9344T	IGIB1210J8793	92.8571
								C9534T	IGIB1210J8793	85.7143
								C9866T	IGIB1210J8793	85.7143
								G10447A	IGIB1210J8793	64.2857
								G21987A	IGIB1210J8793	28.5714
								G22578A	IGIB1210J8793	85.7143
								G22813T	IGIB1210J8793	64.2857
								G22992A	IGIB1210J8793	35.7143
								G23948T	IGIB1210J8793	92.8571
								G26709A	IGIB1210J8793	92.8571
								G27382C	IGIB1210J8793	78.5714
								G28881A	IGIB1210J8793	85.7143
								G28882A	IGIB1210J8793	85.7143
								G28883C	IGIB1210J8793	85.7143
								G4184A	IGIB1210J8793	92.8571
								T22200G	IGIB1210J8793	85.7143
								T22882G	IGIB1210J8793	14.2857
								T23075C	IGIB1210J8793	50
								T23599G	IGIB1210J8793	92.8571
								T24469A	IGIB1210J8793	92.8571
								T27384C	IGIB1210J8793	78.5714
								T670G	IGIB1210J8793	92.8571
								A18163G	IGIB1210K2239	85.7143
								A20055G	IGIB1210K2239	85.7143
								A22688G	IGIB1210K2239	64.2857
								A22786C	IGIB1210K2239	71.4286
								A23013C	IGIB1210K2239	35.7143
								A23040G	IGIB1210K2239	35.7143
								A23055G	IGIB1210K2239	42.8571
								A23063T	IGIB1210K2239	50
								A23403G	IGIB1210K2239	100
								A24424T	IGIB1210K2239	92.8571
								A27259C	IGIB1210K2239	92.8571
								A27383T	IGIB1210K2239	78.5714
								A28271T	IGIB1210K2239	92.8571
								A29510C	IGIB1210K2239	85.7143
								A9424G	IGIB1210K2239	92.8571
								C10029T	IGIB1210K2239	92.8571
								C10198T	IGIB1210K2239	21.4286
								C10449A	IGIB1210K2239	92.8571
								C12880T	IGIB1210K2239	85.7143
								C14408T	IGIB1210K2239	92.8571
								C15714T	IGIB1210K2239	85.7143
								C17410T	IGIB1210K2239	92.8571
								C19955T	IGIB1210K2239	85.7143
								C21618T	IGIB1210K2239	57.1429
								C22674T	IGIB1210K2239	78.5714
								C22686T	IGIB1210K2239	57.1429
								C22995A	IGIB1210K2239	42.8571
								C23525T	IGIB1210K2239	92.8571
								C23604A	IGIB1210K2239	92.8571
								C23854A	IGIB1210K2239	92.8571
								C241T	IGIB1210K2239	92.8571
								C25000T	IGIB1210K2239	42.8571
								C25416T	IGIB1210K2239	64.2857
								C25584T	IGIB1210K2239	85.7143
								C26060T	IGIB1210K2239	92.8571
								C26270T	IGIB1210K2239	92.8571
								C26577G	IGIB1210K2239	35.7143
								C26858T	IGIB1210K2239	92.8571
								C27807T	IGIB1210K2239	71.4286
								C2790T	IGIB1210K2239	85.7143
								C28311T	IGIB1210K2239	71.4286
								C3037T	IGIB1210K2239	100
								C4321T	IGIB1210K2239	78.5714
								C44T	IGIB1210K2239	21.4286
								C9344T	IGIB1210K2239	92.8571
								C9534T	IGIB1210K2239	85.7143
								C9866T	IGIB1210K2239	85.7143
								G10447A	IGIB1210K2239	64.2857
								G21987A	IGIB1210K2239	28.5714
								G22578A	IGIB1210K2239	85.7143
								G22775A	IGIB1210K2239	78.5714
								G22813T	IGIB1210K2239	64.2857
								G22992A	IGIB1210K2239	35.7143
								G23948T	IGIB1210K2239	92.8571
								G26709A	IGIB1210K2239	92.8571
								G27382C	IGIB1210K2239	78.5714
								G28325T	IGIB1210K2239	14.2857
								G28881A	IGIB1210K2239	85.7143
								G28882A	IGIB1210K2239	85.7143
								G28883C	IGIB1210K2239	85.7143
								G4184A	IGIB1210K2239	92.8571
								T11296G	IGIB1210K2239	7.14286
								T22200G	IGIB1210K2239	85.7143
								T22679C	IGIB1210K2239	78.5714
								T22882G	IGIB1210K2239	14.2857
								T23075C	IGIB1210K2239	50
								T23599G	IGIB1210K2239	92.8571
								T24469A	IGIB1210K2239	92.8571
								T27384C	IGIB1210K2239	78.5714
								T670G	IGIB1210K2239	92.8571
								A18163G	IGIB1210K2646	85.7143
								A20055G	IGIB1210K2646	85.7143
								A23063T	IGIB1210K2646	50
								A23403G	IGIB1210K2646	100
								A24424T	IGIB1210K2646	92.8571
								A27259C	IGIB1210K2646	92.8571
								A27383T	IGIB1210K2646	78.5714
								A28271T	IGIB1210K2646	92.8571
								A29510C	IGIB1210K2646	85.7143
								A9424G	IGIB1210K2646	92.8571
								C10029T	IGIB1210K2646	92.8571
								C10198T	IGIB1210K2646	21.4286
								C10449A	IGIB1210K2646	92.8571
								C12880T	IGIB1210K2646	85.7143
								C17410T	IGIB1210K2646	92.8571
								C19955T	IGIB1210K2646	85.7143
								C23525T	IGIB1210K2646	92.8571
								C23604A	IGIB1210K2646	92.8571
								C23854A	IGIB1210K2646	92.8571
								C241T	IGIB1210K2646	92.8571
								C25000T	IGIB1210K2646	42.8571
								C25416T	IGIB1210K2646	64.2857
								C25584T	IGIB1210K2646	85.7143
								C26060T	IGIB1210K2646	92.8571
								C26270T	IGIB1210K2646	92.8571
								C26858T	IGIB1210K2646	92.8571
								C27807T	IGIB1210K2646	71.4286
								C2790T	IGIB1210K2646	85.7143
								C28311T	IGIB1210K2646	71.4286
								C3037T	IGIB1210K2646	100
								C4321T	IGIB1210K2646	78.5714
								C44T	IGIB1210K2646	21.4286
								C9344T	IGIB1210K2646	92.8571
								G23948T	IGIB1210K2646	92.8571
								G26709A	IGIB1210K2646	92.8571
								G27382C	IGIB1210K2646	78.5714
								G28881A	IGIB1210K2646	85.7143
								G28882A	IGIB1210K2646	85.7143
								G28883C	IGIB1210K2646	85.7143
								G4184A	IGIB1210K2646	92.8571
								T23075C	IGIB1210K2646	50
								T23599G	IGIB1210K2646	92.8571
								T24469A	IGIB1210K2646	92.8571
								T27384C	IGIB1210K2646	78.5714
								T670G	IGIB1210K2646	92.8571
								A10447G	IGIB11301822238	14.2857
								A18163G	IGIB11301822238	85.7143
								A20055G	IGIB11301822238	85.7143
								A21987G	IGIB11301822238	35.7143
								A23403G	IGIB11301822238	100
								A24424T	IGIB11301822238	92.8571
								A27259C	IGIB11301822238	92.8571
								A28271T	IGIB11301822238	92.8571
								A9424G	IGIB11301822238	92.8571
								C10029T	IGIB11301822238	92.8571
								C10449A	IGIB11301822238	92.8571
								C12880T	IGIB11301822238	85.7143
								C14408T	IGIB11301822238	92.8571
								C15714T	IGIB11301822238	85.7143
								C17410T	IGIB11301822238	92.8571
								C19955T	IGIB11301822238	85.7143
								C22674T	IGIB11301822238	78.5714
								C23525T	IGIB11301822238	92.8571
								C23604A	IGIB11301822238	92.8571
								C23854A	IGIB11301822238	92.8571
								C241T	IGIB11301822238	92.8571
								C26060T	IGIB11301822238	92.8571
								C26270T	IGIB11301822238	92.8571
								C26858T	IGIB11301822238	92.8571
								C3037T	IGIB11301822238	100
								C9344T	IGIB11301822238	92.8571
								C9534T	IGIB11301822238	85.7143
								C9866T	IGIB11301822238	85.7143
								G22578A	IGIB11301822238	85.7143
								G22775A	IGIB11301822238	78.5714
								G22813T	IGIB11301822238	64.2857
								G22882T	IGIB11301822238	50
								G23948T	IGIB11301822238	92.8571
								G26530A	IGIB11301822238	7.14286
								G26577C	IGIB11301822238	42.8571
								G26709A	IGIB11301822238	92.8571
								G28881A	IGIB11301822238	85.7143
								G28882A	IGIB11301822238	85.7143
								G28883C	IGIB11301822238	85.7143
								G4184A	IGIB11301822238	92.8571
								T10198C	IGIB11301822238	14.2857
								T21618C	IGIB11301822238	14.2857
								T22200G	IGIB11301822238	85.7143
								T22679C	IGIB11301822238	78.5714
								T22686C	IGIB11301822238	7.14286
								T23599G	IGIB11301822238	92.8571
								T24469A	IGIB11301822238	92.8571
								T25000C	IGIB11301822238	42.8571
								T25584C	IGIB11301822238	7.14286
								T670G	IGIB11301822238	92.8571
								T7570C	IGIB11301822238	7.14286
								A23403G	IGIB1130331413V	100
								C14408T	IGIB1130331413V	92.8571
								C22995A	IGIB1130331413V	42.8571
								C25469T	IGIB1130331413V	7.14286
								C27874T	IGIB1130331413V	7.14286
								C28253A	IGIB1130331413V	7.14286
								C3037T	IGIB1130331413V	100
								C7124T	IGIB1130331413V	7.14286
								C9803T	IGIB1130331413V	14.2857
								G210T	IGIB1130331413V	7.14286
								G22592A	IGIB1130331413V	14.2857
								G24410A	IGIB1130331413V	7.14286
								T26767C	IGIB1130331413V	7.14286
								T8022G	IGIB1130331413V	7.14286
