# Supplementary material for: RNA editing in host lncRNAs as potential modulator in SARS-CoV-2 variants-host immune response dynamics
Source: iScience. 2024 Apr 29;27(6):109846. doi: 10.1016/j.isci.2024.109846 (PMC11103575; doi:10.1016/j.isci.2024.109846)
Supplement: Table S4. Repeats within edited lncRNA [file mmc5.xlsx]

## Sheet: Table S4
Supplementary Table S4: Repeat Element Abundance within Edited lncRNA, related to Figure 3
lncRNA	Repeat Start	Repeat End	Strand	Repeat Class	Repeat Family	Edited in PreVOC	Edited in Delta	Edited in Omicron
AFF1-AS1:14	316	452	C	MIRc	SINE/MIR	Yes	No	No
AFF1-AS1:14	602	860	C	AluSx	SINE/Alu	Yes	No	No
AFF1-AS1:14	861	934	C	LTR41C	LTR/ERVL	Yes	No	No
AFF1-AS1:14	935	948	C	SVA_A	Retroposon/SVA	Yes	No	No
AFF1-AS1:14	949	1249	+	AluJb	SINE/Alu	Yes	No	No
AFF1-AS1:14	1254	1331	+	7SLRNA	srpRNA	Yes	No	No
AFF1-AS1:14	1280	1387	C	SVA_E	Retroposon/SVA	Yes	No	No
AFF1-AS1:14	1390	1916	C	LTR41C	LTR/ERVL	Yes	No	No
AFF1-AS1:14	2016	2246	+	LTR37A	LTR/ERV1	Yes	No	No
APTR:14	147	166	+	(GGC)n	Simple_repeat	No	No	Yes
APTR:14	378	418	+	(TGC)n	Simple_repeat	No	No	Yes
APTR:14	1035	1186	C	AluJb	SINE/Alu	No	No	Yes
APTR:14	1189	1312	C	LTR88b	LTR/Gypsy	No	No	Yes
APTR:14	1529	1824	C	AluJb	SINE/Alu	No	No	Yes
APTR:14	1826	1852	+	(T)n	Simple_repeat	No	No	Yes
APTR:14	2078	2179	C	L2a	LINE/L2	No	No	Yes
APTR:14	2600	2827	+	L1ME2z	LINE/L1	No	No	Yes
APTR:14	2944	3121	C	AluJb	SINE/Alu	No	No	Yes
APTR:14	3122	3400	C	AluSx	SINE/Alu	No	No	Yes
APTR:14	3401	3533	C	AluJb	SINE/Alu	No	No	Yes
APTR:14	3874	4147	+	AluSx	SINE/Alu	No	No	Yes
APTR:14	4384	4646	C	AluJb	SINE/Alu	No	No	Yes
APTR:14	5294	5452	+	MIR	SINE/MIR	No	No	Yes
APTR:14	5537	5843	+	AluSx	SINE/Alu	No	No	Yes
APTR:14	6317	6457	+	AluJb	SINE/Alu	No	No	Yes
APTR:14	6555	6798	C	MLT1H	LTR/ERVL-MaLR	No	No	Yes
APTR:14	7009	7178	C	AluJb	SINE/Alu	No	No	Yes
APTR:14	7187	7487	C	AluSx	SINE/Alu	No	No	Yes
APTR:14	7793	7820	+	(TTTG)n	Simple_repeat	No	No	Yes
APTR:14	7821	8077	C	AluSx	SINE/Alu	No	No	Yes
APTR:14	8106	8375	+	AluJb	SINE/Alu	No	No	Yes
APTR:14	8378	8672	+	AluSx	SINE/Alu	No	No	Yes
APTR:14	8673	8801	C	AluJb	SINE/Alu	No	No	Yes
APTR:14	8837	9127	+	AluSx	SINE/Alu	No	No	Yes
APTR:14	9129	9443	+	AluSx	SINE/Alu	No	No	Yes
APTR:14	9444	9757	+	AluY	SINE/Alu	No	No	Yes
APTR:14	10211	10320	C	MER5A	DNA/hAT-Charlie	No	No	Yes
APTR:15	147	166	+	(GGC)n	Simple_repeat	Yes	No	No
APTR:15	378	418	+	(TGC)n	Simple_repeat	Yes	No	No
APTR:15	1319	1627	C	AluSx	SINE/Alu	Yes	No	No
APTR:15	1639	1658	+	(ATAATA)n	Simple_repeat	Yes	No	No
APTR:15	1659	1943	+	AluSx	SINE/Alu	Yes	No	No
APTR:15	1944	1978	+	(ATAATA)n	Simple_repeat	Yes	No	No
APTR:15	2176	2441	+	AluSx	SINE/Alu	Yes	No	No
APTR:15	2504	2795	+	AluSx	SINE/Alu	Yes	No	No
APTR:15	2981	3095	+	MIR3	SINE/MIR	Yes	No	No
APTR:15	3366	3560	C	MER115	DNA/hAT-Tip100	Yes	No	No
APTR:15	3856	3921	+	L2	LINE/L2	Yes	No	No
APTR:15	3994	4032	+	L2	LINE/L2	Yes	No	No
APTR:15	4033	4342	+	AluSx	SINE/Alu	Yes	No	No
APTR:15	4343	4461	+	L2	LINE/L2	Yes	No	No
APTR:15	4897	4934	+	(T)n	Simple_repeat	Yes	No	No
APTR:15	4942	5218	C	AluJb	SINE/Alu	Yes	No	No
APTR:15	5219	5423	C	MLT1A1	LTR/ERVL-MaLR	Yes	No	No
APTR:15	5424	5725	C	AluY	SINE/Alu	Yes	No	No
APTR:15	5727	5948	C	AluJb	SINE/Alu	Yes	No	No
APTR:15	5949	6101	C	MLT1A1	LTR/ERVL-MaLR	Yes	No	No
APTR:15	6715	7015	+	AluSx	SINE/Alu	Yes	No	No
APTR:15	7085	7385	C	AluSx	SINE/Alu	Yes	No	No
APTR:15	7526	7761	C	MER58A	DNA/hAT-Charlie	Yes	No	No
APTR:15	7781	7967	C	AluSx	SINE/Alu	Yes	No	No
APTR:15	7985	8273	+	AluSx	SINE/Alu	Yes	No	No
APTR:15	8287	8451	+	L2	LINE/L2	Yes	No	No
APTR:15	8735	9031	C	AluSx	SINE/Alu	Yes	No	No
APTR:15	9648	9678	+	(TTACT)n	Simple_repeat	Yes	No	No
APTR:15	9983	10012	+	(AAGTTT)n	Simple_repeat	Yes	No	No
APTR:15	10093	10282	+	MSTD	LTR/ERVL-MaLR	Yes	No	No
ASH1L-AS1:10	793	843	+	MIRb	SINE/MIR	Yes	No	Yes
ASH1L-AS1:10	1249	1554	+	AluSx	SINE/Alu	Yes	No	Yes
ASH1L-AS1:10	1877	2184	+	AluSx	SINE/Alu	Yes	No	Yes
ASH1L-AS1:10	2185	2362	+	AluSx	SINE/Alu	Yes	No	Yes
ASH1L-AS1:10	2427	2544	C	MIRb	SINE/MIR	Yes	No	Yes
ASH1L-AS1:10	2914	3053	+	MLT1E2	LTR/ERVL-MaLR	Yes	No	Yes
ASH1L-AS1:10	3387	3645	+	AluJb	SINE/Alu	Yes	No	Yes
ASH1L-AS1:10	3651	3951	C	AluSx	SINE/Alu	Yes	No	Yes
ASH1L-AS1:10	3991	4057	C	7SLRNA	srpRNA	Yes	No	Yes
ASH1L-AS1:10	4166	4345	C	AluSx	SINE/Alu	Yes	No	Yes
ASH1L-AS1:10	4346	4636	C	AluY	SINE/Alu	Yes	No	Yes
ASH1L-AS1:10	4637	4771	C	AluSx	SINE/Alu	Yes	No	Yes
ASH1L-AS1:10	4791	5089	+	AluSx	SINE/Alu	Yes	No	Yes
ASH1L-AS1:10	5093	5134	+	(TTTAT)n	Simple_repeat	Yes	No	Yes
ASH1L-AS1:10	5135	5414	C	AluSx	SINE/Alu	Yes	No	Yes
ASH1L-AS1:10	5475	5774	C	AluSx	SINE/Alu	Yes	No	Yes
ASH1L-AS1:10	5777	5802	+	(TTGTT)n	Simple_repeat	Yes	No	Yes
ASH1L-AS1:10	5865	6154	C	AluSx	SINE/Alu	Yes	No	Yes
ASH1L-AS1:10	6163	6471	C	AluY	SINE/Alu	Yes	No	Yes
ASH1L-AS1:10	6472	6773	C	AluSx	SINE/Alu	Yes	No	Yes
ASH1L-AS1:10	6776	6814	+	(T)n	Simple_repeat	Yes	No	Yes
ASH1L-AS1:10	6819	6942	C	Tigger4a	DNA/TcMar-Tigger	Yes	No	Yes
ASH1L-AS1:10	7339	7915	+	MER44D	DNA/TcMar-Tigger	Yes	No	Yes
ASH1L-AS1:10	8081	8245	+	AluJb	SINE/Alu	Yes	No	Yes
ASH1L-AS1:10	8246	8466	+	MER30	DNA/hAT-Charlie	Yes	No	Yes
ASH1L-AS1:11	793	843	+	MIRb	SINE/MIR	Yes	No	Yes
ASH1L-AS1:11	1249	1554	+	AluSx	SINE/Alu	Yes	No	Yes
ASH1L-AS1:11	1877	2184	+	AluSx	SINE/Alu	Yes	No	Yes
ASH1L-AS1:11	2185	2362	+	AluSx	SINE/Alu	Yes	No	Yes
ASH1L-AS1:11	2427	2544	C	MIRb	SINE/MIR	Yes	No	Yes
ASH1L-AS1:11	2914	3053	+	MLT1E2	LTR/ERVL-MaLR	Yes	No	Yes
ASH1L-AS1:11	3387	3645	+	AluJb	SINE/Alu	Yes	No	Yes
ASH1L-AS1:11	3651	3951	C	AluSx	SINE/Alu	Yes	No	Yes
BISPR:24	244	825	+	LTR6A	LTR/ERV1	No	No	Yes
BISPR:24	828	941	+	AluSx	SINE/Alu	No	No	Yes
BISPR:24	970	1144	+	LTR8A	LTR/ERV1	No	No	Yes
BISPR:24	1146	1461	C	AluSx	SINE/Alu	No	No	Yes
BISPR:24	1465	1747	C	AluSx	SINE/Alu	No	No	Yes
BISPR:24	1784	2043	C	AluSx	SINE/Alu	No	No	Yes
BISPR:24	2054	2105	+	(TTCCTC)n	Simple_repeat	No	No	Yes
BISPR:24	2266	2290	+	(T)n	Simple_repeat	No	No	Yes
BISPR:24	2376	2684	+	AluSx	SINE/Alu	No	No	Yes
BISPR:24	2691	2722	+	(AAAAT)n	Simple_repeat	No	No	Yes
BISPR:24	2937	3246	C	AluSx	SINE/Alu	No	No	Yes
BISPR:24	3429	3462	+	(TAT)n	Simple_repeat	No	No	Yes
BISPR:24	3463	3740	C	AluSx	SINE/Alu	No	No	Yes
BISPR:24	3778	3829	C	7SLRNA	srpRNA	No	No	Yes
BISPR:24	3802	3872	+	SVA_A	Retroposon/SVA	No	No	Yes
BISPR:24	3881	3920	+	LTR75_1	LTR/ERV1	No	No	Yes
BISPR:27	434	505	C	MER4CL34	LTR/ERV1	Yes	No	No
BISPR:27	506	584	+	7SLRNA	srpRNA	Yes	No	No
BISPR:27	662	755	C	L1ME4c	LINE/L1	Yes	No	No
BISPR:27	795	963	+	AluSx	SINE/Alu	Yes	No	No
BISPR:32	385	966	+	LTR6A	LTR/ERV1	No	No	Yes
BISPR:32	969	1082	+	AluSx	SINE/Alu	No	No	Yes
BISPR:32	1111	1285	+	LTR8A	LTR/ERV1	No	No	Yes
BISPR:32	1287	1602	C	AluSx	SINE/Alu	No	No	Yes
BISPR:32	1606	1888	C	AluSx	SINE/Alu	No	No	Yes
BISPR:32	1925	2184	C	AluSx	SINE/Alu	No	No	Yes
BISPR:32	2195	2246	+	(TTCCTC)n	Simple_repeat	No	No	Yes
BISPR:32	2407	2431	+	(T)n	Simple_repeat	No	No	Yes
BISPR:32	2517	2825	+	AluSx	SINE/Alu	No	No	Yes
BISPR:32	2832	2863	+	(AAAAT)n	Simple_repeat	No	No	Yes
BISPR:32	3078	3387	C	AluSx	SINE/Alu	No	No	Yes
BISPR:32	3570	3603	+	(TAT)n	Simple_repeat	No	No	Yes
BISPR:32	3604	3881	C	AluSx	SINE/Alu	No	No	Yes
BISPR:32	3919	3970	C	7SLRNA	srpRNA	No	No	Yes
BISPR:32	3943	4013	+	SVA_A	Retroposon/SVA	No	No	Yes
BISPR:32	4022	4061	+	LTR75_1	LTR/ERV1	No	No	Yes
CBR3-AS1:43	581	871	+	MER47A	DNA/TcMar-Tigger	Yes	No	Yes
CBR3-AS1:43	872	1078	C	AluJb	SINE/Alu	Yes	No	Yes
CBR3-AS1:43	1111	1422	C	AluY	SINE/Alu	Yes	No	Yes
CBR3-AS1:43	1642	1833	+	L1ME4b	LINE/L1	Yes	No	Yes
CBR3-AS1:43	1962	2266	+	AluSx	SINE/Alu	Yes	No	Yes
CBR3-AS1:43	2292	2402	+	SVA_E	Retroposon/SVA	Yes	No	Yes
CBR3-AS1:43	2344	2421	C	7SLRNA	srpRNA	Yes	No	Yes
CBR3-AS1:43	2467	2771	+	AluSx	SINE/Alu	Yes	No	Yes
CBR3-AS1:43	2909	3027	+	L2b	LINE/L2	Yes	No	Yes
CBR3-AS1:43	3107	3414	+	AluSx	SINE/Alu	Yes	No	Yes
CBR3-AS1:43	3699	3984	+	AluSx	SINE/Alu	Yes	No	Yes
CBR3-AS1:43	4002	4044	+	(AAACT)n	Simple_repeat	Yes	No	Yes
CBR3-AS1:43	4456	4586	C	MER5A	DNA/hAT-Charlie	Yes	No	Yes
CBR3-AS1:43	4587	4644	+	(TTCC)n	Simple_repeat	Yes	No	Yes
CBR3-AS1:43	4652	4954	C	AluSx	SINE/Alu	Yes	No	Yes
CBR3-AS1:43	4955	5020	C	MER5A	DNA/hAT-Charlie	Yes	No	Yes
CBR3-AS1:43	5039	5093	C	MER5A1	DNA/hAT-Charlie	Yes	No	Yes
CBR3-AS1:43	5094	5401	C	AluSx	SINE/Alu	Yes	No	Yes
CBR3-AS1:43	5402	5516	C	MER5A1	DNA/hAT-Charlie	Yes	No	Yes
CBR3-AS1:43	5540	5679	C	LTR16C	LTR/ERVL	Yes	No	Yes
CBR3-AS1:43	5826	5973	C	AluSx	SINE/Alu	Yes	No	Yes
CCDC144NL-AS1:43	982	1103	C	Tigger7	DNA/TcMar-Tigger	Yes	No	No
CCDC144NL-AS1:43	1288	1636	C	MSTD	LTR/ERVL-MaLR	Yes	No	No
CCDC144NL-AS1:43	2164	2358	C	AluSx	SINE/Alu	Yes	No	No
CCDC144NL-AS1:43	2359	2542	C	L1PA4	LINE/L1	Yes	No	No
CCDC18-AS1:3	327	370	C	MLT1H	LTR/ERVL-MaLR	No	No	Yes
CCDC18-AS1:3	447	617	C	L2c	LINE/L2	No	No	Yes
CCDC18-AS1:3	1534	1784	+	AluJb	SINE/Alu	No	No	Yes
CCDC18-AS1:3	2110	2231	C	MIR	SINE/MIR	No	No	Yes
CCDC18-AS1:3	2321	2395	+	MIRb	SINE/MIR	No	No	Yes
CCDC18-AS1:3	2405	2694	+	AluY	SINE/Alu	No	No	Yes
CCDC18-AS1:3	3421	3542	+	MER85	DNA/PiggyBac	No	No	Yes
CCDC18-AS1:3	3998	4299	C	AluSx	SINE/Alu	No	No	Yes
CCDC18-AS1:3	4762	4915	+	AluJb	SINE/Alu	No	No	Yes
CCDC18-AS1:3	5248	5584	+	AluJb	SINE/Alu	No	No	Yes
CCDC18-AS1:3	5626	5856	+	L1M5	LINE/L1	No	No	Yes
CCDC18-AS1:3	5894	5964	+	(TCCT)n	Simple_repeat	No	No	Yes
CCDC18-AS1:3	5984	6142	+	L1M5	LINE/L1	No	No	Yes
CCDC18-AS1:3	6143	6442	C	AluSx	SINE/Alu	No	No	Yes
CCDC18-AS1:3	6443	6476	+	L1M5	LINE/L1	No	No	Yes
CCDC18-AS1:3	7499	7535	C	L2d2	LINE/L2	No	No	Yes
CCDC18-AS1:3	7551	7692	C	L2b	LINE/L2	No	No	Yes
CCDC18-AS1:3	7906	7986	+	MLT1M	LTR/ERVL-MaLR	No	No	Yes
CCDC18-AS1:3	8286	8310	+	(ATAAA)n	Simple_repeat	No	No	Yes
CCDC18-AS1:3	8618	9044	+	Mam_R4	LINE/Dong-R4	No	No	Yes
CCDC18-AS1:3	9223	9299	C	MLT1J2	LTR/ERVL-MaLR	No	No	Yes
CCDC18-AS1:3	9399	9581	+	AluJb	SINE/Alu	No	No	Yes
CCDC18-AS1:3	9582	9879	+	AluSx	SINE/Alu	No	No	Yes
CCDC18-AS1:3	9881	9962	+	L1M5	LINE/L1	No	No	Yes
CCDC18-AS1:3	10059	10205	C	MIRb	SINE/MIR	No	No	Yes
CCDC18-AS1:3	10379	10499	C	MLT1O	LTR/ERVL-MaLR	No	No	Yes
CCDC18-AS1:3	10562	10824	C	MLT1O	LTR/ERVL-MaLR	No	No	Yes
CCDC18-AS1:3	10873	11017	+	MER70B	LTR/ERVL	No	No	Yes
CCDC18-AS1:3	11232	11540	C	EUTREP2	DNA/hAT	No	No	Yes
CCDC18-AS1:3	11602	11751	C	LTR91A	LTR	No	No	Yes
CCDC18-AS1:3	11752	12117	+	MER47A	DNA/TcMar-Tigger	No	No	Yes
CCDC18-AS1:3	12118	12213	C	LTR91A	LTR	No	No	Yes
CCDC18-AS1:3	12230	12316	C	LTR91A	LTR	No	No	Yes
CCDC18-AS1:3	12317	12404	+	L2c	LINE/L2	No	No	Yes
CCDC18-AS1:3	12414	12510	+	MER53	DNA/hAT-Blackjack	No	No	Yes
CERS3-AS1:8	282	376	+	(CTCC)n	Simple_repeat	Yes	No	No
CERS3-AS1:8	389	433	+	7SLRNA	srpRNA	Yes	No	No
CERS3-AS1:8	962	1251	+	AluSx	SINE/Alu	Yes	No	No
CERS3-AS1:8	1349	1749	C	L1MB8	LINE/L1	Yes	No	No
CERS3-AS1:8	1771	1951	C	MLT1A0	LTR/ERVL-MaLR	Yes	No	No
CERS3-AS1:8	1968	2218	C	L1MEg1	LINE/L1	Yes	No	No
CERS3-AS1:8	2223	2300	C	L1MB8	LINE/L1	Yes	No	No
CERS3-AS1:8	2356	2517	+	LTR50	LTR/ERVL	Yes	No	No
CERS3-AS1:8	2518	2935	+	LTR14A	LTR/ERVK	Yes	No	No
CERS3-AS1:8	2936	2991	+	LTR50	LTR/ERVL	Yes	No	No
CERS3-AS1:8	3368	3477	+	LTR33A	LTR/ERVL	Yes	No	No
CERS3-AS1:8	3705	3878	C	MIRb	SINE/MIR	Yes	No	No
CRTC3-AS1:8	142	264	C	AluSx	SINE/Alu	Yes	No	No
CRTC3-AS1:8	438	598	+	AluJb	SINE/Alu	Yes	No	No
CRTC3-AS1:8	661	696	+	A-rich	Low_complexity	Yes	No	No
CRTC3-AS1:8	1181	1454	+	AluSx	SINE/Alu	Yes	No	No
CRTC3-AS1:8	1472	1557	+	(GGAA)n	Simple_repeat	Yes	No	No
CRTC3-AS1:8	1625	1756	C	LTR84b	LTR/ERVL	Yes	No	No
CRTC3-AS1:8	1920	2217	+	AluJb	SINE/Alu	Yes	No	No
CRTC3-AS1:8	2649	3004	C	MLT1A0	LTR/ERVL-MaLR	Yes	No	No
CRTC3-AS1:8	3946	4242	C	AluSx	SINE/Alu	Yes	No	No
DLEU2:26	1145	1311	C	MIRc	SINE/MIR	Yes	No	Yes
DLEU2:26	1358	1641	+	AluSx	SINE/Alu	Yes	No	Yes
DLEU2:26	1735	2017	C	AluJb	SINE/Alu	Yes	No	Yes
DLEU2:26	2086	2546	+	MER4A1	LTR/ERV1	Yes	No	Yes
DLEU2:26	2966	3077	C	AluJb	SINE/Alu	Yes	No	Yes
DLEU2:26	3338	3632	C	AluSx	SINE/Alu	Yes	No	Yes
DLEU2:26	3900	4211	+	AluSx	SINE/Alu	Yes	No	Yes
DLEU2:26	4862	5119	+	L2c	LINE/L2	Yes	No	Yes
DLEU2:26	5240	5652	+	L2c	LINE/L2	Yes	No	Yes
DLEU2:26	5974	5995	+	(ATT)n	Simple_repeat	Yes	No	Yes
DLEU2:26	5996	6153	C	AluSx	SINE/Alu	Yes	No	Yes
DLEU2:26	6418	6728	C	AluSx	SINE/Alu	Yes	No	Yes
DLEU2:26	6738	7035	C	AluY	SINE/Alu	Yes	No	Yes
DLEU2:26	7531	7749	+	AluSx	SINE/Alu	Yes	No	Yes
DLEU2:26	7846	8148	+	AluSx	SINE/Alu	Yes	No	Yes
DLEU2:26	8149	8278	C	MIRb	SINE/MIR	Yes	No	Yes
DLEU2:26	9143	9449	C	AluSx	SINE/Alu	Yes	No	Yes
DLEU2:26	9483	9791	C	AluJb	SINE/Alu	Yes	No	Yes
DLEU2:26	9964	10095	+	MER94	DNA/hAT-Blackjack	Yes	No	Yes
DLEU2:26	10205	10394	C	MIRb	SINE/MIR	Yes	No	Yes
DLEU2:26	10798	11090	C	AluY	SINE/Alu	Yes	No	Yes
DLEU2:26	11098	11393	C	AluSx	SINE/Alu	Yes	No	Yes
DLEU2:26	11988	12056	+	L2a	LINE/L2	Yes	No	Yes
DLEU2:26	12109	12672	+	L2a	LINE/L2	Yes	No	Yes
DLEU2:26	12689	12814	C	L2	LINE/L2	Yes	No	Yes
DLEU2:26	12815	12909	+	AluJb	SINE/Alu	Yes	No	Yes
DLEU2:26	12910	13218	+	AluSx	SINE/Alu	Yes	No	Yes
DLEU2:26	13219	13447	+	AluJb	SINE/Alu	Yes	No	Yes
DLEU2:26	13448	13699	C	L2	LINE/L2	Yes	No	Yes
DLEU2:26	13693	13847	+	MIRb	SINE/MIR	Yes	No	Yes
DLEU2:26	14195	14492	C	AluSx	SINE/Alu	Yes	No	Yes
DLEU2:26	14503	14660	C	AluSx	SINE/Alu	Yes	No	Yes
DLEU2:26	14661	14692	+	(T)n	Simple_repeat	Yes	No	Yes
DLEU2:26	14693	14820	C	AluSx	SINE/Alu	Yes	No	Yes
DLEU2:26	15515	15670	+	MER5A1	DNA/hAT-Charlie	Yes	No	Yes
DLEU2:26	16648	16942	C	AluJb	SINE/Alu	Yes	No	Yes
DLEU2:26	17105	17159	+	MIR3	SINE/MIR	Yes	No	Yes
DLEU2:26	17587	17747	C	L2b	LINE/L2	Yes	No	Yes
DLEU2:26	18001	18079	+	FordPrefect	DNA/hAT-Tip100	Yes	No	Yes
DLEU2:26	18081	18232	+	AluJb	SINE/Alu	Yes	No	Yes
DLEU2:26	18237	18491	+	GA-rich	Low_complexity	Yes	No	Yes
DLEU2:26	18492	18586	+	(AGC)n	Simple_repeat	Yes	No	Yes
DLEU2:26	18587	18669	+	GA-rich	Low_complexity	Yes	No	Yes
DLEU2:26	18670	18746	+	MER4B-int	LTR/ERV1	Yes	No	Yes
DLEU2:26	18748	18832	+	7SLRNA	srpRNA	Yes	No	Yes
DLEU2:26	18769	18879	C	SVA_A	Retroposon/SVA	Yes	No	Yes
DLEU2:26	18882	19908	+	MER21-int	LTR/ERVL	Yes	No	Yes
DLEU2:26	19906	20545	+	MER21-int	LTR/ERVL	Yes	No	Yes
DLEU2:26	20546	20842	+	AluY	SINE/Alu	Yes	No	Yes
DLEU2:26	20843	21277	+	MER21-int	LTR/ERVL	Yes	No	Yes
DLEU2:26	21278	21579	+	AluJb	SINE/Alu	Yes	No	Yes
DLEU2:26	21580	21899	+	MER21-int	LTR/ERVL	Yes	No	Yes
DLEU2:26	21901	21998	+	MER21B	LTR/ERVL	Yes	No	Yes
DLEU2:26	21999	22282	+	AluSx	SINE/Alu	Yes	No	Yes
DLEU2:26	22283	22312	+	(AT)n	Simple_repeat	Yes	No	Yes
DLEU2:26	22313	22332	+	(GT)n	Simple_repeat	Yes	No	Yes
DLEU2:26	22341	22357	+	(AC)n	Simple_repeat	Yes	No	Yes
DLEU2:26	22363	22622	+	MER21B	LTR/ERVL	Yes	No	Yes
DLEU2:32	60	109	+	G-rich	Low_complexity	Yes	No	Yes
DLEU2:32	633	716	C	L2d	LINE/L2	Yes	No	Yes
DLEU2:32	1412	1651	C	L2d	LINE/L2	Yes	No	Yes
DLEU2:32	1652	1948	+	AluSx	SINE/Alu	Yes	No	Yes
DLEU2:32	1949	2102	C	L2d	LINE/L2	Yes	No	Yes
DLEU2:32	3654	3948	C	AluSx	SINE/Alu	Yes	No	Yes
DLEU2:32	4269	4562	+	AluJb	SINE/Alu	Yes	No	Yes
DLEU2:32	5066	5367	C	AluSx	SINE/Alu	Yes	No	Yes
DLEU2:32	5418	5456	+	(TTG)n	Simple_repeat	Yes	No	Yes
DLEU2:32	5473	5557	+	SVA_A	Retroposon/SVA	Yes	No	Yes
DLEU2:32	6122	6418	+	AluSx	SINE/Alu	Yes	No	Yes
DLEU2:32	6608	6897	+	AluJb	SINE/Alu	Yes	No	Yes
DLGAP1-AS2:4	608	706	+	L1ME4a	LINE/L1	No	No	Yes
DLGAP1-AS2:4	768	1057	C	AluSx	SINE/Alu	No	No	Yes
DLGAP1-AS2:4	1116	1382	C	AluJb	SINE/Alu	No	No	Yes
DLGAP1-AS2:4	1637	1779	+	MLT1L	LTR/ERVL-MaLR	No	No	Yes
DLGAP1-AS2:4	1795	1967	+	MLT1L	LTR/ERVL-MaLR	No	No	Yes
DLGAP1-AS2:4	1976	2261	+	AluSx	SINE/Alu	No	No	Yes
DUBR:1	574	1136	C	LTR16E2	LTR/ERVL	Yes	No	No
DUBR:1	1772	1840	C	L2c	LINE/L2	Yes	No	No
DUBR:1	1841	2147	+	L1M5	LINE/L1	Yes	No	No
DUBR:1	2246	2462	+	L1MEc	LINE/L1	Yes	No	No
DUBR:1	2739	2895	C	LTR16B	LTR/ERVL	Yes	No	No
DUBR:1	2896	3376	+	MLT2B1	LTR/ERVL	Yes	No	No
DUBR:1	3377	3692	C	LTR16B	LTR/ERVL	Yes	No	No
DUBR:1	3751	4397	C	ERV3-16A3_I	LTR/ERVL	Yes	No	No
DUBR:1	4647	4712	+	MER103C	DNA/hAT-Charlie	Yes	No	No
DUBR:1	4820	5237	+	LTR16A	LTR/ERVL	Yes	No	No
DUBR:1	5287	5577	C	AluSx	SINE/Alu	Yes	No	No
DUBR:1	7101	7401	+	AluSx	SINE/Alu	Yes	No	No
DUBR:25	529	1091	C	LTR16E2	LTR/ERVL	Yes	No	No
DUBR:25	1727	1795	C	L2c	LINE/L2	Yes	No	No
DUBR:25	1796	2102	+	L1M5	LINE/L1	Yes	No	No
DUBR:25	2201	2417	+	L1MEc	LINE/L1	Yes	No	No
DUBR:25	2851	3193	+	MLT2B1	LTR/ERVL	Yes	No	No
DUBR:25	4345	4645	+	AluSx	SINE/Alu	Yes	No	No
DUBR:25	5556	5760	+	AluJb	SINE/Alu	Yes	No	No
DUBR:25	6076	6361	+	L2	LINE/L2	Yes	No	No
DUBR:26	419	668	+	MLT2B1	LTR/ERVL	Yes	No	No
DUBR:26	1820	2120	+	AluSx	SINE/Alu	Yes	No	No
DUBR:26	3031	3235	+	AluJb	SINE/Alu	Yes	No	No
DUBR:26	3551	3836	+	L2	LINE/L2	Yes	No	No
EIF3J-DT:32	371	647	+	AluJb	SINE/Alu	No	No	Yes
EIF3J-DT:32	881	1273	+	MLT2C1	LTR/ERVL	No	No	Yes
EIF3J-DT:32	1401	1678	+	AluSx	SINE/Alu	No	No	Yes
EIF3J-DT:32	1680	1974	+	AluSx	SINE/Alu	No	No	Yes
EIF3J-DT:32	1975	2272	+	AluSx	SINE/Alu	No	No	Yes
EIF3J-DT:32	2463	2765	+	AluSx	SINE/Alu	No	No	Yes
EIF3J-DT:32	2805	2852	C	MIR1_Amn	SINE/MIR	No	No	Yes
EIF3J-DT:32	2905	3187	+	AluJb	SINE/Alu	No	No	Yes
EIF3J-DT:32	3198	3277	+	AluSx	SINE/Alu	No	No	Yes
EIF3J-DT:32	3280	3411	+	AluSx	SINE/Alu	No	No	Yes
EIF3J-DT:32	3476	3759	C	AluSx	SINE/Alu	No	No	Yes
EIF3J-DT:32	3769	4065	C	AluY	SINE/Alu	No	No	Yes
EIF3J-DT:32	4277	4564	+	AluSx	SINE/Alu	No	No	Yes
EIF3J-DT:32	5132	5192	+	L2a	LINE/L2	No	No	Yes
EIF3J-DT:32	5193	5488	C	AluSx	SINE/Alu	No	No	Yes
EIF3J-DT:32	5689	5761	C	MIRc	SINE/MIR	No	No	Yes
EIF3J-DT:32	6694	6816	C	MIRc	SINE/MIR	No	No	Yes
EIF3J-DT:32	7302	7352	C	MER5B	DNA/hAT-Charlie	No	No	Yes
EIF3J-DT:32	7353	7390	+	(AAAAC)n	Simple_repeat	No	No	Yes
EIF3J-DT:32	7393	7495	+	MER5B	DNA/hAT-Charlie	No	No	Yes
ELOA-AS1:16	337	527	+	MIRb	SINE/MIR	Yes	No	Yes
ELOA-AS1:16	528	828	+	AluSx	SINE/Alu	Yes	No	Yes
ELOA-AS1:16	829	864	+	MIRb	SINE/MIR	Yes	No	Yes
ELOA-AS1:16	882	1016	+	MIR3	SINE/MIR	Yes	No	Yes
ELOA-AS1:16	1028	1259	+	MER112	DNA/hAT-Charlie	Yes	No	Yes
ELOA-AS1:16	1461	1766	+	AluJb	SINE/Alu	Yes	No	Yes
ELOA-AS1:16	2035	2105	C	MIRb	SINE/MIR	Yes	No	Yes
ELOA-AS1:16	2106	2394	+	AluSx	SINE/Alu	Yes	No	Yes
ELOA-AS1:16	2395	2518	C	MIRb	SINE/MIR	Yes	No	Yes
ELOA-AS1:16	2604	2758	C	MLT1H	LTR/ERVL-MaLR	Yes	No	Yes
ELOA-AS1:16	2886	3189	C	AluSx	SINE/Alu	Yes	No	Yes
ELOA-AS1:16	3342	3398	C	MLT1F	LTR/ERVL-MaLR	Yes	No	Yes
ELOA-AS1:16	3399	3591	C	LTR2C	LTR/ERV1	Yes	No	Yes
ELOA-AS1:16	3589	3733	C	LTR2C	LTR/ERV1	Yes	No	Yes
ELOA-AS1:16	3751	4195	C	MLT1F	LTR/ERVL-MaLR	Yes	No	Yes
ELOA-AS1:16	4220	4446	C	HAL1	LINE/L1	Yes	No	Yes
ELOA-AS1:16	4464	4771	+	MER115	DNA/hAT-Tip100	Yes	No	Yes
ELOA-AS1:16	4774	4819	+	MIRb	SINE/MIR	Yes	No	Yes
ELOA-AS1:16	4837	4967	+	MIR	SINE/MIR	Yes	No	Yes
ELOA-AS1:16	5003	5572	+	Tigger7	DNA/TcMar-Tigger	Yes	No	Yes
ELOA-AS1:16	5566	5769	+	Tigger7	DNA/TcMar-Tigger	Yes	No	Yes
ELOA-AS1:16	5769	5847	+	Tigger5b	DNA/TcMar-Tigger	Yes	No	Yes
ELOA-AS1:16	6182	6477	C	AluJb	SINE/Alu	Yes	No	Yes
ELOA-AS1:16	6647	6830	C	MIR	SINE/MIR	Yes	No	Yes
ELOA-AS1:16	6831	7124	C	AluJb	SINE/Alu	Yes	No	Yes
ELOA-AS1:16	7133	7432	C	AluY	SINE/Alu	Yes	No	Yes
ELOA-AS1:16	7433	7464	C	MIR1_Amn	SINE/MIR	Yes	No	Yes
ELOA-AS1:16	7498	7595	+	MIRc	SINE/MIR	Yes	No	Yes
ELOA-AS1:16	7669	7750	C	MIRb	SINE/MIR	Yes	No	Yes
ELOA-AS1:16	7751	7950	C	AluSx	SINE/Alu	Yes	No	Yes
ELOA-AS1:16	7951	8231	C	AluY	SINE/Alu	Yes	No	Yes
ELOA-AS1:16	8234	8537	C	AluSx	SINE/Alu	Yes	No	Yes
ELOA-AS1:16	8538	8671	C	AluSx	SINE/Alu	Yes	No	Yes
ELOA-AS1:16	8672	8791	C	MIRb	SINE/MIR	Yes	No	Yes
ELOA-AS1:16	8903	8991	C	L1PB1	LINE/L1	Yes	No	Yes
ELOA-AS1:16	9000	9136	+	MLT1I	LTR/ERVL-MaLR	Yes	No	Yes
ELOA-AS1:16	9138	9211	+	(TTAATA)n	Simple_repeat	Yes	No	Yes
ELOA-AS1:16	9247	9381	+	MLT1I	LTR/ERVL-MaLR	Yes	No	Yes
ELOA-AS1:16	9387	9603	C	MER20	DNA/hAT-Charlie	Yes	No	Yes
ELOA-AS1:16	9617	9915	C	AluSx	SINE/Alu	Yes	No	Yes
ELOA-AS1:16	9916	10002	+	MER102b	DNA/hAT-Charlie	Yes	No	Yes
ELOA-AS1:16	10352	10506	C	MIRb	SINE/MIR	Yes	No	Yes
ELOA-AS1:16	10645	10952	+	AluY	SINE/Alu	Yes	No	Yes
ELOA-AS1:16	10953	11253	+	AluSx	SINE/Alu	Yes	No	Yes
ELOA-AS1:16	11254	11323	+	L2d	LINE/L2	Yes	No	Yes
ELOA-AS1:16	11325	11625	C	AluSx	SINE/Alu	Yes	No	Yes
ELOA-AS1:16	11626	11803	C	AluJb	SINE/Alu	Yes	No	Yes
ELOA-AS1:16	11804	11840	+	(TATTT)n	Simple_repeat	Yes	No	Yes
ELOA-AS1:16	11842	12085	C	AluSx	SINE/Alu	Yes	No	Yes
ELOA-AS1:16	12086	12218	C	AluJb	SINE/Alu	Yes	No	Yes
ELOA-AS1:16	12400	12695	+	AluSx	SINE/Alu	Yes	No	Yes
ELOA-AS1:16	12708	13024	+	AluSx	SINE/Alu	Yes	No	Yes
ELOA-AS1:16	13049	13404	C	MLT1A0	LTR/ERVL-MaLR	Yes	No	Yes
ELOA-AS1:16	13559	13840	+	AluJb	SINE/Alu	Yes	No	Yes
ELOA-AS1:16	14057	14337	+	AluSx	SINE/Alu	Yes	No	Yes
ELOA-AS1:16	14434	14544	+	MIR	SINE/MIR	Yes	No	Yes
ELOA-AS1:16	14645	14753	+	MIRb	SINE/MIR	Yes	No	Yes
ELOA-AS1:16	15212	15498	C	AluJb	SINE/Alu	Yes	No	Yes
ELOA-AS1:16	15576	15843	C	AluJb	SINE/Alu	Yes	No	Yes
ELOA-AS1:16	16086	16108	+	(A)n	Simple_repeat	Yes	No	Yes
ELOA-AS1:16	17926	17948	+	(A)n	Simple_repeat	Yes	No	Yes
ELOA-AS1:16	18964	19042	C	MIRb	SINE/MIR	Yes	No	Yes
ELOA-AS1:16	19043	19327	C	AluJb	SINE/Alu	Yes	No	Yes
ELOA-AS1:16	19328	19353	C	MIRb	SINE/MIR	Yes	No	Yes
ELOA-AS1:16	19675	19858	+	AluY	SINE/Alu	Yes	No	Yes
ENTPD1-AS1:34	795	1105	C	AluSx	SINE/Alu	No	No	Yes
ENTPD1-AS1:34	1437	1559	C	Charlie15a	DNA/hAT-Charlie	No	No	Yes
ENTPD1-AS1:34	1712	1908	+	L3	LINE/CR1	No	No	Yes
ENTPD1-AS1:34	1921	2228	C	AluY	SINE/Alu	No	No	Yes
ENTPD1-AS1:34	2706	3147	C	MER31B	LTR/ERV1	No	No	Yes
ENTPD1-AS1:34	3350	3935	+	L1MEc	LINE/L1	No	No	Yes
ENTPD1-AS1:34	3945	3994	+	L1MEc	LINE/L1	No	No	Yes
ENTPD1-AS1:34	3997	4193	+	L1MEc	LINE/L1	No	No	Yes
ENTPD1-AS1:34	4261	4448	+	MIR1_Amn	SINE/MIR	No	No	Yes
ENTPD1-AS1:34	4674	5035	C	L1PB1	LINE/L1	No	No	Yes
ENTPD1-AS1:34	5036	5069	+	(GT)n	Simple_repeat	No	No	Yes
ENTPD1-AS1:34	5070	5678	C	L1PB1	LINE/L1	No	No	Yes
ENTPD1-AS1:34	5679	5710	+	(ATT)n	Simple_repeat	No	No	Yes
ENTPD1-AS1:34	5711	6381	C	L1PB1	LINE/L1	No	No	Yes
ENTPD1-AS1:34	6377	6788	C	L1MB8	LINE/L1	No	No	Yes
ENTPD1-AS1:34	6789	7233	+	MER4A1	LTR/ERV1	No	No	Yes
ENTPD1-AS1:34	7234	7413	C	L1MB8	LINE/L1	No	No	Yes
ENTPD1-AS1:34	7427	7520	C	L1MB8	LINE/L1	No	No	Yes
ENTPD1-AS1:34	8080	8305	+	Tigger4a	DNA/TcMar-Tigger	No	No	Yes
ENTPD1-AS1:34	9383	9469	C	L2b	LINE/L2	No	No	Yes
ENTPD1-AS1:34	9470	10049	+	LTR24C	LTR/ERV1	No	No	Yes
ENTPD1-AS1:34	10050	10061	C	L2b	LINE/L2	No	No	Yes
ENTPD1-AS1:34	10106	10416	+	L2a	LINE/L2	No	No	Yes
ENTPD1-AS1:34	10843	11664	C	MER21B	LTR/ERVL	No	No	Yes
ENTPD1-AS1:34	12153	12443	+	AluJb	SINE/Alu	No	No	Yes
ENTPD1-AS1:34	12765	13089	C	MLT1D	LTR/ERVL-MaLR	No	No	Yes
FAM160A1-DT:16	1544	1838	+	AluJb	SINE/Alu	Yes	No	No
FAM160A1-DT:16	2046	2464	+	MSTB	LTR/ERVL-MaLR	Yes	No	No
FAM160A1-DT:16	2571	2754	C	MLT2D	LTR/ERVL	Yes	No	No
FAM160A1-DT:19	1416	1609	C	L2a	LINE/L2	Yes	No	No
FAM160A1-DT:19	1610	1872	+	AluJb	SINE/Alu	Yes	No	No
FAM160A1-DT:19	1873	2163	C	L2a	LINE/L2	Yes	No	No
FAM160A1-DT:19	2241	2661	C	L1ME3A	LINE/L1	Yes	No	No
FAM160A1-DT:19	2786	3066	+	L1MB7	LINE/L1	Yes	No	No
FAM160A1-DT:19	3067	3358	+	AluSx	SINE/Alu	Yes	No	No
FAM160A1-DT:19	3359	3696	+	L1MB7	LINE/L1	Yes	No	No
FAM160A1-DT:19	3872	4143	+	L1MEd	LINE/L1	Yes	No	No
FAM160A1-DT:19	4263	4287	+	(TGTTTT)n	Simple_repeat	Yes	No	No
FAM160A1-DT:19	4288	4433	C	AluY	SINE/Alu	Yes	No	No
FGD5-AS1:1	136	451	+	L2a	LINE/L2	No	No	Yes
FGD5-AS1:1	931	1037	+	(CCGCC)n	Simple_repeat	No	No	Yes
FGD5-AS1:1	1295	1324	+	(GGA)n	Simple_repeat	No	No	Yes
FGD5-AS1:1	1568	2633	+	HSMAR1	DNA/TcMar-Mariner	No	No	Yes
FGD5-AS1:1	2708	2733	+	SVA_A	Retroposon/SVA	No	No	Yes
FGD5-AS1:1	2734	3026	+	AluSx	SINE/Alu	No	No	Yes
FGD5-AS1:1	3027	3060	+	SVA_A	Retroposon/SVA	No	No	Yes
FGD5-AS1:1	3061	3139	C	7SLRNA	srpRNA	No	No	Yes
FGD5-AS1:1	3140	3155	+	SVA_A	Retroposon/SVA	No	No	Yes
FGD5-AS1:1	3912	4014	+	MER5A	DNA/hAT-Charlie	No	No	Yes
FGD5-AS1:1	4206	4287	+	L2b	LINE/L2	No	No	Yes
FGD5-AS1:15	13	66	+	(GGCCGC)n	Simple_repeat	Yes	No	Yes
FGD5-AS1:15	370	1435	+	HSMAR1	DNA/TcMar-Mariner	Yes	No	Yes
FGD5-AS1:15	1510	1535	+	SVA_A	Retroposon/SVA	Yes	No	Yes
FGD5-AS1:15	1536	1828	+	AluSx	SINE/Alu	Yes	No	Yes
FGD5-AS1:15	1829	1862	+	SVA_A	Retroposon/SVA	Yes	No	Yes
FGD5-AS1:15	1863	1941	C	7SLRNA	srpRNA	Yes	No	Yes
FGD5-AS1:15	1942	1957	+	SVA_A	Retroposon/SVA	Yes	No	Yes
FGD5-AS1:15	2714	2816	+	MER5A	DNA/hAT-Charlie	Yes	No	Yes
FGD5-AS1:15	3008	3089	+	L2b	LINE/L2	Yes	No	Yes
FGD5-AS1:16	13	66	+	(GGCCGC)n	Simple_repeat	No	No	Yes
FGD5-AS1:16	397	1462	+	HSMAR1	DNA/TcMar-Mariner	No	No	Yes
FGD5-AS1:16	1537	1562	+	SVA_A	Retroposon/SVA	No	No	Yes
FGD5-AS1:16	1563	1855	+	AluSx	SINE/Alu	No	No	Yes
FGD5-AS1:16	1856	1889	+	SVA_A	Retroposon/SVA	No	No	Yes
FGD5-AS1:16	1890	1968	C	7SLRNA	srpRNA	No	No	Yes
FGD5-AS1:16	1969	1984	+	SVA_A	Retroposon/SVA	No	No	Yes
FGD5-AS1:16	2741	2843	+	MER5A	DNA/hAT-Charlie	No	No	Yes
FGD5-AS1:16	3035	3116	+	L2b	LINE/L2	No	No	Yes
FGD5-AS1:2	173	202	+	(GGA)n	Simple_repeat	Yes	No	No
FGD5-AS1:2	446	1511	+	HSMAR1	DNA/TcMar-Mariner	Yes	No	No
FGD5-AS1:2	1586	1611	+	SVA_A	Retroposon/SVA	Yes	No	No
FGD5-AS1:2	1612	1904	+	AluSx	SINE/Alu	Yes	No	No
FGD5-AS1:2	1905	1938	+	SVA_A	Retroposon/SVA	Yes	No	No
FGD5-AS1:2	1939	2017	C	7SLRNA	srpRNA	Yes	No	No
FGD5-AS1:2	2018	2033	+	SVA_A	Retroposon/SVA	Yes	No	No
FGD5-AS1:2	2790	2892	+	MER5A	DNA/hAT-Charlie	Yes	No	No
FGD5-AS1:2	3084	3165	+	L2b	LINE/L2	Yes	No	No
FGD5-AS1:22	156	185	+	(GGA)n	Simple_repeat	No	No	Yes
FGD5-AS1:22	429	1494	+	HSMAR1	DNA/TcMar-Mariner	No	No	Yes
FGD5-AS1:22	1569	1594	+	SVA_A	Retroposon/SVA	No	No	Yes
FGD5-AS1:22	1595	1887	+	AluSx	SINE/Alu	No	No	Yes
FGD5-AS1:22	1888	1921	+	SVA_A	Retroposon/SVA	No	No	Yes
FGD5-AS1:22	1922	2000	C	7SLRNA	srpRNA	No	No	Yes
FGD5-AS1:22	2001	2016	+	SVA_A	Retroposon/SVA	No	No	Yes
FGD5-AS1:22	2773	2875	+	MER5A	DNA/hAT-Charlie	No	No	Yes
FGD5-AS1:24	85	114	+	(GGA)n	Simple_repeat	Yes	No	Yes
FGD5-AS1:24	358	1423	+	HSMAR1	DNA/TcMar-Mariner	Yes	No	Yes
FGD5-AS1:24	1498	1523	+	SVA_A	Retroposon/SVA	Yes	No	Yes
FGD5-AS1:24	1524	1816	+	AluSx	SINE/Alu	Yes	No	Yes
FGD5-AS1:24	1817	1850	+	SVA_A	Retroposon/SVA	Yes	No	Yes
FGD5-AS1:24	1851	1929	C	7SLRNA	srpRNA	Yes	No	Yes
FGD5-AS1:24	1930	1945	+	SVA_A	Retroposon/SVA	Yes	No	Yes
FGD5-AS1:24	2702	2804	+	MER5A	DNA/hAT-Charlie	Yes	No	Yes
FGD5-AS1:24	2996	3077	+	L2b	LINE/L2	Yes	No	Yes
FGD5-AS1:24	3768	4056	+	AluJb	SINE/Alu	Yes	No	Yes
FGD5-AS1:24	4095	4252	C	MIRb	SINE/MIR	Yes	No	Yes
FGD5-AS1:26	155	222	+	(GCC)n	Simple_repeat	No	No	Yes
FGD5-AS1:26	527	1592	+	HSMAR1	DNA/TcMar-Mariner	No	No	Yes
FGD5-AS1:26	1667	1692	+	SVA_A	Retroposon/SVA	No	No	Yes
FGD5-AS1:26	1693	1985	+	AluSx	SINE/Alu	No	No	Yes
FGD5-AS1:26	1986	2019	+	SVA_A	Retroposon/SVA	No	No	Yes
FGD5-AS1:26	2020	2098	C	7SLRNA	srpRNA	No	No	Yes
FGD5-AS1:26	2099	2114	+	SVA_A	Retroposon/SVA	No	No	Yes
FGD5-AS1:26	2871	2973	+	MER5A	DNA/hAT-Charlie	No	No	Yes
FGD5-AS1:27	155	222	+	(GCC)n	Simple_repeat	No	No	Yes
FGD5-AS1:27	427	1492	+	HSMAR1	DNA/TcMar-Mariner	No	No	Yes
FGD5-AS1:27	1567	1592	+	SVA_A	Retroposon/SVA	No	No	Yes
FGD5-AS1:27	1593	1885	+	AluSx	SINE/Alu	No	No	Yes
FGD5-AS1:27	1886	1919	+	SVA_A	Retroposon/SVA	No	No	Yes
FGD5-AS1:27	1920	1998	C	7SLRNA	srpRNA	No	No	Yes
FGD5-AS1:27	1999	2014	+	SVA_A	Retroposon/SVA	No	No	Yes
FGD5-AS1:27	2771	2873	+	MER5A	DNA/hAT-Charlie	No	No	Yes
FGD5-AS1:28	155	222	+	(GCC)n	Simple_repeat	No	No	Yes
FGD5-AS1:28	550	1615	+	HSMAR1	DNA/TcMar-Mariner	No	No	Yes
FGD5-AS1:28	1690	1715	+	SVA_A	Retroposon/SVA	No	No	Yes
FGD5-AS1:28	1716	2008	+	AluSx	SINE/Alu	No	No	Yes
FGD5-AS1:28	2009	2042	+	SVA_A	Retroposon/SVA	No	No	Yes
FGD5-AS1:28	2043	2121	C	7SLRNA	srpRNA	No	No	Yes
FGD5-AS1:28	2122	2137	+	SVA_A	Retroposon/SVA	No	No	Yes
FGD5-AS1:28	2894	2996	+	MER5A	DNA/hAT-Charlie	No	No	Yes
FGD5-AS1:29	39	92	+	(GGCCGC)n	Simple_repeat	Yes	No	Yes
FGD5-AS1:29	423	1488	+	HSMAR1	DNA/TcMar-Mariner	Yes	No	Yes
FGD5-AS1:29	1563	1588	+	SVA_A	Retroposon/SVA	Yes	No	Yes
FGD5-AS1:29	1589	1881	+	AluSx	SINE/Alu	Yes	No	Yes
FGD5-AS1:29	1882	1915	+	SVA_A	Retroposon/SVA	Yes	No	Yes
FGD5-AS1:29	1916	1994	C	7SLRNA	srpRNA	Yes	No	Yes
FGD5-AS1:29	1995	2010	+	SVA_A	Retroposon/SVA	Yes	No	Yes
FGD5-AS1:29	2767	2869	+	MER5A	DNA/hAT-Charlie	Yes	No	Yes
FGD5-AS1:29	3061	3142	+	L2b	LINE/L2	Yes	No	Yes
FGD5-AS1:31	39	92	+	(GGCCGC)n	Simple_repeat	No	No	Yes
FGD5-AS1:31	396	1461	+	HSMAR1	DNA/TcMar-Mariner	No	No	Yes
FGD5-AS1:31	1536	1561	+	SVA_A	Retroposon/SVA	No	No	Yes
FGD5-AS1:31	1562	1854	+	AluSx	SINE/Alu	No	No	Yes
FGD5-AS1:31	1855	1888	+	SVA_A	Retroposon/SVA	No	No	Yes
FGD5-AS1:31	1889	1967	C	7SLRNA	srpRNA	No	No	Yes
FGD5-AS1:31	1968	1983	+	SVA_A	Retroposon/SVA	No	No	Yes
FGD5-AS1:31	2740	2842	+	MER5A	DNA/hAT-Charlie	No	No	Yes
FGD5-AS1:5	154	183	+	(GGA)n	Simple_repeat	No	No	Yes
FGD5-AS1:5	427	1492	+	HSMAR1	DNA/TcMar-Mariner	No	No	Yes
FGD5-AS1:5	1567	1592	+	SVA_A	Retroposon/SVA	No	No	Yes
FGD5-AS1:5	1593	1885	+	AluSx	SINE/Alu	No	No	Yes
FGD5-AS1:5	1886	1919	+	SVA_A	Retroposon/SVA	No	No	Yes
FGD5-AS1:5	1920	1998	C	7SLRNA	srpRNA	No	No	Yes
FGD5-AS1:5	1999	2014	+	SVA_A	Retroposon/SVA	No	No	Yes
FGD5-AS1:5	2771	2873	+	MER5A	DNA/hAT-Charlie	No	No	Yes
FGD5-AS1:5	3065	3146	+	L2b	LINE/L2	No	No	Yes
FGD5-AS1:7	172	1237	+	HSMAR1	DNA/TcMar-Mariner	No	No	Yes
FGD5-AS1:7	1312	1337	+	SVA_A	Retroposon/SVA	No	No	Yes
FGD5-AS1:7	1338	1630	+	AluSx	SINE/Alu	No	No	Yes
FGD5-AS1:7	1631	1664	+	SVA_A	Retroposon/SVA	No	No	Yes
FGD5-AS1:7	1665	1743	C	7SLRNA	srpRNA	No	No	Yes
FGD5-AS1:7	1744	1759	+	SVA_A	Retroposon/SVA	No	No	Yes
FGD5-AS1:7	2516	2618	+	MER5A	DNA/hAT-Charlie	No	No	Yes
FGD5-AS1:7	2810	2891	+	L2b	LINE/L2	No	No	Yes
FTX:23	44	318	C	AluJb	SINE/Alu	No	No	Yes
FTX:23	337	468	+	L1M3	LINE/L1	No	No	Yes
FTX:23	472	616	+	L1M3	LINE/L1	No	No	Yes
FTX:23	592	654	+	L1M3	LINE/L1	No	No	Yes
FTX:28	83	117	+	(TC)n	Simple_repeat	Yes	No	Yes
FTX:28	640	769	+	AluJb	SINE/Alu	Yes	No	Yes
FTX:28	784	819	+	(AATA)n	Simple_repeat	Yes	No	Yes
FTX:28	882	1185	C	AluSx	SINE/Alu	Yes	No	Yes
FTX:28	1217	1388	+	MamRep605	LTR	Yes	No	Yes
FTX:28	1713	2045	C	AluJb	SINE/Alu	Yes	No	Yes
FTX:28	2244	2754	C	LTR9B	LTR/ERV1	Yes	No	Yes
FTX:28	2756	5345	C	HUERS-P3b-int	LTR/ERV1	Yes	No	Yes
FTX:28	5345	6147	C	HUERS-P3b-int	LTR/ERV1	Yes	No	Yes
FTX:28	6148	6535	+	LTR8	LTR/ERV1	Yes	No	Yes
FTX:28	6536	8278	C	HUERS-P3b-int	LTR/ERV1	Yes	No	Yes
FTX:28	8293	8348	C	HUERS-P3b-int	LTR/ERV1	Yes	No	Yes
FTX:28	8357	8494	C	HUERS-P3b-int	LTR/ERV1	Yes	No	Yes
FTX:28	8496	8593	C	HUERS-P3b-int	LTR/ERV1	Yes	No	Yes
FTX:28	8594	8793	C	LTR9B	LTR/ERV1	Yes	No	Yes
FTX:28	9320	9736	C	MER68B	LTR/ERVL	Yes	No	Yes
FTX:28	10105	10406	C	AluY	SINE/Alu	Yes	No	Yes
FTX:28	10795	10865	C	MER21C	LTR/ERVL	Yes	No	Yes
FTX:28	10933	11233	C	MER21C	LTR/ERVL	Yes	No	Yes
FTX:28	11662	11924	C	AluJb	SINE/Alu	Yes	No	Yes
FTX:28	12087	12118	+	A-rich	Low_complexity	Yes	No	Yes
FTX:28	12270	12742	C	LTR21A	LTR/ERV1	Yes	No	Yes
FTX:28	13036	13418	+	L1M4	LINE/L1	Yes	No	Yes
FTX:28	13755	14151	+	L1MC5a	LINE/L1	Yes	No	Yes
FTX:28	14232	14299	C	L1MB3	LINE/L1	Yes	No	Yes
FTX:28	14302	14617	C	AluJb	SINE/Alu	Yes	No	Yes
FTX:28	14983	15055	+	L1MD	LINE/L1	Yes	No	Yes
FTX:28	15242	15352	+	SVA_A	Retroposon/SVA	Yes	No	Yes
FTX:28	15293	15369	C	7SLRNA	srpRNA	Yes	No	Yes
FTX:28	16666	16770	C	L1MC3	LINE/L1	Yes	No	Yes
FTX:28	16771	17068	C	AluY	SINE/Alu	Yes	No	Yes
FTX:28	17069	17114	C	L1MC3	LINE/L1	Yes	No	Yes
FTX:28	17113	17378	C	L1MB4	LINE/L1	Yes	No	Yes
FTX:28	17361	17494	C	L1M4	LINE/L1	Yes	No	Yes
FTX:28	18400	18435	+	(TG)n	Simple_repeat	Yes	No	Yes
FTX:28	18622	18922	C	AluSx	SINE/Alu	Yes	No	Yes
FTX:28	19019	19339	+	AluSx	SINE/Alu	Yes	No	Yes
FTX:28	19778	20073	+	7SLRNA	srpRNA	Yes	No	Yes
FTX:28	23963	24003	+	(AT)n	Simple_repeat	Yes	No	Yes
FTX:28	24728	24744	+	(T)n	Simple_repeat	Yes	No	Yes
FTX:28	25038	25332	+	AluSx	SINE/Alu	Yes	No	Yes
FTX:28	25467	25614	C	AluJb	SINE/Alu	Yes	No	Yes
FTX:28	25912	25945	+	G-rich	Low_complexity	Yes	No	Yes
FTX:28	28577	28687	C	Tigger7	DNA/TcMar-Tigger	Yes	No	Yes
FTX:28	28681	28734	C	MER44C	DNA/TcMar-Tigger	Yes	No	Yes
FTX:28	28733	28783	+	SVA_A	Retroposon/SVA	Yes	No	Yes
FTX:28	28803	29210	C	MER44C	DNA/TcMar-Tigger	Yes	No	Yes
FTX:28	29477	29494	+	(T)n	Simple_repeat	Yes	No	Yes
FTX:28	30056	30333	C	AluJb	SINE/Alu	Yes	No	Yes
FTX:28	31731	33629	C	L1MB7	LINE/L1	Yes	No	Yes
FTX:28	33659	33824	C	L1MB7	LINE/L1	Yes	No	Yes
FTX:28	33840	33997	C	L1MB7	LINE/L1	Yes	No	Yes
FTX:28	33998	34294	C	AluSx	SINE/Alu	Yes	No	Yes
FTX:28	34295	34638	C	L1MB7	LINE/L1	Yes	No	Yes
FTX:28	34639	34939	C	AluSx	SINE/Alu	Yes	No	Yes
FTX:28	34940	35188	C	L1MB7	LINE/L1	Yes	No	Yes
FTX:28	35189	35492	C	AluJb	SINE/Alu	Yes	No	Yes
FTX:28	35493	35800	C	L1MB7	LINE/L1	Yes	No	Yes
FTX:28	35805	35998	C	AluJb	SINE/Alu	Yes	No	Yes
FTX:28	36015	36919	C	L1MB7	LINE/L1	Yes	No	Yes
FTX:28	36920	37230	+	AluSx	SINE/Alu	Yes	No	Yes
FTX:28	37231	37425	C	L1MB7	LINE/L1	Yes	No	Yes
FTX:28	37426	37684	C	AluJb	SINE/Alu	Yes	No	Yes
FTX:28	37685	37808	C	L1MB7	LINE/L1	Yes	No	Yes
FTX:28	38116	38318	C	L1M5	LINE/L1	Yes	No	Yes
FTX:28	38777	39075	+	AluSx	SINE/Alu	Yes	No	Yes
FTX:28	39076	39103	+	(GGTA)n	Simple_repeat	Yes	No	Yes
FTX:28	39118	39371	+	AluSx	SINE/Alu	Yes	No	Yes
FTX:28	39375	39398	+	(A)n	Simple_repeat	Yes	No	Yes
FTX:28	39760	39838	+	MIR3	SINE/MIR	Yes	No	Yes
FTX:28	39860	39923	C	MIRb	SINE/MIR	Yes	No	Yes
FTX:28	40009	40112	+	(CCTT)n	Simple_repeat	Yes	No	Yes
FTX:28	40119	40145	+	SVA_A	Retroposon/SVA	Yes	No	Yes
FTX:28	40146	40224	C	7SLRNA	srpRNA	Yes	No	Yes
FTX:28	40225	40245	+	SVA_A	Retroposon/SVA	Yes	No	Yes
FTX:28	40262	40384	C	MIRc	SINE/MIR	Yes	No	Yes
FTX:28	40392	40474	C	MIR3	SINE/MIR	Yes	No	Yes
FTX:28	40810	41121	C	AluJb	SINE/Alu	Yes	No	Yes
FTX:28	41573	41938	C	L2c	LINE/L2	Yes	No	Yes
FTX:28	42174	42504	C	Tigger3a	DNA/TcMar-Tigger	Yes	No	Yes
FTX:28	42798	42826	+	(T)n	Simple_repeat	Yes	No	Yes
FTX:28	43230	43434	+	MIR	SINE/MIR	Yes	No	Yes
FTX:28	44099	44262	+	L2c	LINE/L2	Yes	No	Yes
FTX:28	44260	44303	C	L2d	LINE/L2	Yes	No	Yes
FTX:28	44428	44608	+	MER117	DNA/hAT-Charlie	Yes	No	Yes
FTX:28	44903	44938	+	(TTTA)n	Simple_repeat	Yes	No	Yes
FTX:28	45090	45142	+	(AGATGAG)n	Simple_repeat	Yes	No	Yes
FTX:28	45622	45914	+	AluSx	SINE/Alu	Yes	No	Yes
FTX:28	46076	46240	C	L2	LINE/L2	Yes	No	Yes
FTX:28	46946	47076	+	Charlie4z	DNA/hAT-Charlie	Yes	No	Yes
FTX:29	83	117	+	(TC)n	Simple_repeat	No	No	Yes
FTX:29	820	984	+	MER58A	DNA/hAT-Charlie	No	No	Yes
FTX:29	1497	1670	C	MIRb	SINE/MIR	No	No	Yes
FTX:29	1672	1707	+	(TTTC)n	Simple_repeat	No	No	Yes
FTX:29	1711	1827	+	SVA_A	Retroposon/SVA	No	No	Yes
FTX:29	1768	1844	C	7SLRNA	srpRNA	No	No	Yes
FTX:29	2194	2267	+	7SLRNA	srpRNA	No	No	Yes
FTX:29	2216	2320	C	SVA_A	Retroposon/SVA	No	No	Yes
FTX:29	2326	2617	+	AluY	SINE/Alu	No	No	Yes
FTX:29	2823	2850	+	(A)n	Simple_repeat	No	No	Yes
FTX:29	3008	3179	C	AluJb	SINE/Alu	No	No	Yes
FTX:29	3679	3968	C	AluJb	SINE/Alu	No	No	Yes
FTX:29	4325	4601	+	AluSx	SINE/Alu	No	No	Yes
FTX:29	4729	5021	C	AluSx	SINE/Alu	No	No	Yes
FTX:29	5481	5689	+	AluJb	SINE/Alu	No	No	Yes
FTX:29	5906	6092	C	MER58A	DNA/hAT-Charlie	No	No	Yes
FTX:29	6777	6940	+	L2c	LINE/L2	No	No	Yes
FTX:29	6938	6981	C	L2d	LINE/L2	No	No	Yes
FTX:29	7106	7286	+	MER117	DNA/hAT-Charlie	No	No	Yes
FTX:29	7581	7616	+	(TTTA)n	Simple_repeat	No	No	Yes
FTX:29	7768	7820	+	(AGATGAG)n	Simple_repeat	No	No	Yes
FTX:29	8300	8592	+	AluSx	SINE/Alu	No	No	Yes
FTX:29	8754	8918	C	L2	LINE/L2	No	No	Yes
FTX:29	9624	9754	+	Charlie4z	DNA/hAT-Charlie	No	No	Yes
FTX:3	104	138	+	(TC)n	Simple_repeat	No	No	Yes
FTX:3	841	1005	+	MER58A	DNA/hAT-Charlie	No	No	Yes
FTX:3	1518	1691	C	MIRb	SINE/MIR	No	No	Yes
FTX:3	1693	1728	+	(TTTC)n	Simple_repeat	No	No	Yes
FTX:3	1732	1848	+	SVA_A	Retroposon/SVA	No	No	Yes
FTX:3	1789	1865	C	7SLRNA	srpRNA	No	No	Yes
FTX:3	2215	2288	+	7SLRNA	srpRNA	No	No	Yes
FTX:3	2237	2341	C	SVA_A	Retroposon/SVA	No	No	Yes
FTX:3	2347	2638	+	AluY	SINE/Alu	No	No	Yes
FTX:3	2844	2871	+	(A)n	Simple_repeat	No	No	Yes
FTX:3	3029	3200	C	AluJb	SINE/Alu	No	No	Yes
FTX:3	3700	3989	C	AluJb	SINE/Alu	No	No	Yes
FTX:3	4346	4622	+	AluSx	SINE/Alu	No	No	Yes
FTX:3	4750	5042	C	AluSx	SINE/Alu	No	No	Yes
FTX:3	5502	5710	+	AluJb	SINE/Alu	No	No	Yes
FTX:3	5927	6113	C	MER58A	DNA/hAT-Charlie	No	No	Yes
FTX:3	6880	6952	+	L1MD	LINE/L1	No	No	Yes
FTX:3	7139	7249	+	SVA_A	Retroposon/SVA	No	No	Yes
FTX:3	7190	7266	C	7SLRNA	srpRNA	No	No	Yes
FTX:3	8563	8667	C	L1MC3	LINE/L1	No	No	Yes
FTX:3	8668	8965	C	AluY	SINE/Alu	No	No	Yes
FTX:3	8966	9011	C	L1MC3	LINE/L1	No	No	Yes
FTX:3	9010	9275	C	L1MB4	LINE/L1	No	No	Yes
FTX:3	9258	9391	C	L1M4	LINE/L1	No	No	Yes
FTX:3	10297	10332	+	(TG)n	Simple_repeat	No	No	Yes
FTX:3	10519	10819	C	AluSx	SINE/Alu	No	No	Yes
FTX:3	10916	11236	+	AluSx	SINE/Alu	No	No	Yes
FTX:3	11675	11970	+	7SLRNA	srpRNA	No	No	Yes
FTX:3	15860	15900	+	(AT)n	Simple_repeat	No	No	Yes
FTX:3	16625	16641	+	(T)n	Simple_repeat	No	No	Yes
FTX:3	16935	17229	+	AluSx	SINE/Alu	No	No	Yes
FTX:3	17364	17511	C	AluJb	SINE/Alu	No	No	Yes
FTX:3	17809	17842	+	G-rich	Low_complexity	No	No	Yes
FTX:3	20474	20584	C	Tigger7	DNA/TcMar-Tigger	No	No	Yes
FTX:3	20578	20631	C	MER44C	DNA/TcMar-Tigger	No	No	Yes
FTX:3	20630	20680	+	SVA_A	Retroposon/SVA	No	No	Yes
FTX:3	20700	21107	C	MER44C	DNA/TcMar-Tigger	No	No	Yes
FTX:3	21374	21391	+	(T)n	Simple_repeat	No	No	Yes
FTX:3	21953	22230	C	AluJb	SINE/Alu	No	No	Yes
FTX:3	23628	25526	C	L1MB7	LINE/L1	No	No	Yes
FTX:3	25556	25721	C	L1MB7	LINE/L1	No	No	Yes
FTX:3	25737	25894	C	L1MB7	LINE/L1	No	No	Yes
FTX:3	25895	26191	C	AluSx	SINE/Alu	No	No	Yes
FTX:3	26192	26535	C	L1MB7	LINE/L1	No	No	Yes
FTX:3	26536	26836	C	AluSx	SINE/Alu	No	No	Yes
FTX:3	26837	27085	C	L1MB7	LINE/L1	No	No	Yes
FTX:3	27086	27389	C	AluJb	SINE/Alu	No	No	Yes
FTX:3	27390	27697	C	L1MB7	LINE/L1	No	No	Yes
FTX:3	27702	27895	C	AluJb	SINE/Alu	No	No	Yes
FTX:3	27912	28816	C	L1MB7	LINE/L1	No	No	Yes
FTX:3	28817	29127	+	AluSx	SINE/Alu	No	No	Yes
FTX:3	29128	29322	C	L1MB7	LINE/L1	No	No	Yes
FTX:3	29323	29581	C	AluJb	SINE/Alu	No	No	Yes
FTX:3	29582	29705	C	L1MB7	LINE/L1	No	No	Yes
FTX:3	30013	30215	C	L1M5	LINE/L1	No	No	Yes
FTX:3	30674	30972	+	AluSx	SINE/Alu	No	No	Yes
FTX:3	30973	31000	+	(GGTA)n	Simple_repeat	No	No	Yes
FTX:3	31015	31268	+	AluSx	SINE/Alu	No	No	Yes
FTX:3	31272	31295	+	(A)n	Simple_repeat	No	No	Yes
FTX:3	31657	31735	+	MIR3	SINE/MIR	No	No	Yes
FTX:3	31757	31820	C	MIRb	SINE/MIR	No	No	Yes
FTX:3	31906	32009	+	(CCTT)n	Simple_repeat	No	No	Yes
FTX:3	32016	32042	+	SVA_A	Retroposon/SVA	No	No	Yes
FTX:3	32043	32121	C	7SLRNA	srpRNA	No	No	Yes
FTX:3	32122	32142	+	SVA_A	Retroposon/SVA	No	No	Yes
FTX:3	32159	32281	C	MIRc	SINE/MIR	No	No	Yes
FTX:3	32289	32371	C	MIR3	SINE/MIR	No	No	Yes
FTX:3	32707	33018	C	AluJb	SINE/Alu	No	No	Yes
FTX:3	33470	33835	C	L2c	LINE/L2	No	No	Yes
FTX:3	34071	34401	C	Tigger3a	DNA/TcMar-Tigger	No	No	Yes
FTX:3	34695	34723	+	(T)n	Simple_repeat	No	No	Yes
FTX:3	35127	35331	+	MIR	SINE/MIR	No	No	Yes
FTX:3	35996	36159	+	L2c	LINE/L2	No	No	Yes
FTX:3	36157	36200	C	L2d	LINE/L2	No	No	Yes
FTX:3	36325	36505	+	MER117	DNA/hAT-Charlie	No	No	Yes
FTX:3	36800	36835	+	(TTTA)n	Simple_repeat	No	No	Yes
FTX:3	36987	37039	+	(AGATGAG)n	Simple_repeat	No	No	Yes
FTX:30	83	117	+	(TC)n	Simple_repeat	Yes	No	Yes
FTX:30	787	1086	C	AluSx	SINE/Alu	Yes	No	Yes
FTX:30	1114	1165	+	(TTTTATT)n	Simple_repeat	Yes	No	Yes
FTX:30	1166	1477	C	AluJb	SINE/Alu	Yes	No	Yes
FTX:30	1602	1976	C	L1ME4a	LINE/L1	Yes	No	Yes
FTX:30	2428	2628	C	MER58A	DNA/hAT-Charlie	Yes	No	Yes
FTX:30	2653	2805	C	MLT1M	LTR/ERVL-MaLR	Yes	No	Yes
FTX:30	3742	4050	C	AluJb	SINE/Alu	Yes	No	Yes
FTX:30	4230	4259	+	(TTAT)n	Simple_repeat	Yes	No	Yes
FTX:30	4262	4302	+	SVA_A	Retroposon/SVA	Yes	No	Yes
FTX:30	4303	4381	C	7SLRNA	srpRNA	Yes	No	Yes
FTX:30	4382	4397	+	SVA_A	Retroposon/SVA	Yes	No	Yes
FTX:30	5120	5448	+	MER2	DNA/TcMar-Tigger	Yes	No	Yes
FTX:30	5597	5880	C	AluSx	SINE/Alu	Yes	No	Yes
FTX:30	5946	6257	C	AluSx	SINE/Alu	Yes	No	Yes
FTX:30	6290	6465	C	MLT1M	LTR/ERVL-MaLR	Yes	No	Yes
FTX:30	6715	6987	C	Charlie8	DNA/hAT-Charlie	Yes	No	Yes
FTX:30	7030	7139	+	MER2B	DNA/TcMar-Tigger	Yes	No	Yes
FTX:30	7387	7450	+	(TAGAA)n	Simple_repeat	Yes	No	Yes
FTX:30	7520	7816	+	MER2	DNA/TcMar-Tigger	Yes	No	Yes
FTX:30	7817	7930	+	MER112	DNA/hAT-Charlie	Yes	No	Yes
FTX:30	7936	8223	+	MER102a	DNA/hAT-Charlie	Yes	No	Yes
FTX:30	8482	8781	+	AluJb	SINE/Alu	Yes	No	Yes
FTX:30	8800	9103	+	AluJb	SINE/Alu	Yes	No	Yes
FTX:30	9396	9691	C	AluSx	SINE/Alu	Yes	No	Yes
FTX:30	9827	9942	C	MER20B	DNA/hAT-Charlie	Yes	No	Yes
FTX:30	10348	10626	C	AluSx	SINE/Alu	Yes	No	Yes
FTX:30	10760	10985	+	L1MB2	LINE/L1	Yes	No	Yes
FTX:30	11139	11340	+	MER58B	DNA/hAT-Charlie	Yes	No	Yes
FTX:30	11341	11638	C	AluSx	SINE/Alu	Yes	No	Yes
FTX:30	11639	11764	+	MER58B	DNA/hAT-Charlie	Yes	No	Yes
FTX:30	12958	13080	+	AluJb	SINE/Alu	Yes	No	Yes
FTX:30	13095	13130	+	(AATA)n	Simple_repeat	Yes	No	Yes
FTX:30	13193	13496	C	AluSx	SINE/Alu	Yes	No	Yes
FTX:30	13528	13699	+	MamRep605	LTR	Yes	No	Yes
FTX:30	14024	14356	C	AluJb	SINE/Alu	Yes	No	Yes
FTX:30	14555	15065	C	LTR9B	LTR/ERV1	Yes	No	Yes
FTX:30	15067	17656	C	HUERS-P3b-int	LTR/ERV1	Yes	No	Yes
FTX:30	17656	18458	C	HUERS-P3b-int	LTR/ERV1	Yes	No	Yes
FTX:30	18459	18846	+	LTR8	LTR/ERV1	Yes	No	Yes
FTX:30	18847	20589	C	HUERS-P3b-int	LTR/ERV1	Yes	No	Yes
FTX:30	20604	20659	C	HUERS-P3b-int	LTR/ERV1	Yes	No	Yes
FTX:30	20668	20805	C	HUERS-P3b-int	LTR/ERV1	Yes	No	Yes
FTX:30	20807	20904	C	HUERS-P3b-int	LTR/ERV1	Yes	No	Yes
FTX:30	20905	21104	C	LTR9B	LTR/ERV1	Yes	No	Yes
FTX:30	21631	22047	C	MER68B	LTR/ERVL	Yes	No	Yes
FTX:30	22416	22717	C	AluY	SINE/Alu	Yes	No	Yes
FTX:30	23106	23176	C	MER21C	LTR/ERVL	Yes	No	Yes
FTX:30	23244	23544	C	MER21C	LTR/ERVL	Yes	No	Yes
FTX:30	23973	24235	C	AluJb	SINE/Alu	Yes	No	Yes
FTX:30	24398	24429	+	A-rich	Low_complexity	Yes	No	Yes
FTX:30	24581	25053	C	LTR21A	LTR/ERV1	Yes	No	Yes
FTX:30	25347	25729	+	L1M4	LINE/L1	Yes	No	Yes
FTX:30	26066	26462	+	L1MC5a	LINE/L1	Yes	No	Yes
FTX:30	26543	26610	C	L1MB3	LINE/L1	Yes	No	Yes
FTX:30	26613	26928	C	AluJb	SINE/Alu	Yes	No	Yes
FTX:30	27294	27366	+	L1MD	LINE/L1	Yes	No	Yes
FTX:30	27553	27663	+	SVA_A	Retroposon/SVA	Yes	No	Yes
FTX:30	27604	27680	C	7SLRNA	srpRNA	Yes	No	Yes
FTX:30	28977	29081	C	L1MC3	LINE/L1	Yes	No	Yes
FTX:30	29082	29379	C	AluY	SINE/Alu	Yes	No	Yes
FTX:30	29380	29425	C	L1MC3	LINE/L1	Yes	No	Yes
FTX:30	29424	29689	C	L1MB4	LINE/L1	Yes	No	Yes
FTX:30	29672	29805	C	L1M4	LINE/L1	Yes	No	Yes
FTX:30	30711	30746	+	(TG)n	Simple_repeat	Yes	No	Yes
FTX:30	30933	31233	C	AluSx	SINE/Alu	Yes	No	Yes
FTX:30	31330	31650	+	AluSx	SINE/Alu	Yes	No	Yes
FTX:30	32089	32384	+	7SLRNA	srpRNA	Yes	No	Yes
FTX:30	36274	36314	+	(AT)n	Simple_repeat	Yes	No	Yes
FTX:30	37039	37055	+	(T)n	Simple_repeat	Yes	No	Yes
FTX:30	37349	37643	+	AluSx	SINE/Alu	Yes	No	Yes
FTX:30	37778	37925	C	AluJb	SINE/Alu	Yes	No	Yes
FTX:30	38223	38256	+	G-rich	Low_complexity	Yes	No	Yes
FTX:30	40888	40998	C	Tigger7	DNA/TcMar-Tigger	Yes	No	Yes
FTX:30	40992	41045	C	MER44C	DNA/TcMar-Tigger	Yes	No	Yes
FTX:30	41044	41094	+	SVA_A	Retroposon/SVA	Yes	No	Yes
FTX:30	41114	41521	C	MER44C	DNA/TcMar-Tigger	Yes	No	Yes
FTX:30	41788	41805	+	(T)n	Simple_repeat	Yes	No	Yes
FTX:30	42367	42644	C	AluJb	SINE/Alu	Yes	No	Yes
FTX:30	44042	45940	C	L1MB7	LINE/L1	Yes	No	Yes
FTX:30	45970	46135	C	L1MB7	LINE/L1	Yes	No	Yes
FTX:30	46151	46308	C	L1MB7	LINE/L1	Yes	No	Yes
FTX:30	46309	46605	C	AluSx	SINE/Alu	Yes	No	Yes
FTX:30	46606	46949	C	L1MB7	LINE/L1	Yes	No	Yes
FTX:30	46950	47250	C	AluSx	SINE/Alu	Yes	No	Yes
FTX:30	47251	47499	C	L1MB7	LINE/L1	Yes	No	Yes
FTX:30	47500	47803	C	AluJb	SINE/Alu	Yes	No	Yes
FTX:30	47804	48111	C	L1MB7	LINE/L1	Yes	No	Yes
FTX:30	48116	48309	C	AluJb	SINE/Alu	Yes	No	Yes
FTX:30	48326	49230	C	L1MB7	LINE/L1	Yes	No	Yes
FTX:30	49231	49541	+	AluSx	SINE/Alu	Yes	No	Yes
FTX:30	49542	49736	C	L1MB7	LINE/L1	Yes	No	Yes
FTX:30	49737	49995	C	AluJb	SINE/Alu	Yes	No	Yes
FTX:30	49996	50119	C	L1MB7	LINE/L1	Yes	No	Yes
FTX:30	50427	50629	C	L1M5	LINE/L1	Yes	No	Yes
FTX:30	51088	51386	+	AluSx	SINE/Alu	Yes	No	Yes
FTX:30	51387	51414	+	(GGTA)n	Simple_repeat	Yes	No	Yes
FTX:30	51429	51682	+	AluSx	SINE/Alu	Yes	No	Yes
FTX:30	51686	51709	+	(A)n	Simple_repeat	Yes	No	Yes
FTX:30	52071	52149	+	MIR3	SINE/MIR	Yes	No	Yes
FTX:30	52171	52234	C	MIRb	SINE/MIR	Yes	No	Yes
FTX:30	52320	52423	+	(CCTT)n	Simple_repeat	Yes	No	Yes
FTX:30	52430	52456	+	SVA_A	Retroposon/SVA	Yes	No	Yes
FTX:30	52457	52535	C	7SLRNA	srpRNA	Yes	No	Yes
FTX:30	52536	52556	+	SVA_A	Retroposon/SVA	Yes	No	Yes
FTX:30	52573	52695	C	MIRc	SINE/MIR	Yes	No	Yes
FTX:30	52703	52785	C	MIR3	SINE/MIR	Yes	No	Yes
FTX:30	53121	53432	C	AluJb	SINE/Alu	Yes	No	Yes
FTX:30	54293	54623	C	Tigger3a	DNA/TcMar-Tigger	Yes	No	Yes
FTX:30	54917	54945	+	(T)n	Simple_repeat	Yes	No	Yes
FTX:30	55349	55553	+	MIR	SINE/MIR	Yes	No	Yes
FTX:30	56218	56381	+	L2c	LINE/L2	Yes	No	Yes
FTX:30	56379	56422	C	L2d	LINE/L2	Yes	No	Yes
FTX:30	56547	56727	+	MER117	DNA/hAT-Charlie	Yes	No	Yes
FTX:30	57022	57057	+	(TTTA)n	Simple_repeat	Yes	No	Yes
FTX:30	57209	57261	+	(AGATGAG)n	Simple_repeat	Yes	No	Yes
FTX:30	57741	58033	+	AluSx	SINE/Alu	Yes	No	Yes
FTX:30	58195	58359	C	L2	LINE/L2	Yes	No	Yes
FTX:30	59065	59195	+	Charlie4z	DNA/hAT-Charlie	Yes	No	Yes
FTX:32	83	117	+	(TC)n	Simple_repeat	No	No	Yes
FTX:32	820	984	+	MER58A	DNA/hAT-Charlie	No	No	Yes
FTX:32	1497	1670	C	MIRb	SINE/MIR	No	No	Yes
FTX:32	1672	1707	+	(TTTC)n	Simple_repeat	No	No	Yes
FTX:32	1711	1827	+	SVA_A	Retroposon/SVA	No	No	Yes
FTX:32	1768	1844	C	7SLRNA	srpRNA	No	No	Yes
FTX:32	2194	2267	+	7SLRNA	srpRNA	No	No	Yes
FTX:32	2216	2320	C	SVA_A	Retroposon/SVA	No	No	Yes
FTX:32	2326	2617	+	AluY	SINE/Alu	No	No	Yes
FTX:32	2823	2850	+	(A)n	Simple_repeat	No	No	Yes
FTX:32	3008	3179	C	AluJb	SINE/Alu	No	No	Yes
FTX:32	3679	3968	C	AluJb	SINE/Alu	No	No	Yes
FTX:32	4325	4601	+	AluSx	SINE/Alu	No	No	Yes
FTX:32	4729	5021	C	AluSx	SINE/Alu	No	No	Yes
FTX:32	5481	5689	+	AluJb	SINE/Alu	No	No	Yes
FTX:32	5906	6092	C	MER58A	DNA/hAT-Charlie	No	No	Yes
FTX:32	6770	7069	C	AluSx	SINE/Alu	No	No	Yes
FTX:32	7097	7148	+	(TTTTATT)n	Simple_repeat	No	No	Yes
FTX:32	7149	7460	C	AluJb	SINE/Alu	No	No	Yes
FTX:32	7585	7959	C	L1ME4a	LINE/L1	No	No	Yes
FTX:32	8411	8611	C	MER58A	DNA/hAT-Charlie	No	No	Yes
FTX:32	8636	8788	C	MLT1M	LTR/ERVL-MaLR	No	No	Yes
FTX:34	802	965	+	L2c	LINE/L2	No	No	Yes
FTX:34	963	1006	C	L2d	LINE/L2	No	No	Yes
FTX:34	1131	1311	+	MER117	DNA/hAT-Charlie	No	No	Yes
FTX:34	1606	1641	+	(TTTA)n	Simple_repeat	No	No	Yes
FTX:34	1793	1845	+	(AGATGAG)n	Simple_repeat	No	No	Yes
FTX:34	2325	2617	+	AluSx	SINE/Alu	No	No	Yes
FTX:34	2779	2943	C	L2	LINE/L2	No	No	Yes
FTX:34	3649	3779	+	Charlie4z	DNA/hAT-Charlie	No	No	Yes
FTX:34	4853	5140	C	AluSx	SINE/Alu	No	No	Yes
FTX:34	5448	5794	C	L1PB	LINE/L1	No	No	Yes
FTX:34	5795	5882	+	L1PB3	LINE/L1	No	No	Yes
FTX:34	6060	6085	+	(GGAG)n	Simple_repeat	No	No	Yes
FTX:34	6968	7630	C	L1ME4a	LINE/L1	No	No	Yes
FTX:34	7631	8360	C	L1MC4	LINE/L1	No	No	Yes
FTX:34	8352	8453	C	L1MA6	LINE/L1	No	No	Yes
FTX:34	8478	9424	C	L1MC4	LINE/L1	No	No	Yes
FTX:34	9705	10200	C	L1MD	LINE/L1	No	No	Yes
FTX:34	10240	10268	+	(TTTG)n	Simple_repeat	No	No	Yes
FTX:35	798	962	+	MER58A	DNA/hAT-Charlie	Yes	No	Yes
FTX:35	1475	1662	C	MIRb	SINE/MIR	Yes	No	Yes
FTX:35	1665	1686	+	(TC)n	Simple_repeat	Yes	No	Yes
FTX:35	1687	1805	+	SVA_A	Retroposon/SVA	Yes	No	Yes
FTX:35	1746	1822	C	7SLRNA	srpRNA	Yes	No	Yes
FTX:35	2172	2245	+	7SLRNA	srpRNA	Yes	No	Yes
FTX:35	2194	2298	C	SVA_A	Retroposon/SVA	Yes	No	Yes
FTX:35	2304	2595	+	AluY	SINE/Alu	Yes	No	Yes
FTX:35	2801	2828	+	(A)n	Simple_repeat	Yes	No	Yes
FTX:35	2986	3157	C	AluJb	SINE/Alu	Yes	No	Yes
FTX:35	3657	3946	C	AluJb	SINE/Alu	Yes	No	Yes
FTX:35	4303	4579	+	AluSx	SINE/Alu	Yes	No	Yes
FTX:35	4707	4999	C	AluSx	SINE/Alu	Yes	No	Yes
FTX:35	5459	5667	+	AluJb	SINE/Alu	Yes	No	Yes
FTX:35	5884	6070	C	MER58A	DNA/hAT-Charlie	Yes	No	Yes
FTX:35	6748	7047	C	AluSx	SINE/Alu	Yes	No	Yes
FTX:35	7075	7126	+	(TTTTATT)n	Simple_repeat	Yes	No	Yes
FTX:35	7127	7438	C	AluJb	SINE/Alu	Yes	No	Yes
FTX:35	7563	7764	C	L1M5	LINE/L1	Yes	No	Yes
FTX:35	7782	7937	C	L1M5	LINE/L1	Yes	No	Yes
FTX:35	8389	8589	C	MER58A	DNA/hAT-Charlie	Yes	No	Yes
FTX:35	8614	8766	C	MLT1M	LTR/ERVL-MaLR	Yes	No	Yes
FTX:35	9703	10011	C	AluJb	SINE/Alu	Yes	No	Yes
FTX:35	10191	10220	+	(TTAT)n	Simple_repeat	Yes	No	Yes
FTX:35	10226	10263	+	SVA_A	Retroposon/SVA	Yes	No	Yes
FTX:35	10264	10342	C	7SLRNA	srpRNA	Yes	No	Yes
FTX:35	10343	10358	+	SVA_A	Retroposon/SVA	Yes	No	Yes
FTX:35	11081	11409	+	MER2	DNA/TcMar-Tigger	Yes	No	Yes
FTX:35	11558	11841	C	AluSx	SINE/Alu	Yes	No	Yes
FTX:35	11907	12218	C	AluSx	SINE/Alu	Yes	No	Yes
FTX:35	12251	12372	C	MLT1M	LTR/ERVL-MaLR	Yes	No	Yes
FTX:35	12724	12948	C	Charlie8	DNA/hAT-Charlie	Yes	No	Yes
FTX:35	12991	13100	+	MER2B	DNA/TcMar-Tigger	Yes	No	Yes
FTX:35	13348	13411	+	(TAGAA)n	Simple_repeat	Yes	No	Yes
FTX:35	13481	13777	+	MER2	DNA/TcMar-Tigger	Yes	No	Yes
FTX:35	13778	13869	+	MER112	DNA/hAT-Charlie	Yes	No	Yes
FTX:35	13897	14184	+	MER102a	DNA/hAT-Charlie	Yes	No	Yes
FTX:35	14443	14742	+	AluJb	SINE/Alu	Yes	No	Yes
FTX:35	14761	15064	+	AluJb	SINE/Alu	Yes	No	Yes
FTX:35	15357	15652	C	AluSx	SINE/Alu	Yes	No	Yes
FTX:35	15788	15903	C	MER20B	DNA/hAT-Charlie	Yes	No	Yes
FTX:35	16309	16587	C	AluSx	SINE/Alu	Yes	No	Yes
FTX:35	16742	16946	+	L1MB2	LINE/L1	Yes	No	Yes
FTX:35	17100	17301	+	MER58B	DNA/hAT-Charlie	Yes	No	Yes
FTX:35	17302	17599	C	AluSx	SINE/Alu	Yes	No	Yes
FTX:35	17600	17725	+	MER58B	DNA/hAT-Charlie	Yes	No	Yes
FTX:35	18919	19041	+	AluJb	SINE/Alu	Yes	No	Yes
FTX:35	19056	19091	+	(AATA)n	Simple_repeat	Yes	No	Yes
FTX:35	19154	19457	C	AluSx	SINE/Alu	Yes	No	Yes
FTX:35	19489	19660	+	MamRep605	LTR	Yes	No	Yes
FTX:35	19985	20317	C	AluJb	SINE/Alu	Yes	No	Yes
FTX:35	20516	21026	C	LTR9B	LTR/ERV1	Yes	No	Yes
FTX:35	21028	23617	C	HUERS-P3b-int	LTR/ERV1	Yes	No	Yes
FTX:35	23617	24419	C	HUERS-P3b-int	LTR/ERV1	Yes	No	Yes
FTX:35	24420	24807	+	LTR8	LTR/ERV1	Yes	No	Yes
FTX:35	24808	26550	C	HUERS-P3b-int	LTR/ERV1	Yes	No	Yes
FTX:35	26565	26620	C	HUERS-P3b-int	LTR/ERV1	Yes	No	Yes
FTX:35	26629	26766	C	HUERS-P3b-int	LTR/ERV1	Yes	No	Yes
FTX:35	26768	26865	C	HUERS-P3b-int	LTR/ERV1	Yes	No	Yes
FTX:35	26866	27065	C	LTR9B	LTR/ERV1	Yes	No	Yes
FTX:35	27592	28008	C	MER68B	LTR/ERVL	Yes	No	Yes
FTX:35	28377	28678	C	AluY	SINE/Alu	Yes	No	Yes
FTX:35	29067	29137	C	MER21C	LTR/ERVL	Yes	No	Yes
FTX:35	29205	29505	C	MER21C	LTR/ERVL	Yes	No	Yes
FTX:35	29934	30196	C	AluJb	SINE/Alu	Yes	No	Yes
FTX:35	30359	30390	+	A-rich	Low_complexity	Yes	No	Yes
FTX:35	30542	31014	C	LTR21A	LTR/ERV1	Yes	No	Yes
FTX:35	31287	31329	+	(AATATT)n	Simple_repeat	Yes	No	Yes
FTX:35	31357	31573	+	L1MC5a	LINE/L1	Yes	No	Yes
FTX:35	31592	31690	+	L1MC5a	LINE/L1	Yes	No	Yes
FTX:35	32027	32371	+	L1MC5a	LINE/L1	Yes	No	Yes
FTX:35	32504	32571	C	L1MB3	LINE/L1	Yes	No	Yes
FTX:35	32574	32889	C	AluJb	SINE/Alu	Yes	No	Yes
FTX:35	33255	33317	+	L1MD	LINE/L1	Yes	No	Yes
FTX:35	33514	33624	+	SVA_A	Retroposon/SVA	Yes	No	Yes
FTX:35	33565	33641	C	7SLRNA	srpRNA	Yes	No	Yes
FTX:35	34938	35042	C	L1MC3	LINE/L1	Yes	No	Yes
FTX:35	35043	35340	C	AluY	SINE/Alu	Yes	No	Yes
FTX:35	35341	35386	C	L1MC3	LINE/L1	Yes	No	Yes
FTX:35	35385	35650	C	L1MB4	LINE/L1	Yes	No	Yes
FTX:35	36672	36707	+	(TG)n	Simple_repeat	Yes	No	Yes
FTX:35	36894	37194	C	AluSx	SINE/Alu	Yes	No	Yes
FTX:35	37291	37611	+	AluSx	SINE/Alu	Yes	No	Yes
FTX:35	38050	38345	+	7SLRNA	srpRNA	Yes	No	Yes
FTX:35	42235	42275	+	(AT)n	Simple_repeat	Yes	No	Yes
FTX:35	43000	43016	+	(T)n	Simple_repeat	Yes	No	Yes
FTX:35	43310	43597	+	AluSx	SINE/Alu	Yes	No	Yes
FTX:35	43739	43886	C	AluJb	SINE/Alu	Yes	No	Yes
FTX:35	44184	44217	+	G-rich	Low_complexity	Yes	No	Yes
FTX:35	46849	46959	C	Tigger7	DNA/TcMar-Tigger	Yes	No	Yes
FTX:35	46953	47006	C	MER44C	DNA/TcMar-Tigger	Yes	No	Yes
FTX:35	47005	47055	+	SVA_A	Retroposon/SVA	Yes	No	Yes
FTX:35	47075	47482	C	MER44C	DNA/TcMar-Tigger	Yes	No	Yes
FTX:35	47749	47766	+	(T)n	Simple_repeat	Yes	No	Yes
FTX:35	48328	48605	C	AluJb	SINE/Alu	Yes	No	Yes
FTX:35	50003	51901	C	L1MB7	LINE/L1	Yes	No	Yes
FTX:35	51931	52096	C	L1MB7	LINE/L1	Yes	No	Yes
FTX:35	52115	52269	C	L1MB7	LINE/L1	Yes	No	Yes
FTX:35	52270	52566	C	AluSx	SINE/Alu	Yes	No	Yes
FTX:35	52567	52910	C	L1MB7	LINE/L1	Yes	No	Yes
FTX:35	52911	53211	C	AluSx	SINE/Alu	Yes	No	Yes
FTX:35	53212	53460	C	L1MB7	LINE/L1	Yes	No	Yes
FTX:35	53461	53764	C	AluJb	SINE/Alu	Yes	No	Yes
FTX:35	53765	54072	C	L1MB7	LINE/L1	Yes	No	Yes
FTX:35	54077	54270	C	AluJb	SINE/Alu	Yes	No	Yes
FTX:35	54287	55191	C	L1MB7	LINE/L1	Yes	No	Yes
FTX:35	55192	55502	+	AluSx	SINE/Alu	Yes	No	Yes
FTX:35	55503	55697	C	L1MB7	LINE/L1	Yes	No	Yes
FTX:35	55698	55956	C	AluJb	SINE/Alu	Yes	No	Yes
FTX:35	55957	56080	C	L1MB7	LINE/L1	Yes	No	Yes
FTX:35	56430	56590	C	L1M5	LINE/L1	Yes	No	Yes
FTX:35	57049	57347	+	AluSx	SINE/Alu	Yes	No	Yes
FTX:35	57348	57375	+	(GGTA)n	Simple_repeat	Yes	No	Yes
FTX:35	57390	57643	+	AluSx	SINE/Alu	Yes	No	Yes
FTX:35	57647	57670	+	(A)n	Simple_repeat	Yes	No	Yes
FTX:35	57993	58110	+	L3	LINE/CR1	Yes	No	Yes
FTX:35	58132	58195	C	MIRb	SINE/MIR	Yes	No	Yes
FTX:35	58175	58235	C	MIRb	SINE/MIR	Yes	No	Yes
FTX:35	58281	58384	+	(CCTT)n	Simple_repeat	Yes	No	Yes
FTX:35	58391	58417	+	SVA_A	Retroposon/SVA	Yes	No	Yes
FTX:35	58418	58496	C	7SLRNA	srpRNA	Yes	No	Yes
FTX:35	58497	58517	+	SVA_A	Retroposon/SVA	Yes	No	Yes
FTX:35	58524	58656	C	MIRc	SINE/MIR	Yes	No	Yes
FTX:35	58664	58746	C	MIR3	SINE/MIR	Yes	No	Yes
FTX:35	59082	59393	C	AluJb	SINE/Alu	Yes	No	Yes
FTX:35	59845	60215	C	L2c	LINE/L2	Yes	No	Yes
FTX:35	60446	60776	C	Tigger3a	DNA/TcMar-Tigger	Yes	No	Yes
FTX:35	61070	61098	+	(T)n	Simple_repeat	Yes	No	Yes
FTX:35	61474	61706	+	MIR	SINE/MIR	Yes	No	Yes
FTX:35	62037	62135	+	MIRc	SINE/MIR	Yes	No	Yes
FTX:35	62371	62534	+	L2c	LINE/L2	Yes	No	Yes
FTX:35	62532	62589	C	L2d	LINE/L2	Yes	No	Yes
FTX:35	62696	62880	+	MER117	DNA/hAT-Charlie	Yes	No	Yes
FTX:35	63175	63210	+	(TTTA)n	Simple_repeat	Yes	No	Yes
FTX:35	63362	63414	+	(AGATGAG)n	Simple_repeat	Yes	No	Yes
FTX:35	63894	64186	+	AluSx	SINE/Alu	Yes	No	Yes
FTX:35	64348	64550	C	L2	LINE/L2	Yes	No	Yes
FTX:35	65218	65348	+	Charlie4z	DNA/hAT-Charlie	Yes	No	Yes
FTX:36	798	962	+	MER58A	DNA/hAT-Charlie	Yes	No	Yes
FTX:36	1475	1662	C	MIRb	SINE/MIR	Yes	No	Yes
FTX:36	1665	1686	+	(TC)n	Simple_repeat	Yes	No	Yes
FTX:36	1687	1805	+	SVA_A	Retroposon/SVA	Yes	No	Yes
FTX:36	1746	1822	C	7SLRNA	srpRNA	Yes	No	Yes
FTX:36	2172	2245	+	7SLRNA	srpRNA	Yes	No	Yes
FTX:36	2194	2298	C	SVA_A	Retroposon/SVA	Yes	No	Yes
FTX:36	2304	2595	+	AluY	SINE/Alu	Yes	No	Yes
FTX:36	2801	2828	+	(A)n	Simple_repeat	Yes	No	Yes
FTX:36	2986	3157	C	AluJb	SINE/Alu	Yes	No	Yes
FTX:36	3657	3946	C	AluJb	SINE/Alu	Yes	No	Yes
FTX:36	4303	4579	+	AluSx	SINE/Alu	Yes	No	Yes
FTX:36	4707	4999	C	AluSx	SINE/Alu	Yes	No	Yes
FTX:36	5459	5667	+	AluJb	SINE/Alu	Yes	No	Yes
FTX:36	5884	6070	C	MER58A	DNA/hAT-Charlie	Yes	No	Yes
FTX:36	6928	7256	+	MER2	DNA/TcMar-Tigger	Yes	No	Yes
FTX:36	7405	7688	C	AluSx	SINE/Alu	Yes	No	Yes
FTX:36	7754	8065	C	AluSx	SINE/Alu	Yes	No	Yes
FTX:36	8098	8219	C	MLT1M	LTR/ERVL-MaLR	Yes	No	Yes
FTX:36	8571	8795	C	Charlie8	DNA/hAT-Charlie	Yes	No	Yes
FTX:36	8838	8947	+	MER2B	DNA/TcMar-Tigger	Yes	No	Yes
FTX:36	9195	9258	+	(TAGAA)n	Simple_repeat	Yes	No	Yes
FTX:36	9328	9624	+	MER2	DNA/TcMar-Tigger	Yes	No	Yes
FTX:36	9625	9716	+	MER112	DNA/hAT-Charlie	Yes	No	Yes
FTX:36	9744	10031	+	MER102a	DNA/hAT-Charlie	Yes	No	Yes
FTX:36	10290	10589	+	AluJb	SINE/Alu	Yes	No	Yes
FTX:36	10608	10911	+	AluJb	SINE/Alu	Yes	No	Yes
FTX:36	11204	11499	C	AluSx	SINE/Alu	Yes	No	Yes
FTX:36	11635	11750	C	MER20B	DNA/hAT-Charlie	Yes	No	Yes
FTX:36	12156	12434	C	AluSx	SINE/Alu	Yes	No	Yes
FTX:36	12589	12793	+	L1MB2	LINE/L1	Yes	No	Yes
FTX:36	12947	13148	+	MER58B	DNA/hAT-Charlie	Yes	No	Yes
FTX:36	13149	13446	C	AluSx	SINE/Alu	Yes	No	Yes
FTX:36	13447	13572	+	MER58B	DNA/hAT-Charlie	Yes	No	Yes
FTX:36	14766	14888	+	AluJb	SINE/Alu	Yes	No	Yes
FTX:36	14903	14938	+	(AATA)n	Simple_repeat	Yes	No	Yes
FTX:36	15001	15304	C	AluSx	SINE/Alu	Yes	No	Yes
FTX:36	15336	15507	+	MamRep605	LTR	Yes	No	Yes
FTX:36	15832	16164	C	AluJb	SINE/Alu	Yes	No	Yes
FTX:36	16363	16873	C	LTR9B	LTR/ERV1	Yes	No	Yes
FTX:36	16875	19464	C	HUERS-P3b-int	LTR/ERV1	Yes	No	Yes
FTX:36	19464	20266	C	HUERS-P3b-int	LTR/ERV1	Yes	No	Yes
FTX:36	20267	20654	+	LTR8	LTR/ERV1	Yes	No	Yes
FTX:36	20655	22397	C	HUERS-P3b-int	LTR/ERV1	Yes	No	Yes
FTX:36	22412	22467	C	HUERS-P3b-int	LTR/ERV1	Yes	No	Yes
FTX:36	22476	22613	C	HUERS-P3b-int	LTR/ERV1	Yes	No	Yes
FTX:36	22615	22712	C	HUERS-P3b-int	LTR/ERV1	Yes	No	Yes
FTX:36	22713	22912	C	LTR9B	LTR/ERV1	Yes	No	Yes
FTX:36	23439	23855	C	MER68B	LTR/ERVL	Yes	No	Yes
FTX:36	24224	24525	C	AluY	SINE/Alu	Yes	No	Yes
FTX:36	24914	24984	C	MER21C	LTR/ERVL	Yes	No	Yes
FTX:36	25052	25352	C	MER21C	LTR/ERVL	Yes	No	Yes
FTX:36	25781	26043	C	AluJb	SINE/Alu	Yes	No	Yes
FTX:36	26206	26237	+	A-rich	Low_complexity	Yes	No	Yes
FTX:36	26389	26861	C	LTR21A	LTR/ERV1	Yes	No	Yes
FTX:36	27134	27176	+	(AATATT)n	Simple_repeat	Yes	No	Yes
FTX:36	27204	27420	+	L1MC5a	LINE/L1	Yes	No	Yes
FTX:36	27439	27537	+	L1MC5a	LINE/L1	Yes	No	Yes
FTX:36	27874	28218	+	L1MC5a	LINE/L1	Yes	No	Yes
FTX:36	28351	28418	C	L1MB3	LINE/L1	Yes	No	Yes
FTX:36	28421	28736	C	AluJb	SINE/Alu	Yes	No	Yes
FTX:36	29361	29471	+	SVA_A	Retroposon/SVA	Yes	No	Yes
FTX:36	29412	29488	C	7SLRNA	srpRNA	Yes	No	Yes
FTX:36	30785	30889	C	L1MC3	LINE/L1	Yes	No	Yes
FTX:36	30890	31187	C	AluY	SINE/Alu	Yes	No	Yes
FTX:36	31188	31233	C	L1MC3	LINE/L1	Yes	No	Yes
FTX:36	31232	31497	C	L1MB4	LINE/L1	Yes	No	Yes
FTX:36	32519	32554	+	(TG)n	Simple_repeat	Yes	No	Yes
FTX:36	32741	33041	C	AluSx	SINE/Alu	Yes	No	Yes
FTX:36	33138	33458	+	AluSx	SINE/Alu	Yes	No	Yes
FTX:36	33897	34192	+	7SLRNA	srpRNA	Yes	No	Yes
FTX:36	38082	38122	+	(AT)n	Simple_repeat	Yes	No	Yes
FTX:36	38847	38863	+	(T)n	Simple_repeat	Yes	No	Yes
FTX:36	39157	39444	+	AluSx	SINE/Alu	Yes	No	Yes
FTX:36	39586	39733	C	AluJb	SINE/Alu	Yes	No	Yes
FTX:36	40031	40064	+	G-rich	Low_complexity	Yes	No	Yes
FTX:36	42696	42806	C	Tigger7	DNA/TcMar-Tigger	Yes	No	Yes
FTX:36	42800	42853	C	MER44C	DNA/TcMar-Tigger	Yes	No	Yes
FTX:36	42852	42902	+	SVA_A	Retroposon/SVA	Yes	No	Yes
FTX:36	42922	43329	C	MER44C	DNA/TcMar-Tigger	Yes	No	Yes
FTX:36	43596	43613	+	(T)n	Simple_repeat	Yes	No	Yes
FTX:36	44175	44452	C	AluJb	SINE/Alu	Yes	No	Yes
FTX:36	45850	47748	C	L1MB7	LINE/L1	Yes	No	Yes
FTX:36	47778	47943	C	L1MB7	LINE/L1	Yes	No	Yes
FTX:36	47962	48116	C	L1MB7	LINE/L1	Yes	No	Yes
FTX:36	48117	48413	C	AluSx	SINE/Alu	Yes	No	Yes
FTX:36	48414	48757	C	L1MB7	LINE/L1	Yes	No	Yes
FTX:36	48758	49058	C	AluSx	SINE/Alu	Yes	No	Yes
FTX:36	49059	49307	C	L1MB7	LINE/L1	Yes	No	Yes
FTX:36	49308	49611	C	AluJb	SINE/Alu	Yes	No	Yes
FTX:36	49612	49919	C	L1MB7	LINE/L1	Yes	No	Yes
FTX:36	49924	50117	C	AluJb	SINE/Alu	Yes	No	Yes
FTX:36	50134	51038	C	L1MB7	LINE/L1	Yes	No	Yes
FTX:36	51039	51349	+	AluSx	SINE/Alu	Yes	No	Yes
FTX:36	51350	51544	C	L1MB7	LINE/L1	Yes	No	Yes
FTX:36	51545	51803	C	AluJb	SINE/Alu	Yes	No	Yes
FTX:36	51804	51927	C	L1MB7	LINE/L1	Yes	No	Yes
FTX:36	52277	52437	C	L1M5	LINE/L1	Yes	No	Yes
FTX:36	52896	53194	+	AluSx	SINE/Alu	Yes	No	Yes
FTX:36	53195	53222	+	(GGTA)n	Simple_repeat	Yes	No	Yes
FTX:36	53237	53490	+	AluSx	SINE/Alu	Yes	No	Yes
FTX:36	53494	53517	+	(A)n	Simple_repeat	Yes	No	Yes
FTX:36	53840	53957	+	L3	LINE/CR1	Yes	No	Yes
FTX:36	53979	54042	C	MIRb	SINE/MIR	Yes	No	Yes
FTX:36	54022	54082	C	MIRb	SINE/MIR	Yes	No	Yes
FTX:36	54128	54231	+	(CCTT)n	Simple_repeat	Yes	No	Yes
FTX:36	54238	54264	+	SVA_A	Retroposon/SVA	Yes	No	Yes
FTX:36	54265	54343	C	7SLRNA	srpRNA	Yes	No	Yes
FTX:36	54344	54364	+	SVA_A	Retroposon/SVA	Yes	No	Yes
FTX:36	54371	54503	C	MIRc	SINE/MIR	Yes	No	Yes
FTX:36	54511	54593	C	MIR3	SINE/MIR	Yes	No	Yes
FTX:36	54929	55240	C	AluJb	SINE/Alu	Yes	No	Yes
FTX:36	55692	56062	C	L2c	LINE/L2	Yes	No	Yes
FTX:36	56293	56623	C	Tigger3a	DNA/TcMar-Tigger	Yes	No	Yes
FTX:36	56917	56945	+	(T)n	Simple_repeat	Yes	No	Yes
FTX:36	57321	57553	+	MIR	SINE/MIR	Yes	No	Yes
FTX:36	57884	57982	+	MIRc	SINE/MIR	Yes	No	Yes
FTX:36	58218	58381	+	L2c	LINE/L2	Yes	No	Yes
FTX:36	58379	58436	C	L2d	LINE/L2	Yes	No	Yes
FTX:36	58543	58727	+	MER117	DNA/hAT-Charlie	Yes	No	Yes
FTX:36	59022	59057	+	(TTTA)n	Simple_repeat	Yes	No	Yes
FTX:36	59209	59261	+	(AGATGAG)n	Simple_repeat	Yes	No	Yes
FTX:36	59741	60033	+	AluSx	SINE/Alu	Yes	No	Yes
FTX:36	60195	60397	C	L2	LINE/L2	Yes	No	Yes
FTX:36	61065	61195	+	Charlie4z	DNA/hAT-Charlie	Yes	No	Yes
FTX:37	798	962	+	MER58A	DNA/hAT-Charlie	No	No	Yes
FTX:37	1475	1648	C	MIRb	SINE/MIR	No	No	Yes
FTX:37	1650	1685	+	(TTTC)n	Simple_repeat	No	No	Yes
FTX:37	1689	1805	+	SVA_A	Retroposon/SVA	No	No	Yes
FTX:37	1746	1822	C	7SLRNA	srpRNA	No	No	Yes
FTX:37	2172	2245	+	7SLRNA	srpRNA	No	No	Yes
FTX:37	2194	2298	C	SVA_A	Retroposon/SVA	No	No	Yes
FTX:37	2304	2595	+	AluY	SINE/Alu	No	No	Yes
FTX:37	2801	2828	+	(A)n	Simple_repeat	No	No	Yes
FTX:37	2986	3157	C	AluJb	SINE/Alu	No	No	Yes
FTX:37	3657	3946	C	AluJb	SINE/Alu	No	No	Yes
FTX:37	4303	4579	+	AluSx	SINE/Alu	No	No	Yes
FTX:37	4707	4999	C	AluSx	SINE/Alu	No	No	Yes
FTX:37	5459	5667	+	AluJb	SINE/Alu	No	No	Yes
FTX:37	5884	6070	C	MER58A	DNA/hAT-Charlie	No	No	Yes
FTX:37	6748	7047	C	AluSx	SINE/Alu	No	No	Yes
FTX:37	7075	7126	+	(TTTTATT)n	Simple_repeat	No	No	Yes
FTX:37	7127	7438	C	AluJb	SINE/Alu	No	No	Yes
FTX:37	7563	7937	C	L1ME4a	LINE/L1	No	No	Yes
FTX:37	8389	8589	C	MER58A	DNA/hAT-Charlie	No	No	Yes
FTX:37	8614	8766	C	MLT1M	LTR/ERVL-MaLR	No	No	Yes
FTX:40	1002	1166	+	MER58A	DNA/hAT-Charlie	Yes	No	Yes
FTX:40	1679	1866	C	MIRb	SINE/MIR	Yes	No	Yes
FTX:40	1869	1890	+	(TC)n	Simple_repeat	Yes	No	Yes
FTX:40	1891	2009	+	SVA_A	Retroposon/SVA	Yes	No	Yes
FTX:40	1950	2026	C	7SLRNA	srpRNA	Yes	No	Yes
FTX:40	2376	2449	+	7SLRNA	srpRNA	Yes	No	Yes
FTX:40	2398	2502	C	SVA_A	Retroposon/SVA	Yes	No	Yes
FTX:40	2508	2799	+	AluY	SINE/Alu	Yes	No	Yes
FTX:40	3005	3032	+	(A)n	Simple_repeat	Yes	No	Yes
FTX:40	3190	3361	C	AluJb	SINE/Alu	Yes	No	Yes
FTX:40	3861	4150	C	AluJb	SINE/Alu	Yes	No	Yes
FTX:40	4507	4783	+	AluSx	SINE/Alu	Yes	No	Yes
FTX:40	4911	5203	C	AluSx	SINE/Alu	Yes	No	Yes
FTX:40	5663	5871	+	AluJb	SINE/Alu	Yes	No	Yes
FTX:40	6088	6274	C	MER58A	DNA/hAT-Charlie	Yes	No	Yes
FTX:40	6952	7251	C	AluSx	SINE/Alu	Yes	No	Yes
FTX:40	7279	7330	+	(TTTTATT)n	Simple_repeat	Yes	No	Yes
FTX:40	7331	7642	C	AluJb	SINE/Alu	Yes	No	Yes
FTX:40	7767	7968	C	L1M5	LINE/L1	Yes	No	Yes
FTX:40	7986	8141	C	L1M5	LINE/L1	Yes	No	Yes
FTX:40	8593	8793	C	MER58A	DNA/hAT-Charlie	Yes	No	Yes
FTX:40	8818	8970	C	MLT1M	LTR/ERVL-MaLR	Yes	No	Yes
FTX:40	9907	10215	C	AluJb	SINE/Alu	Yes	No	Yes
FTX:40	10395	10424	+	(TTAT)n	Simple_repeat	Yes	No	Yes
FTX:40	10430	10467	+	SVA_A	Retroposon/SVA	Yes	No	Yes
FTX:40	10468	10546	C	7SLRNA	srpRNA	Yes	No	Yes
FTX:40	10547	10562	+	SVA_A	Retroposon/SVA	Yes	No	Yes
FTX:40	11285	11613	+	MER2	DNA/TcMar-Tigger	Yes	No	Yes
FTX:40	11762	12045	C	AluSx	SINE/Alu	Yes	No	Yes
FTX:40	12111	12422	C	AluSx	SINE/Alu	Yes	No	Yes
FTX:40	12455	12576	C	MLT1M	LTR/ERVL-MaLR	Yes	No	Yes
FTX:40	12928	13152	C	Charlie8	DNA/hAT-Charlie	Yes	No	Yes
FTX:40	13195	13304	+	MER2B	DNA/TcMar-Tigger	Yes	No	Yes
FTX:40	13552	13615	+	(TAGAA)n	Simple_repeat	Yes	No	Yes
FTX:40	13685	13981	+	MER2	DNA/TcMar-Tigger	Yes	No	Yes
FTX:40	13982	14073	+	MER112	DNA/hAT-Charlie	Yes	No	Yes
FTX:40	14101	14388	+	MER102a	DNA/hAT-Charlie	Yes	No	Yes
FTX:40	14647	14946	+	AluJb	SINE/Alu	Yes	No	Yes
FTX:40	14965	15268	+	AluJb	SINE/Alu	Yes	No	Yes
FTX:40	15561	15856	C	AluSx	SINE/Alu	Yes	No	Yes
FTX:40	15992	16107	C	MER20B	DNA/hAT-Charlie	Yes	No	Yes
FTX:40	16513	16791	C	AluSx	SINE/Alu	Yes	No	Yes
FTX:40	16946	17150	+	L1MB2	LINE/L1	Yes	No	Yes
FTX:40	17304	17505	+	MER58B	DNA/hAT-Charlie	Yes	No	Yes
FTX:40	17506	17803	C	AluSx	SINE/Alu	Yes	No	Yes
FTX:40	17804	17929	+	MER58B	DNA/hAT-Charlie	Yes	No	Yes
FTX:40	19123	19245	+	AluJb	SINE/Alu	Yes	No	Yes
FTX:40	19260	19295	+	(AATA)n	Simple_repeat	Yes	No	Yes
FTX:40	19358	19661	C	AluSx	SINE/Alu	Yes	No	Yes
FTX:40	19693	19864	+	MamRep605	LTR	Yes	No	Yes
FTX:40	20189	20521	C	AluJb	SINE/Alu	Yes	No	Yes
FTX:40	20720	21230	C	LTR9B	LTR/ERV1	Yes	No	Yes
FTX:40	21232	23821	C	HUERS-P3b-int	LTR/ERV1	Yes	No	Yes
FTX:40	23821	24623	C	HUERS-P3b-int	LTR/ERV1	Yes	No	Yes
FTX:40	24624	25011	+	LTR8	LTR/ERV1	Yes	No	Yes
FTX:40	25012	26754	C	HUERS-P3b-int	LTR/ERV1	Yes	No	Yes
FTX:40	26769	26824	C	HUERS-P3b-int	LTR/ERV1	Yes	No	Yes
FTX:40	26833	26970	C	HUERS-P3b-int	LTR/ERV1	Yes	No	Yes
FTX:40	26972	27069	C	HUERS-P3b-int	LTR/ERV1	Yes	No	Yes
FTX:40	27070	27269	C	LTR9B	LTR/ERV1	Yes	No	Yes
FTX:40	27796	28212	C	MER68B	LTR/ERVL	Yes	No	Yes
FTX:40	28581	28882	C	AluY	SINE/Alu	Yes	No	Yes
FTX:40	29271	29341	C	MER21C	LTR/ERVL	Yes	No	Yes
FTX:40	29409	29709	C	MER21C	LTR/ERVL	Yes	No	Yes
FTX:40	30138	30400	C	AluJb	SINE/Alu	Yes	No	Yes
FTX:40	30563	30594	+	A-rich	Low_complexity	Yes	No	Yes
FTX:40	30746	31218	C	LTR21A	LTR/ERV1	Yes	No	Yes
FTX:40	31491	31533	+	(AATATT)n	Simple_repeat	Yes	No	Yes
FTX:40	31561	31777	+	L1MC5a	LINE/L1	Yes	No	Yes
FTX:40	31796	31894	+	L1MC5a	LINE/L1	Yes	No	Yes
FTX:40	32231	32575	+	L1MC5a	LINE/L1	Yes	No	Yes
FTX:40	32708	32775	C	L1MB3	LINE/L1	Yes	No	Yes
FTX:40	32778	33093	C	AluJb	SINE/Alu	Yes	No	Yes
FTX:40	33459	33521	+	L1MD	LINE/L1	Yes	No	Yes
FTX:40	33718	33828	+	SVA_A	Retroposon/SVA	Yes	No	Yes
FTX:40	33769	33845	C	7SLRNA	srpRNA	Yes	No	Yes
FTX:40	35142	35246	C	L1MC3	LINE/L1	Yes	No	Yes
FTX:40	35247	35544	C	AluY	SINE/Alu	Yes	No	Yes
FTX:40	35545	35590	C	L1MC3	LINE/L1	Yes	No	Yes
FTX:40	35589	35854	C	L1MB4	LINE/L1	Yes	No	Yes
FTX:40	36876	36911	+	(TG)n	Simple_repeat	Yes	No	Yes
FTX:40	37098	37398	C	AluSx	SINE/Alu	Yes	No	Yes
FTX:40	37495	37815	+	AluSx	SINE/Alu	Yes	No	Yes
FTX:40	38254	38549	+	7SLRNA	srpRNA	Yes	No	Yes
FTX:40	42439	42479	+	(AT)n	Simple_repeat	Yes	No	Yes
FTX:40	43204	43220	+	(T)n	Simple_repeat	Yes	No	Yes
FTX:40	43514	43801	+	AluSx	SINE/Alu	Yes	No	Yes
FTX:40	43943	44090	C	AluJb	SINE/Alu	Yes	No	Yes
FTX:40	44388	44421	+	G-rich	Low_complexity	Yes	No	Yes
FTX:40	47053	47163	C	Tigger7	DNA/TcMar-Tigger	Yes	No	Yes
FTX:40	47157	47210	C	MER44C	DNA/TcMar-Tigger	Yes	No	Yes
FTX:40	47209	47259	+	SVA_A	Retroposon/SVA	Yes	No	Yes
FTX:40	47279	47686	C	MER44C	DNA/TcMar-Tigger	Yes	No	Yes
FTX:40	47953	47970	+	(T)n	Simple_repeat	Yes	No	Yes
FTX:40	48532	48809	C	AluJb	SINE/Alu	Yes	No	Yes
FTX:40	50207	52105	C	L1MB7	LINE/L1	Yes	No	Yes
FTX:40	52135	52300	C	L1MB7	LINE/L1	Yes	No	Yes
FTX:40	52319	52473	C	L1MB7	LINE/L1	Yes	No	Yes
FTX:40	52474	52770	C	AluSx	SINE/Alu	Yes	No	Yes
FTX:40	52771	53114	C	L1MB7	LINE/L1	Yes	No	Yes
FTX:40	53115	53415	C	AluSx	SINE/Alu	Yes	No	Yes
FTX:40	53416	53664	C	L1MB7	LINE/L1	Yes	No	Yes
FTX:40	53665	53968	C	AluJb	SINE/Alu	Yes	No	Yes
FTX:40	53969	54276	C	L1MB7	LINE/L1	Yes	No	Yes
FTX:40	54281	54474	C	AluJb	SINE/Alu	Yes	No	Yes
FTX:40	54491	55395	C	L1MB7	LINE/L1	Yes	No	Yes
FTX:40	55396	55706	+	AluSx	SINE/Alu	Yes	No	Yes
FTX:40	55707	55901	C	L1MB7	LINE/L1	Yes	No	Yes
FTX:40	55902	56160	C	AluJb	SINE/Alu	Yes	No	Yes
FTX:40	56161	56284	C	L1MB7	LINE/L1	Yes	No	Yes
FTX:40	56634	56794	C	L1M5	LINE/L1	Yes	No	Yes
FTX:40	57253	57551	+	AluSx	SINE/Alu	Yes	No	Yes
FTX:40	57552	57579	+	(GGTA)n	Simple_repeat	Yes	No	Yes
FTX:40	57594	57847	+	AluSx	SINE/Alu	Yes	No	Yes
FTX:40	57851	57874	+	(A)n	Simple_repeat	Yes	No	Yes
FTX:40	58197	58314	+	L3	LINE/CR1	Yes	No	Yes
FTX:40	58336	58399	C	MIRb	SINE/MIR	Yes	No	Yes
FTX:40	58379	58439	C	MIRb	SINE/MIR	Yes	No	Yes
FTX:40	58485	58588	+	(CCTT)n	Simple_repeat	Yes	No	Yes
FTX:40	58595	58621	+	SVA_A	Retroposon/SVA	Yes	No	Yes
FTX:40	58622	58700	C	7SLRNA	srpRNA	Yes	No	Yes
FTX:40	58701	58721	+	SVA_A	Retroposon/SVA	Yes	No	Yes
FTX:40	58728	58860	C	MIRc	SINE/MIR	Yes	No	Yes
FTX:40	58868	58950	C	MIR3	SINE/MIR	Yes	No	Yes
FTX:40	59286	59597	C	AluJb	SINE/Alu	Yes	No	Yes
FTX:40	60049	60419	C	L2c	LINE/L2	Yes	No	Yes
FTX:40	60650	60980	C	Tigger3a	DNA/TcMar-Tigger	Yes	No	Yes
FTX:40	61274	61302	+	(T)n	Simple_repeat	Yes	No	Yes
FTX:40	61678	61910	+	MIR	SINE/MIR	Yes	No	Yes
FTX:40	62241	62339	+	MIRc	SINE/MIR	Yes	No	Yes
FTX:40	62575	62738	+	L2c	LINE/L2	Yes	No	Yes
FTX:40	62736	62793	C	L2d	LINE/L2	Yes	No	Yes
FTX:40	62900	63084	+	MER117	DNA/hAT-Charlie	Yes	No	Yes
FTX:40	63379	63414	+	(TTTA)n	Simple_repeat	Yes	No	Yes
FTX:40	63566	63618	+	(AGATGAG)n	Simple_repeat	Yes	No	Yes
FTX:40	64098	64390	+	AluSx	SINE/Alu	Yes	No	Yes
FTX:40	64552	64754	C	L2	LINE/L2	Yes	No	Yes
FTX:40	65422	65552	+	Charlie4z	DNA/hAT-Charlie	Yes	No	Yes
FTX:43	791	1090	C	AluSx	SINE/Alu	No	No	Yes
FTX:43	1118	1169	+	(TTTTATT)n	Simple_repeat	No	No	Yes
FTX:43	1170	1481	C	AluJb	SINE/Alu	No	No	Yes
FTX:43	1606	1807	C	L1M5	LINE/L1	No	No	Yes
FTX:43	1825	1980	C	L1M5	LINE/L1	No	No	Yes
FTX:43	2432	2632	C	MER58A	DNA/hAT-Charlie	No	No	Yes
FTX:43	2657	2809	C	MLT1M	LTR/ERVL-MaLR	No	No	Yes
FTX:43	3746	4054	C	AluJb	SINE/Alu	No	No	Yes
FTX:43	4234	4263	+	(TTAT)n	Simple_repeat	No	No	Yes
FTX:43	4269	4306	+	SVA_A	Retroposon/SVA	No	No	Yes
FTX:43	4307	4385	C	7SLRNA	srpRNA	No	No	Yes
FTX:43	4386	4401	+	SVA_A	Retroposon/SVA	No	No	Yes
FTX:43	5124	5452	+	MER2	DNA/TcMar-Tigger	No	No	Yes
FTX:43	5601	5884	C	AluSx	SINE/Alu	No	No	Yes
FTX:43	5950	6261	C	AluSx	SINE/Alu	No	No	Yes
FTX:43	6294	6415	C	MLT1M	LTR/ERVL-MaLR	No	No	Yes
FTX:43	6767	6991	C	Charlie8	DNA/hAT-Charlie	No	No	Yes
FTX:43	7034	7143	+	MER2B	DNA/TcMar-Tigger	No	No	Yes
FTX:43	7391	7454	+	(TAGAA)n	Simple_repeat	No	No	Yes
FTX:43	7524	7820	+	MER2	DNA/TcMar-Tigger	No	No	Yes
FTX:43	7821	7912	+	MER112	DNA/hAT-Charlie	No	No	Yes
FTX:43	7940	8227	+	MER102a	DNA/hAT-Charlie	No	No	Yes
FTX:43	8486	8785	+	AluJb	SINE/Alu	No	No	Yes
FTX:43	8804	9107	+	AluJb	SINE/Alu	No	No	Yes
FTX:43	9400	9695	C	AluSx	SINE/Alu	No	No	Yes
FTX:43	9831	9946	C	MER20B	DNA/hAT-Charlie	No	No	Yes
FTX:43	10352	10630	C	AluSx	SINE/Alu	No	No	Yes
FTX:43	10785	10989	+	L1MB2	LINE/L1	No	No	Yes
FTX:43	11143	11344	+	MER58B	DNA/hAT-Charlie	No	No	Yes
FTX:43	11345	11642	C	AluSx	SINE/Alu	No	No	Yes
FTX:43	11643	11768	+	MER58B	DNA/hAT-Charlie	No	No	Yes
FTX:43	12962	13084	+	AluJb	SINE/Alu	No	No	Yes
FTX:43	13099	13134	+	(AATA)n	Simple_repeat	No	No	Yes
FTX:43	13197	13500	C	AluSx	SINE/Alu	No	No	Yes
FTX:43	13532	13703	+	MamRep605	LTR	No	No	Yes
FTX:43	14028	14360	C	AluJb	SINE/Alu	No	No	Yes
FTX:43	14559	15069	C	LTR9B	LTR/ERV1	No	No	Yes
FTX:43	15071	17660	C	HUERS-P3b-int	LTR/ERV1	No	No	Yes
FTX:43	17660	18462	C	HUERS-P3b-int	LTR/ERV1	No	No	Yes
FTX:43	18463	18850	+	LTR8	LTR/ERV1	No	No	Yes
FTX:43	18851	20593	C	HUERS-P3b-int	LTR/ERV1	No	No	Yes
FTX:43	20608	20663	C	HUERS-P3b-int	LTR/ERV1	No	No	Yes
FTX:43	20672	20809	C	HUERS-P3b-int	LTR/ERV1	No	No	Yes
FTX:43	20811	20908	C	HUERS-P3b-int	LTR/ERV1	No	No	Yes
FTX:43	20909	21108	C	LTR9B	LTR/ERV1	No	No	Yes
FTX:43	21635	22051	C	MER68B	LTR/ERVL	No	No	Yes
FTX:43	22420	22721	C	AluY	SINE/Alu	No	No	Yes
FTX:43	23110	23180	C	MER21C	LTR/ERVL	No	No	Yes
FTX:43	23248	23548	C	MER21C	LTR/ERVL	No	No	Yes
FTX:43	23977	24239	C	AluJb	SINE/Alu	No	No	Yes
FTX:43	24402	24433	+	A-rich	Low_complexity	No	No	Yes
FTX:43	24585	25057	C	LTR21A	LTR/ERV1	No	No	Yes
FTX:43	25330	25372	+	(AATATT)n	Simple_repeat	No	No	Yes
FTX:43	25400	25616	+	L1MC5a	LINE/L1	No	No	Yes
FTX:43	25635	25733	+	L1MC5a	LINE/L1	No	No	Yes
FTX:43	26070	26414	+	L1MC5a	LINE/L1	No	No	Yes
FTX:43	26547	26614	C	L1MB3	LINE/L1	No	No	Yes
FTX:43	26617	26932	C	AluJb	SINE/Alu	No	No	Yes
FTX:43	27557	27667	+	SVA_A	Retroposon/SVA	No	No	Yes
FTX:43	27608	27684	C	7SLRNA	srpRNA	No	No	Yes
FTX:43	28981	29085	C	L1MC3	LINE/L1	No	No	Yes
FTX:43	29086	29383	C	AluY	SINE/Alu	No	No	Yes
FTX:43	29384	29429	C	L1MC3	LINE/L1	No	No	Yes
FTX:43	29428	29670	C	L1MB4	LINE/L1	No	No	Yes
FTX:43	30715	30750	+	(TG)n	Simple_repeat	No	No	Yes
FTX:43	30937	31237	C	AluSx	SINE/Alu	No	No	Yes
FTX:43	31334	31654	+	AluSx	SINE/Alu	No	No	Yes
FTX:43	32093	32388	+	7SLRNA	srpRNA	No	No	Yes
FTX:43	36278	36318	+	(AT)n	Simple_repeat	No	No	Yes
FTX:43	37043	37059	+	(T)n	Simple_repeat	No	No	Yes
FTX:43	37353	37647	+	AluSx	SINE/Alu	No	No	Yes
FTX:43	37782	37929	C	AluJb	SINE/Alu	No	No	Yes
FTX:43	38227	38260	+	G-rich	Low_complexity	No	No	Yes
FTX:43	40892	41000	C	Tigger7	DNA/TcMar-Tigger	No	No	Yes
FTX:43	40996	41049	C	MER44C	DNA/TcMar-Tigger	No	No	Yes
FTX:43	41048	41098	+	SVA_A	Retroposon/SVA	No	No	Yes
FTX:43	41118	41525	C	MER44C	DNA/TcMar-Tigger	No	No	Yes
FTX:43	41792	41809	+	(T)n	Simple_repeat	No	No	Yes
FTX:43	42371	42648	C	AluJb	SINE/Alu	No	No	Yes
FTX:43	44046	45944	C	L1MB7	LINE/L1	No	No	Yes
FTX:43	45974	46131	C	L1MB7	LINE/L1	No	No	Yes
FTX:43	46158	46312	C	L1MB7	LINE/L1	No	No	Yes
FTX:43	46313	46609	C	AluSx	SINE/Alu	No	No	Yes
FTX:43	46610	46953	C	L1MB7	LINE/L1	No	No	Yes
FTX:43	46954	47254	C	AluSx	SINE/Alu	No	No	Yes
FTX:43	47255	47503	C	L1MB7	LINE/L1	No	No	Yes
FTX:43	47504	47807	C	AluJb	SINE/Alu	No	No	Yes
FTX:43	47808	48115	C	L1MB7	LINE/L1	No	No	Yes
FTX:43	48120	48313	C	AluJb	SINE/Alu	No	No	Yes
FTX:43	48330	49234	C	L1MB7	LINE/L1	No	No	Yes
FTX:43	49235	49545	+	AluSx	SINE/Alu	No	No	Yes
FTX:43	49546	49740	C	L1MB7	LINE/L1	No	No	Yes
FTX:43	49741	49999	C	AluJb	SINE/Alu	No	No	Yes
FTX:43	50000	50123	C	L1MB7	LINE/L1	No	No	Yes
FTX:43	50473	50633	C	L1M5	LINE/L1	No	No	Yes
FTX:43	51092	51390	+	AluSx	SINE/Alu	No	No	Yes
FTX:43	51391	51418	+	(GGTA)n	Simple_repeat	No	No	Yes
FTX:43	51433	51686	+	AluSx	SINE/Alu	No	No	Yes
FTX:43	51690	51713	+	(A)n	Simple_repeat	No	No	Yes
FTX:43	52036	52153	+	L3	LINE/CR1	No	No	Yes
FTX:43	52175	52278	C	MIRb	SINE/MIR	No	No	Yes
FTX:43	52324	52427	+	(CCTT)n	Simple_repeat	No	No	Yes
FTX:43	52434	52460	+	SVA_A	Retroposon/SVA	No	No	Yes
FTX:43	52461	52539	C	7SLRNA	srpRNA	No	No	Yes
FTX:43	52540	52560	+	SVA_A	Retroposon/SVA	No	No	Yes
FTX:43	52567	52699	C	MIRc	SINE/MIR	No	No	Yes
FTX:43	52707	52789	C	MIR3	SINE/MIR	No	No	Yes
FTX:43	53125	53436	C	AluJb	SINE/Alu	No	No	Yes
FTX:43	53888	54258	C	L2c	LINE/L2	No	No	Yes
FTX:43	54489	54819	C	Tigger3a	DNA/TcMar-Tigger	No	No	Yes
FTX:43	55113	55141	+	(T)n	Simple_repeat	No	No	Yes
FTX:43	55517	55749	+	MIR	SINE/MIR	No	No	Yes
FTX:43	56080	56178	+	MIRc	SINE/MIR	No	No	Yes
FTX:43	56414	56577	+	L2c	LINE/L2	No	No	Yes
FTX:43	56575	56632	C	L2d	LINE/L2	No	No	Yes
FTX:43	56743	56923	+	MER117	DNA/hAT-Charlie	No	No	Yes
FTX:43	57218	57253	+	(TTTA)n	Simple_repeat	No	No	Yes
FTX:43	57405	57457	+	(AGATGAG)n	Simple_repeat	No	No	Yes
FTX:43	57937	58229	+	AluSx	SINE/Alu	No	No	Yes
FTX:43	58391	58593	C	L2	LINE/L2	No	No	Yes
FTX:43	59261	59391	+	Charlie4z	DNA/hAT-Charlie	No	No	Yes
FTX:44	1235	1399	+	MER58A	DNA/hAT-Charlie	No	No	Yes
FTX:44	1912	2085	C	MIRb	SINE/MIR	No	No	Yes
FTX:44	2087	2122	+	(TTTC)n	Simple_repeat	No	No	Yes
FTX:44	2126	2242	+	SVA_A	Retroposon/SVA	No	No	Yes
FTX:44	2183	2259	C	7SLRNA	srpRNA	No	No	Yes
FTX:44	2609	2682	+	7SLRNA	srpRNA	No	No	Yes
FTX:44	2631	2735	C	SVA_A	Retroposon/SVA	No	No	Yes
FTX:44	2741	3032	+	AluY	SINE/Alu	No	No	Yes
FTX:44	3238	3265	+	(A)n	Simple_repeat	No	No	Yes
FTX:44	3423	3594	C	AluJb	SINE/Alu	No	No	Yes
FTX:44	4094	4383	C	AluJb	SINE/Alu	No	No	Yes
FTX:44	4740	5016	+	AluSx	SINE/Alu	No	No	Yes
FTX:44	5144	5250	C	AluSx	SINE/Alu	No	No	Yes
FTX:47	952	1115	+	L2c	LINE/L2	Yes	No	No
FTX:47	1113	1156	C	L2d	LINE/L2	Yes	No	No
FTX:47	1281	1461	+	MER117	DNA/hAT-Charlie	Yes	No	No
FTX:47	1756	1791	+	(TTTA)n	Simple_repeat	Yes	No	No
FTX:47	1943	1995	+	(AGATGAG)n	Simple_repeat	Yes	No	No
FTX:47	2475	2767	+	AluSx	SINE/Alu	Yes	No	No
FTX:47	2929	3093	C	L2	LINE/L2	Yes	No	No
FTX:47	3799	3929	+	Charlie4z	DNA/hAT-Charlie	Yes	No	No
FTX:47	5003	5290	C	AluSx	SINE/Alu	Yes	No	No
FTX:47	5598	5944	C	L1PB	LINE/L1	Yes	No	No
FTX:47	5945	6032	+	L1PB3	LINE/L1	Yes	No	No
FTX:47	6210	6235	+	(GGAG)n	Simple_repeat	Yes	No	No
FTX:47	7118	7780	C	L1ME4a	LINE/L1	Yes	No	No
FTX:47	7781	8510	C	L1MC4	LINE/L1	Yes	No	No
FTX:47	8502	8603	C	L1MA6	LINE/L1	Yes	No	No
FTX:47	8628	9574	C	L1MC4	LINE/L1	Yes	No	No
FTX:47	9855	10350	C	L1MD	LINE/L1	Yes	No	No
FTX:47	10390	10418	+	(TTTG)n	Simple_repeat	Yes	No	No
FTX:48	935	1098	+	L2c	LINE/L2	No	No	Yes
FTX:48	1096	1139	C	L2d	LINE/L2	No	No	Yes
FTX:48	1264	1444	+	MER117	DNA/hAT-Charlie	No	No	Yes
FTX:48	1739	1774	+	(TTTA)n	Simple_repeat	No	No	Yes
FTX:48	1926	1978	+	(AGATGAG)n	Simple_repeat	No	No	Yes
FTX:48	2458	2750	+	AluSx	SINE/Alu	No	No	Yes
FTX:48	2912	3076	C	L2	LINE/L2	No	No	Yes
FTX:48	3782	3912	+	Charlie4z	DNA/hAT-Charlie	No	No	Yes
FTX:48	4986	5273	C	AluSx	SINE/Alu	No	No	Yes
FTX:48	5581	5927	C	L1PB	LINE/L1	No	No	Yes
FTX:48	5928	6015	+	L1PB3	LINE/L1	No	No	Yes
FTX:48	6193	6218	+	(GGAG)n	Simple_repeat	No	No	Yes
FTX:48	7101	7763	C	L1ME4a	LINE/L1	No	No	Yes
FTX:48	7764	8493	C	L1MC4	LINE/L1	No	No	Yes
FTX:48	8485	8586	C	L1MA6	LINE/L1	No	No	Yes
FTX:48	8611	9557	C	L1MC4	LINE/L1	No	No	Yes
FTX:48	9838	10333	C	L1MD	LINE/L1	No	No	Yes
FTX:48	10373	10401	+	(TTTG)n	Simple_repeat	No	No	Yes
FTX:9	815	979	+	MER58A	DNA/hAT-Charlie	Yes	No	No
FTX:9	1492	1665	C	MIRb	SINE/MIR	Yes	No	No
FTX:9	1667	1702	+	(TTTC)n	Simple_repeat	Yes	No	No
FTX:9	1706	1822	+	SVA_A	Retroposon/SVA	Yes	No	No
FTX:9	1763	1839	C	7SLRNA	srpRNA	Yes	No	No
FTX:9	2189	2262	+	7SLRNA	srpRNA	Yes	No	No
FTX:9	2211	2315	C	SVA_A	Retroposon/SVA	Yes	No	No
FTX:9	2321	2597	+	AluY	SINE/Alu	Yes	No	No
GABPB1-AS1:1	2665	2727	C	L2	LINE/L2	Yes	No	No
GABPB1-AS1:1	2871	3063	C	L2	LINE/L2	Yes	No	No
GABPB1-AS1:1	3062	3238	C	L2a	LINE/L2	Yes	No	No
GABPB1-AS1:1	3239	3524	+	AluSx	SINE/Alu	Yes	No	No
GABPB1-AS1:1	3525	3775	C	L2a	LINE/L2	Yes	No	No
GABPB1-AS1:1	3841	4133	+	AluY	SINE/Alu	Yes	No	No
GABPB1-AS1:16	1	112	C	AluSx	SINE/Alu	Yes	No	Yes
GABPB1-AS1:16	931	1132	+	AluJb	SINE/Alu	Yes	No	Yes
GABPB1-AS1:16	1392	1503	+	MIR	SINE/MIR	Yes	No	Yes
GABPB1-AS1:16	1614	1892	C	AluSx	SINE/Alu	Yes	No	Yes
GABPB1-AS1:16	1960	2262	C	AluJb	SINE/Alu	Yes	No	Yes
GABPB1-AS1:16	2387	2426	C	UCON34	DNA/hAT-Charlie	Yes	No	Yes
GABPB1-AS1:16	2427	2707	+	AluSx	SINE/Alu	Yes	No	Yes
GABPB1-AS1:16	2708	2754	C	UCON34	DNA/hAT-Charlie	Yes	No	Yes
GABPB1-AS1:16	3174	3220	+	MLT1A	LTR/ERVL-MaLR	Yes	No	Yes
GABPB1-AS1:16	3221	3502	+	AluJb	SINE/Alu	Yes	No	Yes
GABPB1-AS1:16	3512	3795	+	AluSx	SINE/Alu	Yes	No	Yes
GABPB1-AS1:16	3803	4094	+	AluSx	SINE/Alu	Yes	No	Yes
GABPB1-AS1:16	4095	4437	+	MLT1A	LTR/ERVL-MaLR	Yes	No	Yes
GABPB1-AS1:16	4706	5004	+	AluSx	SINE/Alu	Yes	No	Yes
GABPB1-AS1:16	5010	5313	+	AluSx	SINE/Alu	Yes	No	Yes
GABPB1-AS1:16	5528	5823	+	AluSx	SINE/Alu	Yes	No	Yes
GABPB1-AS1:16	5910	6197	+	AluSx	SINE/Alu	Yes	No	Yes
GABPB1-AS1:16	6203	6405	+	L1MC5	LINE/L1	Yes	No	Yes
GABPB1-AS1:17	2187	2249	C	L2	LINE/L2	Yes	No	No
GABPB1-AS1:17	2393	2585	C	L2	LINE/L2	Yes	No	No
GABPB1-AS1:17	2584	2760	C	L2a	LINE/L2	Yes	No	No
GABPB1-AS1:17	2761	3046	+	AluSx	SINE/Alu	Yes	No	No
GABPB1-AS1:17	3047	3297	C	L2a	LINE/L2	Yes	No	No
GABPB1-AS1:17	3363	3679	+	AluY	SINE/Alu	Yes	No	No
GABPB1-AS1:17	3818	4081	C	Charlie5	DNA/hAT-Charlie	Yes	No	No
GABPB1-AS1:17	4083	4196	C	Charlie5	DNA/hAT-Charlie	Yes	No	No
GABPB1-AS1:17	4200	4343	C	L2a	LINE/L2	Yes	No	No
GABPB1-AS1:17	4467	4650	+	MER5C	DNA/hAT-Charlie	Yes	No	No
GABPB1-AS1:17	4651	4954	C	AluSx	SINE/Alu	Yes	No	No
GABPB1-AS1:17	4957	5269	C	AluSx	SINE/Alu	Yes	No	No
GABPB1-AS1:17	5270	5316	+	MER5C	DNA/hAT-Charlie	Yes	No	No
GABPB1-AS1:17	5488	5702	C	MIRb	SINE/MIR	Yes	No	No
GABPB1-AS1:17	5938	6217	C	AluJb	SINE/Alu	Yes	No	No
GABPB1-AS1:17	6260	6325	+	L1ME3B	LINE/L1	Yes	No	No
GABPB1-AS1:17	6326	6626	+	AluSx	SINE/Alu	Yes	No	No
GABPB1-AS1:17	6627	6933	+	L1ME3B	LINE/L1	Yes	No	No
GABPB1-AS1:17	6913	7058	+	L1ME3B	LINE/L1	Yes	No	No
GABPB1-AS1:17	7067	7373	+	MSTB1	LTR/ERVL-MaLR	Yes	No	No
GABPB1-AS1:17	7993	8167	C	L2a	LINE/L2	Yes	No	No
GABPB1-AS1:17	8227	8331	C	MIRb	SINE/MIR	Yes	No	No
GABPB1-AS1:17	8628	8738	C	MER113	DNA/hAT-Charlie	Yes	No	No
GABPB1-AS1:17	8739	9033	C	AluJb	SINE/Alu	Yes	No	No
GABPB1-AS1:17	9034	9148	C	MER113	DNA/hAT-Charlie	Yes	No	No
GABPB1-AS1:17	9950	10255	C	AluSx	SINE/Alu	Yes	No	No
GABPB1-AS1:17	11074	11275	+	AluJb	SINE/Alu	Yes	No	No
GABPB1-AS1:17	11535	11646	+	MIR	SINE/MIR	Yes	No	No
GABPB1-AS1:17	11757	12035	C	AluSx	SINE/Alu	Yes	No	No
GABPB1-AS1:17	12103	12405	C	AluJb	SINE/Alu	Yes	No	No
GABPB1-AS1:17	12530	12569	C	UCON34	DNA/hAT-Charlie	Yes	No	No
GABPB1-AS1:17	12570	12850	+	AluSx	SINE/Alu	Yes	No	No
GABPB1-AS1:17	12851	12897	C	UCON34	DNA/hAT-Charlie	Yes	No	No
GABPB1-AS1:17	13317	13363	+	MLT1A	LTR/ERVL-MaLR	Yes	No	No
GABPB1-AS1:17	13364	13645	+	AluJb	SINE/Alu	Yes	No	No
GABPB1-AS1:17	13655	13938	+	AluSx	SINE/Alu	Yes	No	No
GABPB1-AS1:17	13946	14237	+	AluSx	SINE/Alu	Yes	No	No
GABPB1-AS1:17	14238	14580	+	MLT1A	LTR/ERVL-MaLR	Yes	No	No
GABPB1-AS1:17	14849	15147	+	AluSx	SINE/Alu	Yes	No	No
GABPB1-AS1:17	15153	15456	+	AluSx	SINE/Alu	Yes	No	No
GABPB1-AS1:17	15671	15966	+	AluSx	SINE/Alu	Yes	No	No
GABPB1-AS1:17	16053	16340	+	AluSx	SINE/Alu	Yes	No	No
GABPB1-AS1:17	16346	16548	+	L1MC5	LINE/L1	Yes	No	No
GABPB1-AS1:17	16726	16827	C	MIRb	SINE/MIR	Yes	No	No
GABPB1-AS1:17	16832	16903	C	SVA_A	Retroposon/SVA	Yes	No	No
GABPB1-AS1:18	2756	2818	C	L2	LINE/L2	Yes	No	No
GABPB1-AS1:18	2962	3154	C	L2	LINE/L2	Yes	No	No
GABPB1-AS1:18	3153	3329	C	L2a	LINE/L2	Yes	No	No
GABPB1-AS1:18	3330	3615	+	AluSx	SINE/Alu	Yes	No	No
GABPB1-AS1:18	3616	3866	C	L2a	LINE/L2	Yes	No	No
GABPB1-AS1:18	3932	4248	+	AluY	SINE/Alu	Yes	No	No
GABPB1-AS1:18	4387	4650	C	Charlie5	DNA/hAT-Charlie	Yes	No	No
GABPB1-AS1:18	4652	4765	C	Charlie5	DNA/hAT-Charlie	Yes	No	No
GABPB1-AS1:18	4769	4912	C	L2a	LINE/L2	Yes	No	No
GABPB1-AS1:18	5036	5219	+	MER5C	DNA/hAT-Charlie	Yes	No	No
GABPB1-AS1:18	5220	5523	C	AluSx	SINE/Alu	Yes	No	No
GABPB1-AS1:18	5526	5838	C	AluSx	SINE/Alu	Yes	No	No
GABPB1-AS1:18	5839	5885	+	MER5C	DNA/hAT-Charlie	Yes	No	No
GABPB1-AS1:18	6057	6271	C	MIRb	SINE/MIR	Yes	No	No
GABPB1-AS1:18	6507	6786	C	AluJb	SINE/Alu	Yes	No	No
GABPB1-AS1:18	6829	6894	+	L1ME3B	LINE/L1	Yes	No	No
GABPB1-AS1:18	6895	7195	+	AluSx	SINE/Alu	Yes	No	No
GABPB1-AS1:18	7196	7502	+	L1ME3B	LINE/L1	Yes	No	No
GABPB1-AS1:18	7482	7627	+	L1ME3B	LINE/L1	Yes	No	No
GABPB1-AS1:18	7636	7942	+	MSTB1	LTR/ERVL-MaLR	Yes	No	No
GABPB1-AS1:18	8562	8736	C	L2a	LINE/L2	Yes	No	No
GABPB1-AS1:18	8796	8900	C	MIRb	SINE/MIR	Yes	No	No
GABPB1-AS1:18	9197	9307	C	MER113	DNA/hAT-Charlie	Yes	No	No
GABPB1-AS1:18	9308	9602	C	AluJb	SINE/Alu	Yes	No	No
GABPB1-AS1:18	9603	9717	C	MER113	DNA/hAT-Charlie	Yes	No	No
GABPB1-AS1:18	10519	10824	C	AluSx	SINE/Alu	Yes	No	No
GABPB1-AS1:18	11643	11844	+	AluJb	SINE/Alu	Yes	No	No
GABPB1-AS1:18	12104	12215	+	MIR	SINE/MIR	Yes	No	No
GABPB1-AS1:18	12326	12604	C	AluSx	SINE/Alu	Yes	No	No
GABPB1-AS1:18	12672	12974	C	AluJb	SINE/Alu	Yes	No	No
GABPB1-AS1:18	13099	13138	C	UCON34	DNA/hAT-Charlie	Yes	No	No
GABPB1-AS1:18	13139	13419	+	AluSx	SINE/Alu	Yes	No	No
GABPB1-AS1:18	13420	13466	C	UCON34	DNA/hAT-Charlie	Yes	No	No
GABPB1-AS1:18	13886	13932	+	MLT1A	LTR/ERVL-MaLR	Yes	No	No
GABPB1-AS1:18	13933	14214	+	AluJb	SINE/Alu	Yes	No	No
GABPB1-AS1:18	14224	14507	+	AluSx	SINE/Alu	Yes	No	No
GABPB1-AS1:18	14515	14806	+	AluSx	SINE/Alu	Yes	No	No
GABPB1-AS1:18	14807	15149	+	MLT1A	LTR/ERVL-MaLR	Yes	No	No
GABPB1-AS1:18	15418	15716	+	AluSx	SINE/Alu	Yes	No	No
GABPB1-AS1:18	15722	16025	+	AluSx	SINE/Alu	Yes	No	No
GABPB1-AS1:18	16240	16535	+	AluSx	SINE/Alu	Yes	No	No
GABPB1-AS1:18	16622	16909	+	AluSx	SINE/Alu	Yes	No	No
GABPB1-AS1:18	16915	17117	+	L1MC5	LINE/L1	Yes	No	No
GABPB1-AS1:18	17295	17396	C	MIRb	SINE/MIR	Yes	No	No
GABPB1-AS1:18	17401	17472	C	SVA_A	Retroposon/SVA	Yes	No	No
GABPB1-AS1:19	2788	2850	C	L2	LINE/L2	Yes	No	No
GABPB1-AS1:19	2994	3186	C	L2	LINE/L2	Yes	No	No
GABPB1-AS1:19	3185	3361	C	L2a	LINE/L2	Yes	No	No
GABPB1-AS1:19	3362	3647	+	AluSx	SINE/Alu	Yes	No	No
GABPB1-AS1:19	3648	3898	C	L2a	LINE/L2	Yes	No	No
GABPB1-AS1:19	3964	4280	+	AluY	SINE/Alu	Yes	No	No
GABPB1-AS1:19	4419	4682	C	Charlie5	DNA/hAT-Charlie	Yes	No	No
GABPB1-AS1:19	4684	4797	C	Charlie5	DNA/hAT-Charlie	Yes	No	No
GABPB1-AS1:19	4801	4944	C	L2a	LINE/L2	Yes	No	No
GABPB1-AS1:19	5068	5251	+	MER5C	DNA/hAT-Charlie	Yes	No	No
GABPB1-AS1:19	5252	5555	C	AluSx	SINE/Alu	Yes	No	No
GABPB1-AS1:19	5558	5870	C	AluSx	SINE/Alu	Yes	No	No
GABPB1-AS1:19	5871	5917	+	MER5C	DNA/hAT-Charlie	Yes	No	No
GABPB1-AS1:19	6089	6250	C	MIRb	SINE/MIR	Yes	No	No
GABPB1-AS1:19	6444	6723	C	AluJb	SINE/Alu	Yes	No	No
GABPB1-AS1:19	6766	6831	+	L1ME3B	LINE/L1	Yes	No	No
GABPB1-AS1:19	6832	7132	+	AluSx	SINE/Alu	Yes	No	No
GABPB1-AS1:19	7133	7439	+	L1ME3B	LINE/L1	Yes	No	No
GABPB1-AS1:19	7419	7564	+	L1ME3B	LINE/L1	Yes	No	No
GABPB1-AS1:19	7573	7879	+	MSTB1	LTR/ERVL-MaLR	Yes	No	No
GABPB1-AS1:19	8499	8673	C	L2a	LINE/L2	Yes	No	No
GABPB1-AS1:19	8733	8837	C	MIRb	SINE/MIR	Yes	No	No
GABPB1-AS1:19	9134	9244	C	MER113	DNA/hAT-Charlie	Yes	No	No
GABPB1-AS1:19	9245	9539	C	AluJb	SINE/Alu	Yes	No	No
GABPB1-AS1:19	9540	9654	C	MER113	DNA/hAT-Charlie	Yes	No	No
GABPB1-AS1:19	10456	10761	C	AluSx	SINE/Alu	Yes	No	No
GABPB1-AS1:19	11580	11781	+	AluJb	SINE/Alu	Yes	No	No
GABPB1-AS1:19	12041	12152	+	MIR	SINE/MIR	Yes	No	No
GABPB1-AS1:19	12263	12541	C	AluSx	SINE/Alu	Yes	No	No
GABPB1-AS1:19	12609	12911	C	AluJb	SINE/Alu	Yes	No	No
GABPB1-AS1:19	13036	13075	C	UCON34	DNA/hAT-Charlie	Yes	No	No
GABPB1-AS1:19	13076	13356	+	AluSx	SINE/Alu	Yes	No	No
GABPB1-AS1:19	13357	13403	C	UCON34	DNA/hAT-Charlie	Yes	No	No
GABPB1-AS1:19	13823	13869	+	MLT1A	LTR/ERVL-MaLR	Yes	No	No
GABPB1-AS1:19	13870	14151	+	AluJb	SINE/Alu	Yes	No	No
GABPB1-AS1:19	14161	14444	+	AluSx	SINE/Alu	Yes	No	No
GABPB1-AS1:19	14452	14743	+	AluSx	SINE/Alu	Yes	No	No
GABPB1-AS1:19	14744	15086	+	MLT1A	LTR/ERVL-MaLR	Yes	No	No
GABPB1-AS1:19	15355	15653	+	AluSx	SINE/Alu	Yes	No	No
GABPB1-AS1:19	15659	15962	+	AluSx	SINE/Alu	Yes	No	No
GABPB1-AS1:19	16177	16472	+	AluSx	SINE/Alu	Yes	No	No
GABPB1-AS1:19	16559	16846	+	AluSx	SINE/Alu	Yes	No	No
GABPB1-AS1:19	16852	17054	+	L1MC5	LINE/L1	Yes	No	No
GABPB1-AS1:19	17232	17353	C	MIRb	SINE/MIR	Yes	No	No
GABPB1-AS1:19	17354	17648	+	AluSx	SINE/Alu	Yes	No	No
GABPB1-AS1:19	17649	17730	C	MIRb	SINE/MIR	Yes	No	No
GABPB1-AS1:19	18707	18811	+	AluSx	SINE/Alu	Yes	No	No
GABPB1-AS1:20	2413	2475	C	L2	LINE/L2	Yes	No	Yes
GABPB1-AS1:20	2619	2811	C	L2	LINE/L2	Yes	No	Yes
GABPB1-AS1:20	2810	2986	C	L2a	LINE/L2	Yes	No	Yes
GABPB1-AS1:20	2987	3272	+	AluSx	SINE/Alu	Yes	No	Yes
GABPB1-AS1:20	3273	3523	C	L2a	LINE/L2	Yes	No	Yes
GABPB1-AS1:20	3589	3905	+	AluY	SINE/Alu	Yes	No	Yes
GABPB1-AS1:20	4044	4307	C	Charlie5	DNA/hAT-Charlie	Yes	No	Yes
GABPB1-AS1:20	4309	4422	C	Charlie5	DNA/hAT-Charlie	Yes	No	Yes
GABPB1-AS1:20	4426	4569	C	L2a	LINE/L2	Yes	No	Yes
GABPB1-AS1:20	4693	4876	+	MER5C	DNA/hAT-Charlie	Yes	No	Yes
GABPB1-AS1:20	4877	5180	C	AluSx	SINE/Alu	Yes	No	Yes
GABPB1-AS1:20	5183	5495	C	AluSx	SINE/Alu	Yes	No	Yes
GABPB1-AS1:20	5496	5542	+	MER5C	DNA/hAT-Charlie	Yes	No	Yes
GABPB1-AS1:20	5714	5928	C	MIRb	SINE/MIR	Yes	No	Yes
GABPB1-AS1:20	6164	6443	C	AluJb	SINE/Alu	Yes	No	Yes
GABPB1-AS1:20	6486	6551	+	L1ME3B	LINE/L1	Yes	No	Yes
GABPB1-AS1:20	6552	6852	+	AluSx	SINE/Alu	Yes	No	Yes
GABPB1-AS1:20	6853	7159	+	L1ME3B	LINE/L1	Yes	No	Yes
GABPB1-AS1:20	7139	7284	+	L1ME3B	LINE/L1	Yes	No	Yes
GABPB1-AS1:20	7293	7599	+	MSTB1	LTR/ERVL-MaLR	Yes	No	Yes
GABPB1-AS1:20	8219	8393	C	L2a	LINE/L2	Yes	No	Yes
GABPB1-AS1:20	8453	8557	C	MIRb	SINE/MIR	Yes	No	Yes
GABPB1-AS1:20	8854	8964	C	MER113	DNA/hAT-Charlie	Yes	No	Yes
GABPB1-AS1:20	8965	9259	C	AluJb	SINE/Alu	Yes	No	Yes
GABPB1-AS1:20	9260	9374	C	MER113	DNA/hAT-Charlie	Yes	No	Yes
GABPB1-AS1:20	10176	10481	C	AluSx	SINE/Alu	Yes	No	Yes
GABPB1-AS1:20	11300	11501	+	AluJb	SINE/Alu	Yes	No	Yes
GABPB1-AS1:20	11761	11872	+	MIR	SINE/MIR	Yes	No	Yes
GABPB1-AS1:20	11983	12261	C	AluSx	SINE/Alu	Yes	No	Yes
GABPB1-AS1:20	12382	12514	+	AluSx	SINE/Alu	Yes	No	Yes
GABPB1-AS1:20	12550	12857	+	MLT1A	LTR/ERVL-MaLR	Yes	No	Yes
GABPB1-AS1:20	13126	13424	+	AluSx	SINE/Alu	Yes	No	Yes
GABPB1-AS1:20	13430	13733	+	AluSx	SINE/Alu	Yes	No	Yes
GABPB1-AS1:20	13948	14243	+	AluSx	SINE/Alu	Yes	No	Yes
GABPB1-AS1:20	14330	14617	+	AluSx	SINE/Alu	Yes	No	Yes
GABPB1-AS1:20	14623	14825	+	L1MC5	LINE/L1	Yes	No	Yes
GABPB1-AS1:20	15003	15124	C	MIRb	SINE/MIR	Yes	No	Yes
GABPB1-AS1:20	15125	15419	+	AluSx	SINE/Alu	Yes	No	Yes
GABPB1-AS1:20	15420	15501	C	MIRb	SINE/MIR	Yes	No	Yes
GABPB1-AS1:20	16478	16582	+	AluSx	SINE/Alu	Yes	No	Yes
GABPB1-AS1:21	2193	2255	C	L2	LINE/L2	Yes	No	No
GABPB1-AS1:21	2399	2591	C	L2	LINE/L2	Yes	No	No
GABPB1-AS1:21	2590	2766	C	L2a	LINE/L2	Yes	No	No
GABPB1-AS1:21	2767	3052	+	AluSx	SINE/Alu	Yes	No	No
GABPB1-AS1:21	3053	3303	C	L2a	LINE/L2	Yes	No	No
GABPB1-AS1:21	3369	3685	+	AluY	SINE/Alu	Yes	No	No
GABPB1-AS1:21	3824	4087	C	Charlie5	DNA/hAT-Charlie	Yes	No	No
GABPB1-AS1:21	4089	4202	C	Charlie5	DNA/hAT-Charlie	Yes	No	No
GABPB1-AS1:21	4206	4349	C	L2a	LINE/L2	Yes	No	No
GABPB1-AS1:21	4473	4656	+	MER5C	DNA/hAT-Charlie	Yes	No	No
GABPB1-AS1:21	4657	4960	C	AluSx	SINE/Alu	Yes	No	No
GABPB1-AS1:21	4963	5275	C	AluSx	SINE/Alu	Yes	No	No
GABPB1-AS1:21	5276	5322	+	MER5C	DNA/hAT-Charlie	Yes	No	No
GABPB1-AS1:21	5494	5655	C	MIRb	SINE/MIR	Yes	No	No
GABPB1-AS1:21	5849	6128	C	AluJb	SINE/Alu	Yes	No	No
GABPB1-AS1:21	6171	6236	+	L1ME3B	LINE/L1	Yes	No	No
GABPB1-AS1:21	6237	6537	+	AluSx	SINE/Alu	Yes	No	No
GABPB1-AS1:21	6538	6844	+	L1ME3B	LINE/L1	Yes	No	No
GABPB1-AS1:21	6824	6969	+	L1ME3B	LINE/L1	Yes	No	No
GABPB1-AS1:21	6978	7284	+	MSTB1	LTR/ERVL-MaLR	Yes	No	No
GABPB1-AS1:21	7904	8078	C	L2a	LINE/L2	Yes	No	No
GABPB1-AS1:21	8138	8242	C	MIRb	SINE/MIR	Yes	No	No
GABPB1-AS1:21	8539	8649	C	MER113	DNA/hAT-Charlie	Yes	No	No
GABPB1-AS1:21	8650	8944	C	AluJb	SINE/Alu	Yes	No	No
GABPB1-AS1:21	8945	9059	C	MER113	DNA/hAT-Charlie	Yes	No	No
GABPB1-AS1:21	9861	10166	C	AluSx	SINE/Alu	Yes	No	No
GABPB1-AS1:21	10985	11186	+	AluJb	SINE/Alu	Yes	No	No
GABPB1-AS1:21	11446	11557	+	MIR	SINE/MIR	Yes	No	No
GABPB1-AS1:21	11668	11946	C	AluSx	SINE/Alu	Yes	No	No
GABPB1-AS1:21	12014	12316	C	AluJb	SINE/Alu	Yes	No	No
GABPB1-AS1:21	12441	12480	C	UCON34	DNA/hAT-Charlie	Yes	No	No
GABPB1-AS1:21	12481	12761	+	AluSx	SINE/Alu	Yes	No	No
GABPB1-AS1:21	12762	12808	C	UCON34	DNA/hAT-Charlie	Yes	No	No
GABPB1-AS1:21	13228	13274	+	MLT1A	LTR/ERVL-MaLR	Yes	No	No
GABPB1-AS1:21	13275	13556	+	AluJb	SINE/Alu	Yes	No	No
GABPB1-AS1:21	13566	13849	+	AluSx	SINE/Alu	Yes	No	No
GABPB1-AS1:21	13857	14148	+	AluSx	SINE/Alu	Yes	No	No
GABPB1-AS1:21	14149	14491	+	MLT1A	LTR/ERVL-MaLR	Yes	No	No
GABPB1-AS1:21	14760	15058	+	AluSx	SINE/Alu	Yes	No	No
GABPB1-AS1:21	15064	15367	+	AluSx	SINE/Alu	Yes	No	No
GABPB1-AS1:21	15582	15877	+	AluSx	SINE/Alu	Yes	No	No
GABPB1-AS1:21	15964	16251	+	AluSx	SINE/Alu	Yes	No	No
GABPB1-AS1:21	16257	16459	+	L1MC5	LINE/L1	Yes	No	No
GABPB1-AS1:21	16637	16758	C	MIRb	SINE/MIR	Yes	No	No
GABPB1-AS1:21	16759	17053	+	AluSx	SINE/Alu	Yes	No	No
GABPB1-AS1:21	17054	17135	C	MIRb	SINE/MIR	Yes	No	No
GABPB1-AS1:21	18112	18216	+	AluSx	SINE/Alu	Yes	No	No
GABPB1-AS1:25	1320	1382	C	L2	LINE/L2	Yes	No	No
GABPB1-AS1:25	1397	1521	+	AluSx	SINE/Alu	Yes	No	No
GABPB1-AS1:25	1988	2034	+	MLT1A	LTR/ERVL-MaLR	Yes	No	No
GABPB1-AS1:25	2035	2316	+	AluJb	SINE/Alu	Yes	No	No
GABPB1-AS1:25	2326	2609	+	AluSx	SINE/Alu	Yes	No	No
GABPB1-AS1:25	2617	2908	+	AluSx	SINE/Alu	Yes	No	No
GABPB1-AS1:25	2909	3251	+	MLT1A	LTR/ERVL-MaLR	Yes	No	No
GABPB1-AS1:25	3520	3818	+	AluSx	SINE/Alu	Yes	No	No
GABPB1-AS1:25	3824	4127	+	AluSx	SINE/Alu	Yes	No	No
GABPB1-AS1:25	4342	4637	+	AluSx	SINE/Alu	Yes	No	No
GABPB1-AS1:25	4724	5011	+	AluSx	SINE/Alu	Yes	No	No
GABPB1-AS1:25	5017	5219	+	L1MC5	LINE/L1	Yes	No	No
GABPB1-AS1:25	5397	5518	C	MIRb	SINE/MIR	Yes	No	No
GABPB1-AS1:25	5519	5813	+	AluSx	SINE/Alu	Yes	No	No
GABPB1-AS1:25	5814	5895	C	MIRb	SINE/MIR	Yes	No	No
GABPB1-AS1:33	1020	1082	C	L2	LINE/L2	Yes	No	No
GABPB1-AS1:33	1226	1418	C	L2	LINE/L2	Yes	No	No
GABPB1-AS1:33	1417	1593	C	L2a	LINE/L2	Yes	No	No
GABPB1-AS1:33	1594	1879	+	AluSx	SINE/Alu	Yes	No	No
GABPB1-AS1:33	1880	2130	C	L2a	LINE/L2	Yes	No	No
GABPB1-AS1:33	2196	2512	+	AluY	SINE/Alu	Yes	No	No
GABPB1-AS1:33	2651	2914	C	Charlie5	DNA/hAT-Charlie	Yes	No	No
GABPB1-AS1:33	2916	3029	C	Charlie5	DNA/hAT-Charlie	Yes	No	No
GABPB1-AS1:33	3033	3176	C	L2a	LINE/L2	Yes	No	No
GABPB1-AS1:33	3300	3483	+	MER5C	DNA/hAT-Charlie	Yes	No	No
GABPB1-AS1:33	3484	3787	C	AluSx	SINE/Alu	Yes	No	No
GABPB1-AS1:33	3790	4102	C	AluSx	SINE/Alu	Yes	No	No
GABPB1-AS1:33	4103	4149	+	MER5C	DNA/hAT-Charlie	Yes	No	No
GABPB1-AS1:33	4321	4535	C	MIRb	SINE/MIR	Yes	No	No
GABPB1-AS1:33	4771	5050	C	AluJb	SINE/Alu	Yes	No	No
GABPB1-AS1:33	5093	5158	+	L1ME3B	LINE/L1	Yes	No	No
GABPB1-AS1:33	5159	5459	+	AluSx	SINE/Alu	Yes	No	No
GABPB1-AS1:33	5460	5766	+	L1ME3B	LINE/L1	Yes	No	No
GABPB1-AS1:33	5746	5891	+	L1ME3B	LINE/L1	Yes	No	No
GABPB1-AS1:33	5900	6206	+	MSTB1	LTR/ERVL-MaLR	Yes	No	No
GABPB1-AS1:33	6826	7000	C	L2a	LINE/L2	Yes	No	No
GABPB1-AS1:33	7060	7164	C	MIRb	SINE/MIR	Yes	No	No
GABPB1-AS1:33	7461	7571	C	MER113	DNA/hAT-Charlie	Yes	No	No
GABPB1-AS1:33	7572	7866	C	AluJb	SINE/Alu	Yes	No	No
GABPB1-AS1:33	7867	7981	C	MER113	DNA/hAT-Charlie	Yes	No	No
GABPB1-AS1:33	8783	9088	C	AluSx	SINE/Alu	Yes	No	No
GABPB1-AS1:33	9907	10108	+	AluJb	SINE/Alu	Yes	No	No
GABPB1-AS1:33	10368	10479	+	MIR	SINE/MIR	Yes	No	No
GABPB1-AS1:33	10590	10868	C	AluSx	SINE/Alu	Yes	No	No
GABPB1-AS1:33	10936	11238	C	AluJb	SINE/Alu	Yes	No	No
GABPB1-AS1:33	11363	11402	C	UCON34	DNA/hAT-Charlie	Yes	No	No
GABPB1-AS1:33	11403	11683	+	AluSx	SINE/Alu	Yes	No	No
GABPB1-AS1:33	11684	11730	C	UCON34	DNA/hAT-Charlie	Yes	No	No
GABPB1-AS1:33	12150	12196	+	MLT1A	LTR/ERVL-MaLR	Yes	No	No
GABPB1-AS1:33	12197	12478	+	AluJb	SINE/Alu	Yes	No	No
GABPB1-AS1:33	12488	12771	+	AluSx	SINE/Alu	Yes	No	No
GABPB1-AS1:33	12779	13070	+	AluSx	SINE/Alu	Yes	No	No
GABPB1-AS1:33	13071	13413	+	MLT1A	LTR/ERVL-MaLR	Yes	No	No
GABPB1-AS1:33	13682	13980	+	AluSx	SINE/Alu	Yes	No	No
GABPB1-AS1:33	13986	14289	+	AluSx	SINE/Alu	Yes	No	No
GABPB1-AS1:33	14504	14799	+	AluSx	SINE/Alu	Yes	No	No
GABPB1-AS1:33	14886	15173	+	AluSx	SINE/Alu	Yes	No	No
GABPB1-AS1:33	15179	15381	+	L1MC5	LINE/L1	Yes	No	No
GABPB1-AS1:33	15559	15666	C	MIRb	SINE/MIR	Yes	No	No
GABPB1-AS1:33	15681	15965	+	AluSx	SINE/Alu	Yes	No	No
GABPB1-AS1:9	818	880	C	L2	LINE/L2	Yes	No	No
GABPB1-AS1:9	1024	1216	C	L2	LINE/L2	Yes	No	No
GABPB1-AS1:9	1215	1391	C	L2a	LINE/L2	Yes	No	No
GABPB1-AS1:9	1392	1677	+	AluSx	SINE/Alu	Yes	No	No
GABPB1-AS1:9	1678	1928	C	L2a	LINE/L2	Yes	No	No
GABPB1-AS1:9	1994	2310	+	AluY	SINE/Alu	Yes	No	No
GABPB1-AS1:9	2449	2712	C	Charlie5	DNA/hAT-Charlie	Yes	No	No
GABPB1-AS1:9	2714	2827	C	Charlie5	DNA/hAT-Charlie	Yes	No	No
GABPB1-AS1:9	2831	2974	C	L2a	LINE/L2	Yes	No	No
GABPB1-AS1:9	3098	3281	+	MER5C	DNA/hAT-Charlie	Yes	No	No
GABPB1-AS1:9	3282	3585	C	AluSx	SINE/Alu	Yes	No	No
GABPB1-AS1:9	3588	3900	C	AluSx	SINE/Alu	Yes	No	No
GABPB1-AS1:9	3901	3947	+	MER5C	DNA/hAT-Charlie	Yes	No	No
GABPB1-AS1:9	4119	4333	C	MIRb	SINE/MIR	Yes	No	No
GABPB1-AS1:9	4569	4848	C	AluJb	SINE/Alu	Yes	No	No
GABPB1-AS1:9	4891	4956	+	L1ME3B	LINE/L1	Yes	No	No
GABPB1-AS1:9	4957	5257	+	AluSx	SINE/Alu	Yes	No	No
GABPB1-AS1:9	5258	5564	+	L1ME3B	LINE/L1	Yes	No	No
GABPB1-AS1:9	5544	5689	+	L1ME3B	LINE/L1	Yes	No	No
GABPB1-AS1:9	5698	6004	+	MSTB1	LTR/ERVL-MaLR	Yes	No	No
GABPB1-AS1:9	6624	6798	C	L2a	LINE/L2	Yes	No	No
GABPB1-AS1:9	6858	6962	C	MIRb	SINE/MIR	Yes	No	No
GABPB1-AS1:9	7259	7369	C	MER113	DNA/hAT-Charlie	Yes	No	No
GABPB1-AS1:9	7370	7664	C	AluJb	SINE/Alu	Yes	No	No
GABPB1-AS1:9	7665	7779	C	MER113	DNA/hAT-Charlie	Yes	No	No
GABPB1-AS1:9	8581	8886	C	AluSx	SINE/Alu	Yes	No	No
GABPB1-AS1:9	9705	9906	+	AluJb	SINE/Alu	Yes	No	No
GABPB1-AS1:9	10166	10277	+	MIR	SINE/MIR	Yes	No	No
GABPB1-AS1:9	10388	10666	C	AluSx	SINE/Alu	Yes	No	No
GABPB1-AS1:9	10734	11036	C	AluJb	SINE/Alu	Yes	No	No
GABPB1-AS1:9	11161	11200	C	UCON34	DNA/hAT-Charlie	Yes	No	No
GABPB1-AS1:9	11201	11481	+	AluSx	SINE/Alu	Yes	No	No
GABPB1-AS1:9	11482	11528	C	UCON34	DNA/hAT-Charlie	Yes	No	No
GABPB1-AS1:9	11948	11994	+	MLT1A	LTR/ERVL-MaLR	Yes	No	No
GABPB1-AS1:9	11995	12276	+	AluJb	SINE/Alu	Yes	No	No
GABPB1-AS1:9	12286	12569	+	AluSx	SINE/Alu	Yes	No	No
GABPB1-AS1:9	12577	12868	+	AluSx	SINE/Alu	Yes	No	No
GABPB1-AS1:9	12869	13211	+	MLT1A	LTR/ERVL-MaLR	Yes	No	No
GABPB1-AS1:9	13480	13778	+	AluSx	SINE/Alu	Yes	No	No
GABPB1-AS1:9	13784	14087	+	AluSx	SINE/Alu	Yes	No	No
GABPB1-AS1:9	14302	14597	+	AluSx	SINE/Alu	Yes	No	No
GABPB1-AS1:9	14684	14971	+	AluSx	SINE/Alu	Yes	No	No
GABPB1-AS1:9	14977	15179	+	L1MC5	LINE/L1	Yes	No	No
GABPB1-AS1:9	15357	15478	C	MIRb	SINE/MIR	Yes	No	No
GABPB1-AS1:9	15479	15773	+	AluSx	SINE/Alu	Yes	No	No
GABPB1-AS1:9	15774	15855	C	MIRb	SINE/MIR	Yes	No	No
GAS5:2	554	845	C	AluSx	SINE/Alu	No	No	Yes
GAS5:2	2054	2327	C	AluSx	SINE/Alu	No	No	Yes
GAS5:2	3166	3276	C	AluJb	SINE/Alu	No	No	Yes
GAS5:2	4003	4182	C	AluSx	SINE/Alu	No	No	Yes
GAS5:2	4468	4713	+	AluSx	SINE/Alu	No	No	Yes
GAS5:2	4714	4998	+	AluSx	SINE/Alu	No	No	Yes
GAS5:2	5273	5416	+	AluSx	SINE/Alu	No	No	Yes
GAS5:2	5417	5651	C	AluSx	SINE/Alu	No	No	Yes
GAS5:2	5660	5957	C	AluSx	SINE/Alu	No	No	Yes
GAS5:2	5984	6032	C	MamTip3B	DNA/hAT-Tip100	No	No	Yes
GAS5:2	6045	6334	+	AluJb	SINE/Alu	No	No	Yes
GAS5:2	6386	7317	+	Charlie1a	DNA/hAT-Charlie	No	No	Yes
GAS5:2	7318	7621	+	AluSx	SINE/Alu	No	No	Yes
GAS5:2	7622	7678	+	Charlie1a	DNA/hAT-Charlie	No	No	Yes
GAS5:2	7680	7713	+	(TAAT)n	Simple_repeat	No	No	Yes
GAS5:2	7714	7831	+	AluSx	SINE/Alu	No	No	Yes
GAS5:2	7919	8211	C	AluSx	SINE/Alu	No	No	Yes
GAS5:2	8382	8681	C	AluSx	SINE/Alu	No	No	Yes
GAS5:79	508	618	C	AluJb	SINE/Alu	No	No	Yes
GAS5:79	1345	1524	C	AluSx	SINE/Alu	No	No	Yes
GAS5:79	1810	2055	+	AluSx	SINE/Alu	No	No	Yes
GAS5:79	2056	2340	+	AluSx	SINE/Alu	No	No	Yes
GAS5:79	2615	2758	+	AluSx	SINE/Alu	No	No	Yes
GAS5:79	2759	2993	C	AluSx	SINE/Alu	No	No	Yes
GAS5:79	3002	3299	C	AluSx	SINE/Alu	No	No	Yes
GAS5:79	3326	3374	C	MamTip3B	DNA/hAT-Tip100	No	No	Yes
GAS5:79	3387	3676	+	AluJb	SINE/Alu	No	No	Yes
GAS5:79	3728	4659	+	Charlie1a	DNA/hAT-Charlie	No	No	Yes
GAS5:79	4660	4963	+	AluSx	SINE/Alu	No	No	Yes
GAS5:79	4964	5020	+	Charlie1a	DNA/hAT-Charlie	No	No	Yes
GAS5:79	5022	5055	+	(TAAT)n	Simple_repeat	No	No	Yes
GAS5:79	5056	5173	+	AluSx	SINE/Alu	No	No	Yes
GK-AS1:1	297	464	+	AluJb	SINE/Alu	Yes	No	Yes
HAR1A:1	266	491	+	(TCTCTC)n	Simple_repeat	Yes	No	No
HAR1A:1	552	603	+	(TG)n	Simple_repeat	Yes	No	No
HAR1A:1	1423	1477	+	G-rich	Low_complexity	Yes	No	No
HAR1A:1	2661	2790	+	MER58B	DNA/hAT-Charlie	Yes	No	No
HDAC2-AS2:97	175	217	+	(GTTTTT)n	Simple_repeat	No	No	Yes
HDAC2-AS2:97	228	537	C	AluSx	SINE/Alu	No	No	Yes
HDAC2-AS2:97	706	1004	+	AluSx	SINE/Alu	No	No	Yes
HDAC2-AS2:97	1987	2271	+	AluSx	SINE/Alu	No	No	Yes
HDAC2-AS2:97	3197	3222	+	(TTAT)n	Simple_repeat	No	No	Yes
HDHD5-AS1:18	208	341	+	LTR79	LTR/ERVL	Yes	No	No
HDHD5-AS1:18	366	626	C	AluJb	SINE/Alu	Yes	No	No
HDHD5-AS1:18	627	934	C	AluSx	SINE/Alu	Yes	No	No
HDHD5-AS1:18	935	1152	C	AluJb	SINE/Alu	Yes	No	No
HDHD5-AS1:18	2009	2312	+	AluY	SINE/Alu	Yes	No	No
HDHD5-AS1:18	2713	2798	+	A-rich	Low_complexity	Yes	No	No
HDHD5-AS1:18	2893	3181	C	AluJb	SINE/Alu	Yes	No	No
HDHD5-AS1:18	3212	3509	C	AluSx	SINE/Alu	Yes	No	No
HDHD5-AS1:18	4152	4661	+	MLT2B5	LTR/ERVL	Yes	No	No
HDHD5-AS1:18	4662	4717	+	(TCTA)n	Simple_repeat	Yes	No	No
HDHD5-AS1:18	4718	4771	+	MLT2B5	LTR/ERVL	Yes	No	No
HDHD5-AS1:18	4775	4859	+	L1MC5	LINE/L1	Yes	No	No
HDHD5-AS1:18	4860	4994	+	AluSx	SINE/Alu	Yes	No	No
HDHD5-AS1:18	4995	5278	+	AluSx	SINE/Alu	Yes	No	No
HDHD5-AS1:18	5286	5570	+	AluSx	SINE/Alu	Yes	No	No
HDHD5-AS1:18	5571	5639	+	AluSx	SINE/Alu	Yes	No	No
HORMAD2-AS1:11	533	824	+	AluSx	SINE/Alu	No	No	Yes
IL10RB-DT:11	508	532	+	(AC)n	Simple_repeat	Yes	No	Yes
IL10RB-DT:11	928	1056	C	MIR3	SINE/MIR	Yes	No	Yes
IL10RB-DT:11	1106	1395	C	AluJb	SINE/Alu	Yes	No	Yes
IL10RB-DT:11	1945	2229	+	AluSx	SINE/Alu	Yes	No	Yes
IL10RB-DT:12	660	684	+	(AC)n	Simple_repeat	Yes	No	Yes
IL10RB-DT:12	1080	1208	C	MIR3	SINE/MIR	Yes	No	Yes
IL10RB-DT:12	1258	1547	C	AluJb	SINE/Alu	Yes	No	Yes
IL10RB-DT:12	2097	2381	+	AluSx	SINE/Alu	Yes	No	Yes
IL10RB-DT:13	528	552	+	(AC)n	Simple_repeat	Yes	No	Yes
IL10RB-DT:13	948	1076	C	MIR3	SINE/MIR	Yes	No	Yes
IL10RB-DT:13	1126	1415	C	AluJb	SINE/Alu	Yes	No	Yes
IL10RB-DT:13	1965	2249	+	AluSx	SINE/Alu	Yes	No	Yes
IL10RB-DT:14	629	653	+	(AC)n	Simple_repeat	Yes	No	Yes
IL10RB-DT:14	1049	1177	C	MIR3	SINE/MIR	Yes	No	Yes
IL10RB-DT:14	1227	1516	C	AluJb	SINE/Alu	Yes	No	Yes
IL10RB-DT:14	2066	2350	+	AluSx	SINE/Alu	Yes	No	Yes
IL10RB-DT:15	606	630	+	(AC)n	Simple_repeat	Yes	No	No
IL10RB-DT:15	1026	1154	C	MIR3	SINE/MIR	Yes	No	No
IL10RB-DT:15	1204	1493	C	AluJb	SINE/Alu	Yes	No	No
IL10RB-DT:15	2043	2327	+	AluSx	SINE/Alu	Yes	No	No
IL10RB-DT:16	572	596	+	(AC)n	Simple_repeat	Yes	No	Yes
IL10RB-DT:16	992	1120	C	MIR3	SINE/MIR	Yes	No	Yes
IL10RB-DT:16	1170	1459	C	AluJb	SINE/Alu	Yes	No	Yes
IL10RB-DT:16	2009	2293	+	AluSx	SINE/Alu	Yes	No	Yes
IL10RB-DT:17	507	531	+	(AC)n	Simple_repeat	Yes	No	Yes
IL10RB-DT:17	927	1055	C	MIR3	SINE/MIR	Yes	No	Yes
IL10RB-DT:17	1105	1394	C	AluJb	SINE/Alu	Yes	No	Yes
IL10RB-DT:17	1944	2228	+	AluSx	SINE/Alu	Yes	No	Yes
IL10RB-DT:19	496	520	+	(AC)n	Simple_repeat	Yes	No	Yes
IL10RB-DT:19	916	1044	C	MIR3	SINE/MIR	Yes	No	Yes
IL10RB-DT:19	1094	1383	C	AluJb	SINE/Alu	Yes	No	Yes
IL10RB-DT:19	1933	2246	+	AluSx	SINE/Alu	Yes	No	Yes
IL10RB-DT:19	3357	3549	+	AluJb	SINE/Alu	Yes	No	Yes
IL10RB-DT:19	3554	3588	+	(ATG)n	Simple_repeat	Yes	No	Yes
IL10RB-DT:19	3596	3695	C	MIR	SINE/MIR	Yes	No	Yes
ITGA9-AS1:39	353	402	+	G-rich	Low_complexity	Yes	No	No
ITGA9-AS1:39	3109	3175	C	L2a	LINE/L2	Yes	No	No
ITGA9-AS1:39	3201	3434	C	LTR16A2	LTR/ERVL	Yes	No	No
ITGA9-AS1:39	3472	3553	C	MER113	DNA/hAT-Charlie	Yes	No	No
ITGA9-AS1:39	3573	3886	C	AluSx	SINE/Alu	Yes	No	No
ITGA9-AS1:39	4480	4699	C	L2	LINE/L2	Yes	No	No
ITGA9-AS1:39	4840	4959	+	(TCTCTG)n	Simple_repeat	Yes	No	No
ITGA9-AS1:39	5231	5341	C	L2c	LINE/L2	Yes	No	No
ITGA9-AS1:39	6389	6692	+	AluSx	SINE/Alu	Yes	No	No
ITGA9-AS1:39	7956	7985	+	(CTCC)n	Simple_repeat	Yes	No	No
ITGA9-AS1:39	8222	8525	+	AluSx	SINE/Alu	Yes	No	No
ITGA9-AS1:39	8567	8615	+	(CTGTCTC)n	Simple_repeat	Yes	No	No
ITGA9-AS1:39	9624	9868	C	MLT1G3	LTR/ERVL-MaLR	Yes	No	No
ITGA9-AS1:39	9882	10362	+	MER74A	LTR/ERVL	Yes	No	No
ITGA9-AS1:39	10363	10667	C	AluSx	SINE/Alu	Yes	No	No
ITGA9-AS1:39	10668	10741	+	MER74A	LTR/ERVL	Yes	No	No
ITGA9-AS1:39	10742	10843	C	AluSx	SINE/Alu	Yes	No	No
ITGA9-AS1:39	10869	11152	C	MLT1G3	LTR/ERVL-MaLR	Yes	No	No
ITGA9-AS1:39	11179	11262	C	MLT1M	LTR/ERVL-MaLR	Yes	No	No
ITGA9-AS1:39	11265	11481	+	MER115	DNA/hAT-Tip100	Yes	No	No
ITGA9-AS1:39	11499	11618	+	MER115	DNA/hAT-Tip100	Yes	No	No
ITGA9-AS1:39	11689	11734	+	MER115	DNA/hAT-Tip100	Yes	No	No
ITGA9-AS1:39	11885	11945	C	MIRc	SINE/MIR	Yes	No	No
ITGA9-AS1:39	12452	12749	+	AluJb	SINE/Alu	Yes	No	No
ITGA9-AS1:39	12750	12780	+	(TA)n	Simple_repeat	Yes	No	No
ITGA9-AS1:39	12781	12832	+	(AG)n	Simple_repeat	Yes	No	No
ITGA9-AS1:39	12838	13052	+	AluSx	SINE/Alu	Yes	No	No
ITGA9-AS1:39	13078	13193	+	L2a	LINE/L2	Yes	No	No
ITGA9-AS1:39	13931	13981	+	MER102c	DNA/hAT-Charlie	Yes	No	No
ITGA9-AS1:39	14061	14817	C	L1MC4a	LINE/L1	Yes	No	No
ITGA9-AS1:39	14820	16573	C	L1MC4a	LINE/L1	Yes	No	No
ITGA9-AS1:39	16574	16880	C	AluSx	SINE/Alu	Yes	No	No
ITGA9-AS1:39	16881	17087	C	L1MC4a	LINE/L1	Yes	No	No
ITGA9-AS1:39	17092	17391	C	AluY	SINE/Alu	Yes	No	No
ITGA9-AS1:39	17414	22952	C	L1PA6	LINE/L1	Yes	No	No
ITGA9-AS1:39	22964	23294	C	L1MC4a	LINE/L1	Yes	No	No
ITGA9-AS1:39	23317	23591	+	MER102a	DNA/hAT-Charlie	Yes	No	No
ITGA9-AS1:39	23678	23771	+	L2a	LINE/L2	Yes	No	No
ITGA9-AS1:39	23853	24144	+	L1ME4b	LINE/L1	Yes	No	No
ITGA9-AS1:39	24145	24442	+	AluSx	SINE/Alu	Yes	No	No
[truncated: 13,747 more rows]
