# Supplementary material for: RNA editing in host lncRNAs as potential modulator in SARS-CoV-2 variants-host immune response dynamics
Source: iScience. 2024 Apr 29;27(6):109846. doi: 10.1016/j.isci.2024.109846 (PMC11103575; doi:10.1016/j.isci.2024.109846)
Supplement: Table S5. GSEA of the edited lncRNAs in three variants [file mmc6.xlsx]

## Sheet: S5A
Supplementary Table S5A: GSEA of Genes Interacting with Edited lncRNAs in PreVOC Group, related to Figure 4
pathway	pval	padj	log2err	ES	NES	size	comparison group	category
Eukaryotic Translation Elongation	1.23973e-15	1.1889e-12	1.01754	0.837504	3.18307	23	prevoc_delta_edited	Translation and Protein Synthesis
SRP-dependent cotranslational protein targeting to membrane	8.54633e-16	1.1889e-12	1.02767	0.832759	3.14485	22	prevoc_delta_edited	Cellular Regulation and Signaling
Eukaryotic Translation Termination	9.96534e-15	2.99598e-12	0.986546	0.848647	3.09228	20	prevoc_delta_edited	Translation and Protein Synthesis
Peptide chain elongation	9.96534e-15	2.99598e-12	0.986546	0.848647	3.09228	20	prevoc_delta_edited	Translation and Protein Synthesis
Selenocysteine synthesis	9.96534e-15	2.99598e-12	0.986546	0.848647	3.09228	20	prevoc_delta_edited	Cellular Regulation and Signaling
Selenoamino acid metabolism	1.09342e-14	2.99598e-12	0.986546	0.823436	3.05852	21	prevoc_delta_edited	Metabolism
Response of EIF2AK4 (GCN2) to amino acid deficiency	7.31799e-15	2.99598e-12	0.986546	0.802281	3.08606	24	prevoc_delta_edited	Cellular Regulation and Signaling
Viral mRNA Translation	1.64524e-14	3.94446e-12	0.975995	0.820986	3.04942	21	prevoc_delta_edited	Infectious Disease
GTP hydrolysis and joining of the 60S ribosomal subunit	7.17658e-12	1.37647e-09	0.887075	0.711531	2.87719	30	prevoc_delta_edited	Translation and Protein Synthesis
L13a-mediated translational silencing of Ceruloplasmin expression	7.17658e-12	1.37647e-09	0.887075	0.711531	2.87719	30	prevoc_delta_edited	Cellular Regulation and Signaling
Nonsense Mediated Decay	8.13666e-12	1.41874e-09	0.875325	0.772768	2.93703	23	prevoc_delta_edited	Cellular Processes and Functions
Cellular response to starvation	1.00785e-11	1.61089e-09	0.875325	0.708132	2.86673	31	prevoc_delta_edited	Cellular Responses to Stress
Regulation of expression of SLITs and ROBOs	1.21535e-11	1.66503e-09	0.875325	0.667313	2.83967	37	prevoc_delta_edited	Cellular Regulation and Signaling
Signaling by ROBO receptors	1.20191e-11	1.66503e-09	0.875325	0.624449	2.784	46	prevoc_delta_edited	Cellular Regulation and Signaling
Cap-dependent Translation Initiation	3.11041e-11	3.72861e-09	0.851339	0.699285	2.83091	31	prevoc_delta_edited	Translation and Protein Synthesis
Eukaryotic Translation Initiation	3.11041e-11	3.72861e-09	0.851339	0.699285	2.83091	31	prevoc_delta_edited	Translation and Protein Synthesis
Nonsense Mediated Decay	7.88614e-11	8.40312e-09	0.839089	0.692473	2.75073	28	prevoc_delta_edited	Cellular Processes and Functions
Nonsense-Mediated Decay	7.88614e-11	8.40312e-09	0.839089	0.692473	2.75073	28	prevoc_delta_edited	RNA and Protein Degradation
Metabolism of amino acids and derivatives	1.79821e-10	1.81525e-08	0.826657	0.575179	2.6361	54	prevoc_delta_edited	Metabolism
Formation of a pool of free 40S subunits	3.5666e-10	3.42037e-08	0.814036	0.718976	2.78585	25	prevoc_delta_edited	Translation and Protein Synthesis
Influenza Viral RNA Transcription and Replication	1.22305e-09	1.11705e-07	0.788187	0.650587	2.66492	32	prevoc_delta_edited	Infectious Disease
Major pathway of rRNA processing in the nucleolus and cytosol	1.27848e-08	1.08573e-06	0.74774	0.589586	2.52279	38	prevoc_delta_edited	Cellular Regulation and Signaling
Translation	1.30197e-08	1.08573e-06	0.74774	0.546296	2.49549	53	prevoc_delta_edited	Translation and Protein Synthesis
Influenza Infection	1.48905e-08	1.19e-06	0.74774	0.587789	2.5151	38	prevoc_delta_edited	Infectious Disease
Metabolism	3.52189e-08	2.702e-06	0.719513	0.345932	1.88214	264	prevoc_delta_edited	Metabolism
Neutrophil degranulation	5.93097e-08	4.37523e-06	0.719513	0.501599	2.35196	64	prevoc_delta_edited	Immune System and Signaling
rRNA processing	8.46379e-08	5.7977e-06	0.704976	0.562793	2.44101	41	prevoc_delta_edited	Cellular Regulation and Signaling
rRNA processing in the nucleus and cytosol	8.46379e-08	5.7977e-06	0.704976	0.562793	2.44101	41	prevoc_delta_edited	Cellular Regulation and Signaling
Innate Immune System	5.8323e-07	3.85736e-05	0.659444	0.383172	1.97611	141	prevoc_delta_edited	Immune System and Signaling
Immune System	2.16764e-08	4.15538e-05	0.733762	-0.357849	-1.88125	258	prevoc_omicron_edited	Immune System and Signaling
SARS-CoV-2 modulates host translation machinery	1.1373e-06	7.27111e-05	0.643552	0.790103	2.41934	11	prevoc_delta_edited	Infectious Disease
SARS-CoV-1 modulates host translation machinery	1.31845e-06	8.1574e-05	0.643552	0.786427	2.40808	11	prevoc_delta_edited	Infectious Disease
Activation of the mRNA	2.25184e-06	0.00012703	0.627257	0.658478	2.39935	20	prevoc_delta_edited	Translation and Protein Synthesis
Ribosomal scanning and start codon recognition	2.25184e-06	0.00012703	0.627257	0.658478	2.39935	20	prevoc_delta_edited	Translation and Protein Synthesis
Translation initiation complex formation	2.25184e-06	0.00012703	0.627257	0.658478	2.39935	20	prevoc_delta_edited	Translation and Protein Synthesis
Axon guidance	2.3928e-06	0.000131126	0.627257	0.393852	1.98302	113	prevoc_delta_edited	Cellular Processes and Functions
Innate Immune System	1.4227e-07	0.000136366	0.690132	-0.397217	-1.98892	141	prevoc_omicron_edited	Immune System and Signaling
Infectious disease	2.76875e-06	0.000147513	0.627257	0.352484	1.84874	176	prevoc_delta_edited	Infectious Disease
SARS-CoV-1-host interactions	3.19976e-06	0.000165789	0.627257	0.564649	2.28324	30	prevoc_delta_edited	Infectious Disease
Metabolism of proteins	3.28465e-06	0.000165789	0.627257	0.312017	1.70836	288	prevoc_delta_edited	Metabolism
Viral Infection Pathways	4.52792e-06	0.000222681	0.610527	0.359404	1.85708	144	prevoc_delta_edited	Infectious Disease
SARS-CoV-1 Infection	5.35249e-06	0.000250624	0.610527	0.498397	2.18992	43	prevoc_delta_edited	Infectious Disease
Cellular responses to stimuli	5.35745e-06	0.000250624	0.610527	0.357812	1.85032	145	prevoc_delta_edited	Cellular Responses to Stress
Cellular responses to stress	8.12801e-06	0.000362547	0.593325	0.353741	1.82782	144	prevoc_delta_edited	Cellular Responses to Stress
Developmental Biology	8.12801e-06	0.000362547	0.593325	0.335744	1.77697	194	prevoc_delta_edited	Developmental Biology and Disorders
Formation of the ternary complex, and subsequently, the 43S complex	8.87908e-06	0.000387047	0.593325	0.689952	2.30239	15	prevoc_delta_edited	Translation and Protein Synthesis
Neutrophil degranulation	6.6971e-07	0.000427945	0.659444	-0.488131	-2.2229	64	prevoc_omicron_edited	Immune System and Signaling
Nervous system development	2.08042e-05	0.000886723	0.57561	0.377022	1.91331	117	prevoc_delta_edited	Developmental Biology and Disorders
Apoptosis	2.22547e-05	0.000927925	0.57561	0.511309	2.16968	36	prevoc_delta_edited	Apoptosis and Cell Death
Metabolism of RNA	3.50789e-05	0.00143152	0.557332	0.335541	1.7523	168	prevoc_delta_edited	Metabolism
Programmed Cell Death	3.78917e-05	0.00151409	0.557332	0.503048	2.16378	39	prevoc_delta_edited	Apoptosis and Cell Death
Disease	0.000173446	0.00678918	0.518848	0.291847	1.58756	265	prevoc_delta_edited	Infectious Disease
SARS-CoV-2-host interactions	0.000353991	0.0135791	0.498493	0.493557	1.99807	31	prevoc_delta_edited	Infectious Disease
Cell-extracellular matrix interactions	0.000374262	0.0140752	0.498493	0.935775	1.86972	3	prevoc_delta_edited	Cellular Processes and Functions
Immune System	0.000563273	0.0201083	0.477271	0.286806	1.55773	258	prevoc_delta_edited	Immune System and Signaling
Iron uptake and transport	0.000566136	0.0201083	0.477271	0.713263	2.06686	9	prevoc_delta_edited	Cellular Regulation and Signaling
Regulation of mRNA stability by proteins that bind AU-rich elements	0.000551647	0.0201083	0.477271	0.525493	2.02136	24	prevoc_delta_edited	Cellular Regulation and Signaling
Interleukin-12 family signaling	0.000733227	0.0255696	0.477271	0.678246	2.02467	10	prevoc_delta_edited	Immune System and Signaling
RHO GTPases Activate ROCKs	0.000829369	0.0284059	0.477271	0.917222	1.83265	3	prevoc_delta_edited	Cellular Regulation and Signaling
Expression and translocation of olfactory receptors	0.000985085	0.0331472	0.45506	-1	-1.34086	1	prevoc_delta_edited	Cellular Regulation and Signaling
Sema4D induced cell migration and growth-cone collapse	0.0010115	0.0334492	0.45506	0.974798	1.67807	2	prevoc_delta_edited	Cellular Regulation and Signaling
Interleukin-12 signaling	0.00121858	0.0396142	0.45506	0.719599	1.99851	8	prevoc_delta_edited	Immune System and Signaling
Pexophagy	0.00126655	0.0404873	0.45506	0.902474	1.80318	3	prevoc_delta_edited	Cellular Processes and Functions
Gene and protein expression by JAK-STAT signaling	0.00133819	0.0420761	0.45506	0.729892	1.93339	7	prevoc_delta_edited	Immune System and Signaling
SARS-CoV-2 Infection	0.00137553	0.0425528	0.45506	0.388533	1.78504	55	prevoc_delta_edited	Infectious Disease
Cellular response to chemical stress	0.00145815	0.0443927	0.45506	0.416512	1.84921	45	prevoc_delta_edited	Cellular Responses to Stress

## Sheet: S5B
Supplementary Table S5B: GSEA of Genes Interacting with Edited lncRNAs in Delta Group, related to Figure 4
pathway	pval	padj	log2err	ES	NES	size	comparison group	category
Innate Immune System	2.10602e-19	3.98038e-16	1.14219	-0.512287	-3.22399	131	delta_omicron_edited	Immune System and Signaling
Neutrophil degranulation	3.40484e-18	3.21757e-15	1.10534	-0.633572	-3.48678	60	delta_omicron_edited	Immune System and Signaling
Immune System	1.61631e-17	1.01827e-14	1.07687	-0.410894	-2.76961	243	delta_omicron_edited	Immune System and Signaling
Eukaryotic Translation Elongation	1.64534e-15	3.10969e-12	1.01754	-0.83284	-3.16178	23	delta_prevoc_edited	Translation and Protein Synthesis
SRP-dependent cotranslational protein targeting to membrane	5.4813e-15	5.17982e-12	0.996986	-0.828067	-3.11909	22	delta_prevoc_edited	Cellular Regulation and Signaling
Eukaryotic Translation Termination	1.63521e-14	6.18111e-12	0.975995	-0.843933	-3.12332	20	delta_prevoc_edited	Translation and Protein Synthesis
Peptide chain elongation	1.63521e-14	6.18111e-12	0.975995	-0.843933	-3.12332	20	delta_prevoc_edited	Translation and Protein Synthesis
Selenocysteine synthesis	1.63521e-14	6.18111e-12	0.975995	-0.843933	-3.12332	20	delta_prevoc_edited	Cellular Regulation and Signaling
Selenoamino acid metabolism	2.32103e-14	7.31123e-12	0.975995	-0.818717	-3.06135	21	delta_prevoc_edited	Metabolism
Response of EIF2AK4 (GCN2) to amino acid deficiency	3.50732e-14	8.28605e-12	0.965328	-0.812738	-3.08546	23	delta_prevoc_edited	Cellular Regulation and Signaling
Viral mRNA Translation	3.29725e-14	8.28605e-12	0.965328	-0.816267	-3.05219	21	delta_prevoc_edited	Infectious Disease
Cellular response to starvation	2.14087e-12	4.49582e-10	0.898671	-0.71436	-2.91025	30	delta_prevoc_edited	Cellular Responses to Stress
GTP hydrolysis and joining of the 60S ribosomal subunit	2.09328e-12	7.91261e-10	0.898671	-0.699209	-3.23509	30	delta_omicron_edited	Translation and Protein Synthesis
L13a-mediated translational silencing of Ceruloplasmin expression	2.09328e-12	7.91261e-10	0.898671	-0.699209	-3.23509	30	delta_omicron_edited	Cellular Regulation and Signaling
GTP hydrolysis and joining of the 60S ribosomal subunit	1.04157e-11	1.78961e-09	0.875325	-0.701163	-2.85649	30	delta_prevoc_edited	Translation and Protein Synthesis
L13a-mediated translational silencing of Ceruloplasmin expression	1.04157e-11	1.78961e-09	0.875325	-0.701163	-2.85649	30	delta_prevoc_edited	Cellular Regulation and Signaling
Nonsense Mediated Decay	1.437e-11	2.26328e-09	0.875325	-0.768039	-2.91577	23	delta_prevoc_edited	Cellular Processes and Functions
Cap-dependent Translation Initiation	2.02178e-11	5.4588e-09	0.863415	-0.678997	-3.15639	31	delta_omicron_edited	Translation and Protein Synthesis
Eukaryotic Translation Initiation	2.02178e-11	5.4588e-09	0.863415	-0.678997	-3.15639	31	delta_omicron_edited	Translation and Protein Synthesis
Formation of a pool of free 40S subunits	2.73043e-11	6.45065e-09	0.863415	-0.708946	-3.12061	25	delta_omicron_edited	Translation and Protein Synthesis
Cap-dependent Translation Initiation	5.9528e-11	7.50052e-09	0.839089	-0.688905	-2.8334	31	delta_prevoc_edited	Translation and Protein Synthesis
Eukaryotic Translation Initiation	5.9528e-11	7.50052e-09	0.839089	-0.688905	-2.8334	31	delta_prevoc_edited	Translation and Protein Synthesis
Signaling by ROBO receptors	5.37755e-11	7.50052e-09	0.851339	-0.610672	-2.73282	45	delta_prevoc_edited	Cellular Regulation and Signaling
Regulation of expression of SLITs and ROBOs	8.09852e-11	9.56637e-09	0.839089	-0.653959	-2.78731	36	delta_prevoc_edited	Cellular Regulation and Signaling
Infectious disease	1.94957e-10	4.0941e-08	0.826657	-0.378904	-2.45572	166	delta_omicron_edited	Infectious Disease
Signaling by ROBO receptors	2.19231e-10	4.14347e-08	0.826657	-0.5713	-2.95476	45	delta_omicron_edited	Cellular Regulation and Signaling
Metabolism of amino acids and derivatives	4.26872e-10	4.74581e-08	0.814036	-0.5761	-2.62284	51	delta_prevoc_edited	Metabolism
Nonsense Mediated Decay	6.15582e-10	6.12342e-08	0.801216	-0.700539	-2.78224	27	delta_prevoc_edited	Cellular Processes and Functions
Nonsense-Mediated Decay	6.15582e-10	6.12342e-08	0.801216	-0.700539	-2.78224	27	delta_prevoc_edited	RNA and Protein Degradation
Cellular response to starvation	5.2338e-10	8.99261e-08	0.801216	-0.651255	-3.01322	30	delta_omicron_edited	Cellular Responses to Stress
Formation of a pool of free 40S subunits	9.60219e-10	9.07407e-08	0.788187	-0.708536	-2.75493	25	delta_prevoc_edited	Translation and Protein Synthesis
Regulation of expression of SLITs and ROBOs	9.3524e-10	1.473e-07	0.788187	-0.607868	-2.98253	36	delta_omicron_edited	Cellular Regulation and Signaling
Influenza Viral RNA Transcription and Replication	2.58919e-09	2.33027e-07	0.774939	-0.645844	-2.67403	32	delta_prevoc_edited	Infectious Disease
Translation	5.85678e-09	5.03151e-07	0.761461	-0.543596	-2.4808	52	delta_prevoc_edited	Translation and Protein Synthesis
Eukaryotic Translation Elongation	6.36799e-09	9.17962e-07	0.761461	-0.683841	-2.95776	23	delta_omicron_edited	Translation and Protein Synthesis
Response of EIF2AK4 (GCN2) to amino acid deficiency	6.79972e-09	9.17962e-07	0.761461	-0.683332	-2.95556	23	delta_omicron_edited	Cellular Regulation and Signaling
Nonsense Mediated Decay	1.43897e-08	1.8131e-06	0.74774	-0.673815	-2.9144	23	delta_omicron_edited	Cellular Processes and Functions
Metabolism	3.67842e-08	3.0227e-06	0.719513	-0.351756	-1.90631	251	delta_prevoc_edited	Metabolism
Major pathway of rRNA processing in the nucleolus and cytosol	4.42839e-08	3.48736e-06	0.719513	-0.584173	-2.51428	38	delta_prevoc_edited	Cellular Regulation and Signaling
Influenza Infection	4.75046e-08	3.59134e-06	0.719513	-0.583048	-2.50944	38	delta_prevoc_edited	Infectious Disease
Cellular responses to stress	4.2566e-08	3.97492e-06	0.719513	-0.375791	-2.36346	130	delta_omicron_edited	Cellular Responses to Stress
Eukaryotic Translation Termination	4.41658e-08	3.97492e-06	0.719513	-0.692576	-2.87728	20	delta_omicron_edited	Translation and Protein Synthesis
Peptide chain elongation	4.41658e-08	3.97492e-06	0.719513	-0.692576	-2.87728	20	delta_omicron_edited	Translation and Protein Synthesis
SARS-CoV-1 Infection	3.96913e-08	3.97492e-06	0.719513	-0.547759	-2.78429	42	delta_omicron_edited	Infectious Disease
Selenocysteine synthesis	4.41658e-08	3.97492e-06	0.719513	-0.692576	-2.87728	20	delta_omicron_edited	Cellular Regulation and Signaling
SRP-dependent cotranslational protein targeting to membrane	4.31809e-08	3.97492e-06	0.719513	-0.667012	-2.84963	22	delta_omicron_edited	Cellular Regulation and Signaling
Viral Infection Pathways	5.30115e-08	4.55417e-06	0.719513	-0.376906	-2.38218	135	delta_omicron_edited	Infectious Disease
Disease	5.92505e-08	4.86884e-06	0.719513	-0.311158	-2.10297	252	delta_omicron_edited	Infectious Disease
rRNA processing	9.58674e-08	6.71072e-06	0.704976	-0.565689	-2.46893	40	delta_prevoc_edited	Cellular Regulation and Signaling
rRNA processing in the nucleus and cytosol	9.58674e-08	6.71072e-06	0.704976	-0.565689	-2.46893	40	delta_prevoc_edited	Cellular Regulation and Signaling
Neutrophil degranulation	1.3847e-07	9.34673e-06	0.690132	-0.505142	-2.36275	60	delta_prevoc_edited	Immune System and Signaling
Cellular responses to stimuli	1.21315e-07	9.55355e-06	0.690132	-0.370777	-2.33342	131	delta_omicron_edited	Cellular Responses to Stress
Selenoamino acid metabolism	1.41542e-07	1.07006e-05	0.690132	-0.663611	-2.76255	21	delta_omicron_edited	Metabolism
SARS-CoV-1-host interactions	1.69742e-07	1.23389e-05	0.690132	-0.59294	-2.71556	29	delta_omicron_edited	Infectious Disease
Nonsense-Mediated Decay	1.93152e-07	1.25882e-05	0.690132	-0.60385	-2.71208	27	delta_omicron_edited	RNA and Protein Degradation
Viral mRNA Translation	1.80254e-07	1.25882e-05	0.690132	-0.661552	-2.75398	21	delta_omicron_edited	Infectious Disease
Innate Immune System	2.47821e-07	1.61511e-05	0.674963	-0.394674	-2.01717	131	delta_prevoc_edited	Immune System and Signaling
Activation of the mRNA	6.43324e-07	3.79963e-05	0.659444	-0.655774	-2.72439	20	delta_omicron_edited	Translation and Protein Synthesis
Ribosomal scanning and start codon recognition	6.43324e-07	3.79963e-05	0.659444	-0.655774	-2.72439	20	delta_omicron_edited	Translation and Protein Synthesis
Translation initiation complex formation	6.43324e-07	3.79963e-05	0.659444	-0.655774	-2.72439	20	delta_omicron_edited	Translation and Protein Synthesis
Infectious disease	6.34315e-07	3.99619e-05	0.659444	-0.361908	-1.89609	166	delta_prevoc_edited	Infectious Disease
Programmed Cell Death	1.01771e-06	5.82868e-05	0.643552	-0.521499	-2.57984	37	delta_omicron_edited	Apoptosis and Cell Death
Signaling by Interleukins	1.26855e-06	7.05165e-05	0.643552	-0.431629	-2.37542	60	delta_omicron_edited	Immune System and Signaling
Apoptosis	1.45493e-06	7.85664e-05	0.643552	-0.531956	-2.56158	34	delta_omicron_edited	Apoptosis and Cell Death
Metabolism of amino acids and derivatives	2.18062e-06	0.000114482	0.627257	-0.463312	-2.46566	51	delta_omicron_edited	Metabolism
SARS-CoV-2 modulates host translation machinery	1.91971e-06	0.000117041	0.627257	-0.785146	-2.46113	11	delta_prevoc_edited	Infectious Disease
SARS-CoV-1 modulates host translation machinery	2.31505e-06	0.000136733	0.627257	-0.78147	-2.44961	11	delta_prevoc_edited	Infectious Disease
Cellular responses to stimuli	2.80314e-06	0.000160543	0.627257	-0.374645	-1.91481	131	delta_prevoc_edited	Cellular Responses to Stress
Metabolism of proteins	3.62927e-06	0.000185387	0.627257	-0.28304	-1.9226	273	delta_omicron_edited	Metabolism
Influenza Infection	3.95729e-06	0.000196823	0.610527	-0.496971	-2.46513	38	delta_omicron_edited	Infectious Disease
Activation of the mRNA	4.29221e-06	0.000225341	0.610527	-0.648355	-2.3995	20	delta_prevoc_edited	Translation and Protein Synthesis
Ribosomal scanning and start codon recognition	4.29221e-06	0.000225341	0.610527	-0.648355	-2.3995	20	delta_prevoc_edited	Translation and Protein Synthesis
Translation initiation complex formation	4.29221e-06	0.000225341	0.610527	-0.648355	-2.3995	20	delta_prevoc_edited	Translation and Protein Synthesis
Cytokine Signaling in Immune system	5.09622e-06	0.000246971	0.610527	-0.373688	-2.25024	96	delta_omicron_edited	Immune System and Signaling
Metabolism of proteins	5.15007e-06	0.000263071	0.610527	-0.310676	-1.69472	273	delta_prevoc_edited	Metabolism
Axon guidance	6.80913e-06	0.000338665	0.610527	-0.391312	-1.97182	108	delta_prevoc_edited	Cellular Processes and Functions
Developmental Biology	7.7112e-06	0.000373697	0.593325	-0.338478	-1.78477	183	delta_prevoc_edited	Developmental Biology and Disorders
Cellular responses to stress	8.54482e-06	0.0004003	0.593325	-0.370535	-1.89149	130	delta_prevoc_edited	Cellular Responses to Stress
Viral Infection Pathways	8.68376e-06	0.0004003	0.593325	-0.37044	-1.90104	135	delta_prevoc_edited	Infectious Disease
Translation	8.55761e-06	0.000404347	0.593325	-0.449284	-2.39369	52	delta_omicron_edited	Translation and Protein Synthesis
Formation of the ternary complex, and subsequently, the 43S complex	1.07949e-05	0.00049762	0.593325	-0.661401	-2.49287	15	delta_omicron_edited	Translation and Protein Synthesis
SARS-CoV-1 Infection	1.206e-05	0.000542702	0.593325	-0.499666	-2.19656	42	delta_prevoc_edited	Infectious Disease
Gene and protein expression by JAK-STAT signaling	1.27379e-05	0.000559874	0.593325	-0.82706	-2.32784	7	delta_omicron_edited	Immune System and Signaling
Regulation of mRNA stability by proteins that bind AU-rich elements	1.25233e-05	0.000559874	0.593325	-0.574801	-2.48614	23	delta_omicron_edited	Cellular Regulation and Signaling
Formation of the ternary complex, and subsequently, the 43S complex	1.31898e-05	0.000579738	0.593325	-0.679775	-2.3091	15	delta_prevoc_edited	Translation and Protein Synthesis
SARS-CoV-1-host interactions	1.51218e-05	0.00064955	0.593325	-0.567924	-2.29559	29	delta_prevoc_edited	Infectious Disease
Interleukin-12 family signaling	1.69629e-05	0.000728635	0.57561	-0.746911	-2.4263	10	delta_omicron_edited	Immune System and Signaling
Metabolism of RNA	1.77325e-05	0.000744766	0.57561	-0.310476	-2.0062	160	delta_omicron_edited	Metabolism
SARS-CoV Infections	2.82623e-05	0.00116121	0.57561	-0.387376	-2.21832	72	delta_omicron_edited	Infectious Disease
Nervous system development	3.00277e-05	0.00126116	0.57561	-0.377227	-1.90556	111	delta_prevoc_edited	Developmental Biology and Disorders
Interleukin-12 signaling	4.55834e-05	0.00183303	0.557332	-0.782188	-2.33444	8	delta_omicron_edited	Immune System and Signaling
Disease	5.0794e-05	0.00208697	0.557332	-0.30099	-1.63209	252	delta_prevoc_edited	Infectious Disease
Influenza Viral RNA Transcription and Replication	6.83081e-05	0.00268963	0.538434	-0.48901	-2.30972	32	delta_omicron_edited	Infectious Disease
Apoptosis	7.21138e-05	0.0028999	0.538434	-0.506171	-2.12558	34	delta_prevoc_edited	Apoptosis and Cell Death
AUF1 (hnRNP D0) binds and destabilizes mRNA	7.67747e-05	0.00296131	0.538434	-0.616956	-2.32535	15	delta_omicron_edited	RNA and Protein Degradation
Metabolism of RNA	7.95287e-05	0.00313144	0.538434	-0.337846	-1.76572	160	delta_prevoc_edited	Metabolism
Cellular response to chemical stress	8.79048e-05	0.0033228	0.538434	-0.440055	-2.23114	41	delta_omicron_edited	Cellular Responses to Stress
Infection with Mycobacterium tuberculosis	0.000105862	0.00384768	0.538434	-0.814028	-2.16385	6	delta_omicron_edited	Infectious Disease
Response of Mtb to phagocytosis	0.000105862	0.00384768	0.538434	-0.814028	-2.16385	6	delta_omicron_edited	Cellular Regulation and Signaling
Axon guidance	0.000114498	0.00408305	0.538434	-0.328242	-2.01293	108	delta_omicron_edited	Cellular Processes and Functions
Programmed Cell Death	0.000108957	0.00420263	0.538434	-0.497078	-2.12859	37	delta_prevoc_edited	Apoptosis and Cell Death
Diseases of signal transduction	0.000147418	0.00515961	0.518848	-0.348983	-2.01008	76	delta_omicron_edited	Cellular Regulation and Disease
SARS-CoV-2-host interactions	0.000143505	0.00542449	0.518848	-0.520844	-2.07887	28	delta_prevoc_edited	Infectious Disease
Signaling by the B Cell Receptor (BCR)	0.00020436	0.00702255	0.518848	-0.516017	-2.23189	23	delta_omicron_edited	Immune System and Signaling
Developmental Biology	0.000239241	0.00807438	0.518848	-0.275622	-1.80331	183	delta_omicron_edited	Developmental Biology and Disorders
Apoptotic execution phase	0.000304694	0.00810823	0.498493	-0.691816	-2.1502	9	delta_omicron_edited	Apoptosis and Cell Death
C-type lectin receptors (CLRs)	0.000259458	0.00810823	0.498493	-0.490141	-2.20138	27	delta_omicron_edited	Cellular Processes and Functions
Defective CFTR causes cystic fibrosis	0.000318573	0.00810823	0.498493	-0.616327	-2.20364	13	delta_omicron_edited	Cellular Processes and Functions
Degradation of GLI1 by the proteasome	0.000321755	0.00810823	0.498493	-0.616012	-2.14094	12	delta_omicron_edited	RNA and Protein Degradation
Downstream signaling events of B Cell Receptor (BCR)	0.000268786	0.00810823	0.498493	-0.548903	-2.23942	19	delta_omicron_edited	Immune System and Signaling
FCERI mediated NF-kB activation	0.000318055	0.00810823	0.498493	-0.571344	-2.19109	16	delta_omicron_edited	Immune System and Signaling
Hh mutants abrogate ligand secretion	0.000318573	0.00810823	0.498493	-0.616327	-2.20364	13	delta_omicron_edited	Cellular Regulation and Signaling
Hh mutants are degraded by ERAD	0.000318573	0.00810823	0.498493	-0.616327	-2.20364	13	delta_omicron_edited	RNA and Protein Degradation
Iron uptake and transport	0.000279949	0.00810823	0.498493	-0.73002	-2.17874	8	delta_omicron_edited	Cellular Regulation and Signaling
Metabolism of polyamines	0.000318573	0.00810823	0.498493	-0.616327	-2.20364	13	delta_omicron_edited	Metabolism
Nervous system development	0.000303643	0.00810823	0.498493	-0.312641	-1.92523	111	delta_omicron_edited	Developmental Biology and Disorders
Regulation of activated PAK-2p34	0.000318573	0.00810823	0.498493	-0.616327	-2.20364	13	delta_omicron_edited	RNA and Protein Degradation
Regulation of Apoptosis	0.000318573	0.00810823	0.498493	-0.616327	-2.20364	13	delta_omicron_edited	Apoptosis and Cell Death
Regulation of ornithine decarboxylase (ODC)	0.000318573	0.00810823	0.498493	-0.616327	-2.20364	13	delta_omicron_edited	Cellular Regulation and Signaling
RHO GTPases activate PAKs	0.000260253	0.00810823	0.498493	-0.82622	-2.03291	5	delta_omicron_edited	Cellular Regulation and Signaling
Signaling by NOTCH4	0.000285435	0.00810823	0.498493	-0.574194	-2.20202	16	delta_omicron_edited	Cellular Regulation and Signaling
Suppression of phagosomal maturation	0.000307474	0.00810823	0.498493	-0.892331	-2.04683	4	delta_omicron_edited	Cellular Regulation and Signaling
Vif-mediated degradation of APOBEC3G	0.000321755	0.00810823	0.498493	-0.616012	-2.14094	12	delta_omicron_edited	RNA and Protein Degradation
Vpu mediated degradation of CD4	0.000321755	0.00810823	0.498493	-0.616012	-2.14094	12	delta_omicron_edited	RNA and Protein Degradation
Activation of NF-kappaB in B cells	0.000380125	0.00886958	0.498493	-0.616641	-2.27615	14	delta_omicron_edited	Immune System and Signaling
CLEC7A (Dectin-1) signaling	0.000368791	0.00886958	0.498493	-0.521903	-2.17263	21	delta_omicron_edited	Cellular Regulation and Signaling
Hedgehog ligand biogenesis	0.000380125	0.00886958	0.498493	-0.616641	-2.27615	14	delta_omicron_edited	Cellular Regulation and Signaling
Negative regulation of NOTCH4 signaling	0.000380125	0.00886958	0.498493	-0.616641	-2.27615	14	delta_omicron_edited	Cellular Regulation and Signaling
SARS-CoV-1 modulates host translation machinery	0.000362254	0.00886958	0.498493	-0.642377	-2.15817	11	delta_omicron_edited	Infectious Disease
SARS-CoV-2-host interactions	0.000358686	0.00886958	0.498493	-0.486385	-2.20212	28	delta_omicron_edited	Infectious Disease
DDX58/IFIH1-mediated induction of interferon-alpha/beta	0.000496468	0.0113051	0.477271	-0.714209	-2.13155	8	delta_omicron_edited	Immune System and Signaling
Host Interactions of HIV factors	0.00049173	0.0113051	0.477271	-0.475782	-2.13689	27	delta_omicron_edited	Immune System and Signaling
Cell-extracellular matrix interactions	0.000310962	0.0115239	0.498493	-0.93198	-1.85918	3	delta_prevoc_edited	Cellular Processes and Functions
ABC transporter disorders	0.0005466	0.0122985	0.477271	-0.606432	-2.23847	14	delta_omicron_edited	Cellular Processes and Functions
Negative regulators of DDX58/IFIH1 signaling	0.000592359	0.0131713	0.477271	-0.768062	-2.04166	6	delta_omicron_edited	Cellular Regulation and Signaling
Oxygen-dependent proline hydroxylation of HIF alpha	0.000623342	0.013699	0.477271	-0.573107	-2.16008	15	delta_omicron_edited	Cellular Processes and Functions
SARS-CoV-1 activates/modulates innate immune responses	0.00068149	0.0148048	0.477271	-0.626718	-2.10556	11	delta_omicron_edited	Immune System and Signaling
Immune System	0.000426072	0.0154861	0.498493	-0.292372	-1.57928	243	delta_prevoc_edited	Immune System and Signaling
Ubiquitin-dependent degradation of Cyclin D	0.000722633	0.0155202	0.477271	-0.567494	-2.13893	15	delta_omicron_edited	RNA and Protein Degradation
Signaling by NOTCH	0.000770546	0.0163633	0.477271	-0.444236	-2.09825	32	delta_omicron_edited	Cellular Regulation and Signaling
Interleukin-12 family signaling	0.000486809	0.0173598	0.498493	-0.669084	-2.03974	10	delta_prevoc_edited	Immune System and Signaling
Regulation of actin dynamics for phagocytic cup formation	0.000914473	0.0192039	0.477271	-0.61441	-2.06421	11	delta_omicron_edited	Cellular Regulation and Signaling
RHO GTPases Activate ROCKs	0.000592273	0.0207295	0.477271	-0.91269	-1.8207	3	delta_prevoc_edited	Cellular Regulation and Signaling
Fc epsilon receptor (FCERI) signaling	0.00107014	0.0222259	0.45506	-0.471623	-2.09124	26	delta_omicron_edited	Immune System and Signaling
Drug ADME	0.000658537	0.0226297	0.477271	0.932995	1.99576	3	delta_prevoc_edited	Cellular Regulation and Signaling
Interleukin-12 signaling	0.0006768	0.022842	0.477271	-0.710433	-1.99509	8	delta_prevoc_edited	Immune System and Signaling
NF-kB is activated and signals survival	0.00112968	0.022958	0.45506	-0.785347	-1.93235	5	delta_omicron_edited	Immune System and Signaling
p75NTR signals via NF-kB	0.00112968	0.022958	0.45506	-0.785347	-1.93235	5	delta_omicron_edited	Immune System and Signaling
Disorders of transmembrane transporters	0.00122776	0.0243376	0.45506	-0.464366	-2.01917	24	delta_omicron_edited	Developmental Biology and Disorders
KEAP1-NFE2L2 pathway	0.00122776	0.0243376	0.45506	-0.464015	-2.01764	24	delta_omicron_edited	Cellular Regulation and Signaling
Transcriptional regulation by RUNX2	0.0012362	0.0243376	0.45506	-0.494417	-2.05821	21	delta_omicron_edited	Cellular Regulation and Signaling
Cellular response to hypoxia	0.00132874	0.0253669	0.45506	-0.530179	-2.03322	16	delta_omicron_edited	Cellular Responses to Stress
Signaling by Rho GTPases	0.00132147	0.0253669	0.45506	-0.298599	-1.79112	94	delta_omicron_edited	Cellular Regulation and Signaling
TCR signaling	0.00132814	0.0253669	0.45506	-0.513891	-2.13494	20	delta_omicron_edited	Immune System and Signaling
Interleukin-4 and Interleukin-13 signaling	0.00136877	0.0258698	0.45506	-0.572076	-1.98824	12	delta_omicron_edited	Immune System and Signaling
Caspase-mediated cleavage of cytoskeletal proteins	0.00144821	0.0271002	0.45506	-0.851193	-1.95247	4	delta_omicron_edited	RNA and Protein Degradation
FBXL7 down-regulates AURKA during mitotic entry and in early mitosis	0.00156023	0.0289101	0.45506	-0.572976	-2.04865	13	delta_omicron_edited	Cellular Regulation and Signaling
Autodegradation of the E3 ubiquitin ligase COP1	0.00158301	0.0290474	0.45506	-0.57239	-2.04655	13	delta_omicron_edited	RNA and Protein Degradation
Amyloid fiber formation	0.0016668	0.029397	0.45506	-0.773776	-1.90388	5	delta_omicron_edited	Cellular Processes and Functions
Degradation of AXIN	0.00167411	0.029397	0.45506	-0.569508	-2.03625	13	delta_omicron_edited	RNA and Protein Degradation
MAPK6/MAPK4 signaling	0.00162096	0.029397	0.45506	-0.504006	-2.09387	20	delta_omicron_edited	Cellular Regulation and Signaling
ROS and RNS production in phagocytes	0.00165072	0.029397	0.45506	-0.733223	-1.94906	6	delta_omicron_edited	Cellular Regulation and Signaling
UCH proteinases	0.00167983	0.029397	0.45506	-0.468507	-2.02639	23	delta_omicron_edited	Cellular Regulation and Signaling
Expression and translocation of olfactory receptors	0.000933447	0.0299892	0.477271	1	1.31877	1	delta_prevoc_edited	Cellular Regulation and Signaling
SARS-CoV Infections	0.000931484	0.0299892	0.477271	-0.373875	-1.79644	72	delta_prevoc_edited	Infectious Disease
SARS-CoV-2 Infection	0.000936169	0.0299892	0.477271	-0.393267	-1.79475	52	delta_prevoc_edited	Infectious Disease
Iron uptake and transport	0.000972538	0.0306349	0.477271	-0.70229	-1.97222	8	delta_prevoc_edited	Cellular Regulation and Signaling
Cell-extracellular matrix interactions	0.00177518	0.0307807	0.45506	-0.908629	-1.86275	3	delta_omicron_edited	Cellular Processes and Functions
p53-Independent DNA Damage Response	0.00183355	0.0309411	0.45506	-0.567509	-2.0291	13	delta_omicron_edited	Cellular Processes and Functions
p53-Independent G1/S DNA damage checkpoint	0.00183355	0.0309411	0.45506	-0.567509	-2.0291	13	delta_omicron_edited	Cellular Processes and Functions
Ubiquitin Mediated Degradation of Phosphorylated Cdc25A	0.00183355	0.0309411	0.45506	-0.567509	-2.0291	13	delta_omicron_edited	RNA and Protein Degradation
Degradation of DVL	0.00194743	0.0313216	0.45506	-0.562803	-2.01227	13	delta_omicron_edited	RNA and Protein Degradation
Downstream TCR signaling	0.00192172	0.0313216	0.45506	-0.523441	-2.00738	16	delta_omicron_edited	Immune System and Signaling
NIK-->noncanonical NF-kB signaling	0.00192466	0.0313216	0.45506	-0.563634	-2.01524	13	delta_omicron_edited	Immune System and Signaling
NRIF signals cell death from the nucleus	0.00195553	0.0313216	0.431708	-0.7678	-1.88917	5	delta_omicron_edited	Apoptosis and Cell Death
Regulation of PTEN stability and activity	0.0018778	0.0313216	0.45506	-0.523819	-2.00883	16	delta_omicron_edited	Cellular Regulation and Signaling
Signaling by Rho GTPases, Miro GTPases and RHOBTB3	0.00191115	0.0313216	0.45506	-0.298238	-1.7959	96	delta_omicron_edited	Cellular Regulation and Signaling
Dectin-1 mediated noncanonical NF-kB signaling	0.00211838	0.0325366	0.431708	-0.568204	-2.09736	14	delta_omicron_edited	Immune System and Signaling
Degradation of GLI2 by the proteasome	0.00222075	0.0325366	0.431708	-0.559122	-1.99911	13	delta_omicron_edited	RNA and Protein Degradation
E3 ubiquitin ligases ubiquitinate target proteins	0.00210277	0.0325366	0.431708	-0.664123	-1.98207	8	delta_omicron_edited	Cellular Regulation and Signaling
ER-Phagosome pathway	0.00215242	0.0325366	0.431708	-0.559598	-2.00081	13	delta_omicron_edited	Cellular Regulation and Signaling
GLI3 is processed to GLI3R by the proteasome	0.00222075	0.0325366	0.431708	-0.559122	-1.99911	13	delta_omicron_edited	Cellular Regulation and Signaling
GSK3B and BTRC:CUL1-mediated-degradation of NFE2L2	0.00222075	0.0325366	0.431708	-0.559122	-1.99911	13	delta_omicron_edited	RNA and Protein Degradation
Metabolism	0.0022014	0.0325366	0.431708	-0.236263	-1.59583	251	delta_omicron_edited	Metabolism
PTK6 Regulates RTKs and Their Effectors AKT1 and DOK1	0.00213927	0.0325366	0.431708	-0.764217	-1.88036	5	delta_omicron_edited	Cellular Regulation and Signaling
Signaling by Receptor Tyrosine Kinases	0.00217746	0.0325366	0.431708	-0.300347	-1.79541	93	delta_omicron_edited	Cellular Regulation and Signaling
Translation of Structural Proteins_9683701	0.00221993	0.0325366	0.431708	-0.549628	-1.91022	12	delta_omicron_edited	Translation and Protein Synthesis
VEGFR2 mediated vascular permeability	0.00213927	0.0325366	0.431708	-0.76372	-1.87913	5	delta_omicron_edited	Cellular Regulation and Signaling
Pexophagy	0.00107201	0.0332149	0.45506	-0.897462	-1.79032	3	delta_prevoc_edited	Cellular Processes and Functions
Post-translational protein modification	0.0023124	0.0336187	0.431708	-0.247278	-1.63193	204	delta_omicron_edited	Translation and Protein Synthesis
Oxidative Stress Induced Senescence	0.00261236	0.0376898	0.431708	-0.543575	-1.88918	12	delta_omicron_edited	Cellular Responses to Stress
SARS-CoV-2 modulates host translation machinery	0.00265883	0.0380697	0.431708	-0.574452	-1.92997	11	delta_omicron_edited	Infectious Disease
Gene and protein expression by JAK-STAT signaling	0.00125584	0.0382827	0.45506	-0.720028	-1.92744	7	delta_prevoc_edited	Immune System and Signaling
Oncogene Induced Senescence	0.00271971	0.0386486	0.431708	-0.615456	-1.99928	10	delta_omicron_edited	Apoptosis and Cell Death
Inactivation of CSF3 (G-CSF) signaling	0.00289015	0.0390171	0.431708	-0.891878	-1.82841	3	delta_omicron_edited	Cellular Regulation and Signaling
Interleukin-1 family signaling	0.00278868	0.0390171	0.431708	-0.431073	-1.93609	27	delta_omicron_edited	Immune System and Signaling
M-decay: degradation of maternal mRNAs by maternally stored factors	0.00286161	0.0390171	0.431708	-0.613519	-1.99298	10	delta_omicron_edited	Cellular Processes and Functions
Pexophagy	0.00289015	0.0390171	0.431708	-0.891878	-1.82841	3	delta_omicron_edited	Cellular Processes and Functions
Prevention of phagosomal-lysosomal fusion	0.00289015	0.0390171	0.431708	-0.891878	-1.82841	3	delta_omicron_edited	Cellular Processes and Functions
RUNX1 regulates transcription of genes involved in differentiation of HSCs	0.00281595	0.0390171	0.431708	-0.560991	-2.07074	14	delta_omicron_edited	Cellular Regulation and Signaling
SARS-CoV-2 Infection	0.00277669	0.0390171	0.431708	-0.359264	-1.91408	52	delta_omicron_edited	Infectious Disease
Calnexin/calreticulin cycle	0.00292802	0.0392479	0.431708	-0.752541	-1.85163	5	delta_omicron_edited	Cellular Processes and Functions
Regulation of mRNA stability by proteins that bind AU-rich elements	0.00131337	0.039401	0.45506	-0.510771	-1.93908	23	delta_prevoc_edited	Cellular Regulation and Signaling
Orc1 removal from chromatin	0.00305285	0.040633	0.431708	-0.534583	-2.01488	15	delta_omicron_edited	Cellular Processes and Functions
Stabilization of p53	0.00309741	0.0409378	0.431708	-0.53424	-2.01359	15	delta_omicron_edited	Cellular Processes and Functions
Interleukin-1 signaling	0.00317385	0.0416567	0.431708	-0.486521	-2.02123	20	delta_omicron_edited	Immune System and Signaling
FCGR3A-mediated phagocytosis	0.00328729	0.0422652	0.431708	-0.60734	-1.97291	10	delta_omicron_edited	Immune System and Signaling
Leishmania phagocytosis	0.00328729	0.0422652	0.431708	-0.60734	-1.97291	10	delta_omicron_edited	Immune System and Signaling
Parasite infection	0.00328729	0.0422652	0.431708	-0.60734	-1.97291	10	delta_omicron_edited	Infectious Disease
Interferon alpha/beta signaling	0.00334172	0.0423882	0.431708	-0.678026	-1.90837	7	delta_omicron_edited	Immune System and Signaling
SCF(Skp2)-mediated degradation of p27/p21	0.00332145	0.0423882	0.431708	-0.503455	-1.98419	17	delta_omicron_edited	RNA and Protein Degradation
Nuclear events mediated by NFE2L2	0.00346143	0.043614	0.431708	-0.46713	-1.94462	21	delta_omicron_edited	Cellular Processes and Functions
Antigen processing-Cross presentation	0.00354308	0.0443471	0.431708	-0.530126	-1.99808	15	delta_omicron_edited	Immune System and Signaling
Senescence-Associated Secretory Phenotype (SASP)	0.00367578	0.0457054	0.431708	-0.535149	-1.8599	12	delta_omicron_edited	Cellular Regulation and Signaling
Cross-presentation of soluble exogenous antigens (endosomes)	0.00378822	0.0467957	0.431708	-0.563049	-1.89166	11	delta_omicron_edited	Immune System and Signaling
Peptide ligand-binding receptors	0.00382256	0.0469132	0.431708	0.677682	2.01071	6	delta_omicron_edited	Cellular Processes and Functions
Sema4D induced cell migration and growth-cone collapse	0.00160432	0.0473776	0.45506	-0.97311	-1.65664	2	delta_prevoc_edited	Cellular Regulation and Signaling
Interferon gamma signaling	0.00393038	0.0479252	0.407018	-0.736486	-1.81212	5	delta_omicron_edited	Immune System and Signaling
Regulation of RUNX3 expression and activity	0.00403331	0.0488651	0.407018	-0.525859	-1.982	15	delta_omicron_edited	Cellular Regulation and Signaling
Signaling by ALK fusions and activated point mutants	0.00409721	0.049011	0.407018	-0.541442	-1.9359	13	delta_omicron_edited	Cellular Regulation and Signaling
Signaling by ALK in cancer	0.00409721	0.049011	0.407018	-0.541442	-1.9359	13	delta_omicron_edited	Cellular Regulation and Signaling
Apoptotic cleavage of cellular proteins	0.00419598	0.0492571	0.407018	-0.671735	-1.89066	7	delta_omicron_edited	Apoptosis and Cell Death
Major pathway of rRNA processing in the nucleolus and cytosol	0.00417877	0.0492571	0.407018	-0.374869	-1.85947	38	delta_omicron_edited	Cellular Regulation and Signaling
NLR signaling pathways	0.00417745	0.0492571	0.407018	-0.633336	-1.89019	8	delta_omicron_edited	Cellular Regulation and Signaling
G2/M Checkpoints	0.00426838	0.0497978	0.407018	-0.461482	-1.92111	21	delta_omicron_edited	Cellular Regulation and Signaling
Deadenylation-dependent mRNA decay	0.00430586	0.0499269	0.407018	-0.556784	-1.87061	11	delta_omicron_edited	RNA and Protein Degradation

## Sheet: S5C
Supplementary Table S5C: GSEA of Genes Interacting with Edited lncRNAs in Omicron Group, related to Figure 4
pathway	pval	padj	log2err	ES	NES	size	comparison group	category
Innate Immune System	3.59173e-18	4.19138e-15	1.09593	0.493337	3.07127	143	omicron_delta_edited	Immune System and Signaling
Neutrophil degranulation	4.34565e-18	4.19138e-15	1.09593	0.619389	3.38756	65	omicron_delta_edited	Immune System and Signaling
Immune System	1.09493e-17	7.04038e-15	1.08644	0.399874	2.6682	262	omicron_delta_edited	Immune System and Signaling
L13a-mediated translational silencing of Ceruloplasmin expression	8.268e-13	3.1898e-10	0.921426	0.702242	3.20615	30	omicron_delta_edited	Cellular Regulation and Signaling
GTP hydrolysis and joining of the 60S ribosomal subunit	8.268e-13	3.1898e-10	0.921426	0.702242	3.20615	30	omicron_delta_edited	Translation and Protein Synthesis
Cap-dependent Translation Initiation	7.08139e-12	1.95143e-09	0.887075	0.68204	3.13524	31	omicron_delta_edited	Translation and Protein Synthesis
Eukaryotic Translation Initiation	7.08139e-12	1.95143e-09	0.887075	0.68204	3.13524	31	omicron_delta_edited	Translation and Protein Synthesis
Signaling by ROBO receptors	5.02525e-11	1.21171e-08	0.851339	0.578512	2.92527	46	omicron_delta_edited	Cellular Regulation and Signaling
Response of EIF2AK4 (GCN2) to amino acid deficiency	1.59345e-10	3.34796e-08	0.826657	0.690024	2.96461	24	omicron_delta_edited	Cellular Regulation and Signaling
Formation of a pool of free 40S subunits	1.7356e-10	3.34796e-08	0.826657	0.712077	3.09131	25	omicron_delta_edited	Translation and Protein Synthesis
Regulation of expression of SLITs and ROBOs	3.32286e-10	5.66578e-08	0.814036	0.614767	2.95619	37	omicron_delta_edited	Cellular Regulation and Signaling
Infectious disease	3.52459e-10	5.66578e-08	0.814036	0.367861	2.35816	181	omicron_delta_edited	Infectious Disease
Cellular response to starvation	4.85688e-10	7.20686e-08	0.801216	0.641157	2.96354	32	omicron_delta_edited	Cellular Responses to Stress
Eukaryotic Translation Elongation	3.79026e-09	5.22243e-07	0.761461	0.687063	2.92903	23	omicron_delta_edited	Translation and Protein Synthesis
SRP-dependent cotranslational protein targeting to membrane	1.45326e-08	1.53526e-06	0.74774	0.67026	2.81624	22	omicron_delta_edited	Cellular Regulation and Signaling
Selenocysteine synthesis	1.51218e-08	1.53526e-06	0.733762	0.695842	2.81549	20	omicron_delta_edited	Cellular Regulation and Signaling
Eukaryotic Translation Termination	1.51218e-08	1.53526e-06	0.733762	0.695842	2.81549	20	omicron_delta_edited	Translation and Protein Synthesis
Peptide chain elongation	1.51218e-08	1.53526e-06	0.733762	0.695842	2.81549	20	omicron_delta_edited	Translation and Protein Synthesis
SARS-CoV-1 Infection	2.36842e-08	2.28435e-06	0.733762	0.538028	2.68948	43	omicron_delta_edited	Infectious Disease
Cellular responses to stimuli	5.08715e-08	4.6435e-06	0.719513	0.356102	2.23585	151	omicron_delta_edited	Cellular Responses to Stress
Viral Infection Pathways	5.29586e-08	4.6435e-06	0.719513	0.360316	2.25397	148	omicron_delta_edited	Infectious Disease
Cellular responses to stress	6.44937e-08	5.40846e-06	0.704976	0.360394	2.26062	150	omicron_delta_edited	Cellular Responses to Stress
Selenoamino acid metabolism	6.72903e-08	5.40846e-06	0.704976	0.666886	2.76079	21	omicron_delta_edited	Metabolism
Viral mRNA Translation	7.31415e-08	5.6436e-06	0.704976	0.664827	2.75227	21	omicron_delta_edited	Infectious Disease
Disease	1.54917e-07	1.14936e-05	0.690132	0.30076	2.0157	273	omicron_delta_edited	Infectious Disease
SARS-CoV-1-host interactions	2.0537e-07	1.46725e-05	0.690132	0.577746	2.63775	30	omicron_delta_edited	Infectious Disease
Activation of the mRNA	2.70721e-07	1.74073e-05	0.674963	0.659076	2.66673	20	omicron_delta_edited	Translation and Protein Synthesis
Ribosomal scanning and start codon recognition	2.70721e-07	1.74073e-05	0.674963	0.659076	2.66673	20	omicron_delta_edited	Translation and Protein Synthesis
Translation initiation complex formation	2.70721e-07	1.74073e-05	0.674963	0.659076	2.66673	20	omicron_delta_edited	Translation and Protein Synthesis
Nonsense Mediated Decay	4.98922e-07	3.00756e-05	0.659444	0.58346	2.61407	28	omicron_delta_edited	Cellular Processes and Functions
Nonsense-Mediated Decay	4.98922e-07	3.00756e-05	0.659444	0.58346	2.61407	28	omicron_delta_edited	RNA and Protein Degradation
Metabolism of amino acids and derivatives	5.58094e-07	3.26231e-05	0.659444	0.45979	2.4171	54	omicron_delta_edited	Metabolism
Programmed Cell Death	5.8272e-07	3.30608e-05	0.659444	0.505425	2.49543	41	omicron_delta_edited	Apoptosis and Cell Death
Apoptosis	6.89476e-07	3.8e-05	0.659444	0.513284	2.49547	38	omicron_delta_edited	Apoptosis and Cell Death
Immune System	2.68709e-08	5.1834e-05	0.733762	0.357199	1.84808	262	omicron_prevoc_edited	Immune System and Signaling
Regulation of mRNA stability by proteins that bind AU-rich elements	1.50376e-06	8.05765e-05	0.643552	0.581824	2.49974	24	omicron_delta_edited	Cellular Regulation and Signaling
Signaling by Interleukins	2.54323e-06	0.000132592	0.627257	0.419608	2.3164	69	omicron_delta_edited	Immune System and Signaling
Innate Immune System	2.90182e-07	0.000203133	0.674963	0.393708	1.93409	143	omicron_prevoc_edited	Immune System and Signaling
Neutrophil degranulation	3.15915e-07	0.000203133	0.674963	0.491729	2.22974	65	omicron_prevoc_edited	Immune System and Signaling
Cytokine Signaling in Immune system	4.46772e-06	0.000226796	0.610527	0.362793	2.17675	109	omicron_delta_edited	Immune System and Signaling
Translation	4.96786e-06	0.000245718	0.610527	0.44125	2.30371	53	omicron_delta_edited	Translation and Protein Synthesis
Metabolism of RNA	5.77222e-06	0.000278365	0.610527	0.316853	2.01582	170	omicron_delta_edited	Metabolism
Response of Mtb to phagocytosis	6.71866e-06	0.000301402	0.610527	0.829891	2.36537	7	omicron_delta_edited	Cellular Regulation and Signaling
Gene and protein expression by JAK-STAT signaling	6.71866e-06	0.000301402	0.610527	0.829948	2.36554	7	omicron_delta_edited	Immune System and Signaling
Infection with Mycobacterium tuberculosis	6.71866e-06	0.000301402	0.610527	0.829891	2.36537	7	omicron_delta_edited	Infectious Disease
Interleukin-12 family signaling	7.38625e-06	0.00032382	0.610527	0.75015	2.40113	10	omicron_delta_edited	Immune System and Signaling
Formation of the ternary complex, and subsequently, the 43S complex	1.45847e-05	0.000625197	0.593325	0.666852	2.47213	15	omicron_delta_edited	Translation and Protein Synthesis
Influenza Infection	1.71053e-05	0.000717305	0.57561	0.469897	2.2975	40	omicron_delta_edited	Infectious Disease
Interleukin-12 signaling	1.92087e-05	0.000788376	0.57561	0.785444	2.31163	8	omicron_delta_edited	Immune System and Signaling
Metabolism of proteins	2.35967e-05	0.000948293	0.57561	0.270584	1.82226	294	omicron_delta_edited	Metabolism
SARS-CoV Infections	3.35628e-05	0.00132128	0.557332	0.367393	2.08121	79	omicron_delta_edited	Infectious Disease
AUF1 (hnRNP D0) binds and destabilizes mRNA	3.46686e-05	0.00133752	0.557332	0.624528	2.36703	16	omicron_delta_edited	RNA and Protein Degradation
Axon guidance	4.01703e-05	0.00151938	0.557332	0.329394	1.99306	113	omicron_delta_edited	Cellular Processes and Functions
Iron uptake and transport	5.70544e-05	0.00210527	0.557332	0.74675	2.30021	9	omicron_delta_edited	Cellular Regulation and Signaling
Influenza Viral RNA Transcription and Replication	5.78432e-05	0.00210527	0.557332	0.476352	2.23239	33	omicron_delta_edited	Infectious Disease
Diseases of signal transduction	6.05941e-05	0.00216455	0.557332	0.354758	2.01394	81	omicron_delta_edited	Cellular Regulation and Disease
Signaling by NOTCH4	9.25887e-05	0.00318935	0.538434	0.584876	2.25742	17	omicron_delta_edited	Cellular Regulation and Signaling
Cellular response to chemical stress	9.10078e-05	0.00318935	0.538434	0.429968	2.17087	45	omicron_delta_edited	Cellular Responses to Stress
Hedgehog ligand biogenesis	0.000118415	0.00387155	0.538434	0.622096	2.30621	15	omicron_delta_edited	Cellular Regulation and Signaling
Negative regulation of NOTCH4 signaling	0.000118415	0.00387155	0.538434	0.622096	2.30621	15	omicron_delta_edited	Cellular Regulation and Signaling
Host Interactions of HIV factors	0.000116875	0.00387155	0.538434	0.475644	2.18647	31	omicron_delta_edited	Immune System and Signaling
Activation of NF-kappaB in B cells	0.000121077	0.00389263	0.538434	0.579989	2.23855	17	omicron_delta_edited	Immune System and Signaling
Developmental Biology	0.00012823	0.004055	0.518848	0.278586	1.80645	201	omicron_delta_edited	Developmental Biology and Disorders
CLEC7A (Dectin-1) signaling	0.000132411	0.0041197	0.518848	0.510517	2.19338	24	omicron_delta_edited	Cellular Regulation and Signaling
FCERI mediated NF-kB activation	0.000183566	0.00562061	0.518848	0.549065	2.20158	19	omicron_delta_edited	Immune System and Signaling
ABC transporter disorders	0.000195922	0.00586522	0.518848	0.61119	2.26578	15	omicron_delta_edited	Cellular Processes and Functions
Oxygen-dependent proline hydroxylation of HIF alpha	0.000197636	0.00586522	0.518848	0.58303	2.20975	16	omicron_delta_edited	Cellular Processes and Functions
Dectin-1 mediated noncanonical NF-kB signaling	0.000223812	0.00654142	0.518848	0.580185	2.19897	16	omicron_delta_edited	Immune System and Signaling
Regulation of Apoptosis	0.000263499	0.0068178	0.498493	0.621801	2.2408	14	omicron_delta_edited	Apoptosis and Cell Death
Defective CFTR causes cystic fibrosis	0.000263499	0.0068178	0.498493	0.621801	2.2408	14	omicron_delta_edited	Cellular Processes and Functions
Hh mutants abrogate ligand secretion	0.000263499	0.0068178	0.498493	0.621801	2.2408	14	omicron_delta_edited	Cellular Regulation and Signaling
RHO GTPases activate PAKs	0.000237807	0.0068178	0.518848	0.829165	2.06168	5	omicron_delta_edited	Cellular Regulation and Signaling
Suppression of phagosomal maturation	0.000272146	0.0068178	0.498493	0.894811	2.04547	4	omicron_delta_edited	Cellular Regulation and Signaling
SARS-CoV-1 modulates host translation machinery	0.000268909	0.0068178	0.498493	0.647921	2.13393	11	omicron_delta_edited	Infectious Disease
Degradation of GLI1 by the proteasome	0.000263499	0.0068178	0.498493	0.621801	2.2408	14	omicron_delta_edited	RNA and Protein Degradation
Ubiquitin-dependent degradation of Cyclin D	0.000270956	0.0068178	0.498493	0.576812	2.18618	16	omicron_delta_edited	RNA and Protein Degradation
Vpu mediated degradation of CD4	0.000263499	0.0068178	0.498493	0.621801	2.2408	14	omicron_delta_edited	RNA and Protein Degradation
Hh mutants are degraded by ERAD	0.000263499	0.0068178	0.498493	0.621801	2.2408	14	omicron_delta_edited	RNA and Protein Degradation
Regulation of activated PAK-2p34	0.000263499	0.0068178	0.498493	0.621801	2.2408	14	omicron_delta_edited	RNA and Protein Degradation
MAPK6/MAPK4 signaling	0.000291525	0.00720964	0.498493	0.481295	2.15634	28	omicron_delta_edited	Cellular Regulation and Signaling
C-type lectin receptors (CLRs)	0.000297805	0.00727173	0.498493	0.45844	2.10738	31	omicron_delta_edited	Cellular Processes and Functions
Signaling by the B Cell Receptor (BCR)	0.000311793	0.00751811	0.498493	0.482169	2.1377	27	omicron_delta_edited	Immune System and Signaling
Fc epsilon receptor (FCERI) signaling	0.000360755	0.00859131	0.498493	0.454545	2.08948	31	omicron_delta_edited	Immune System and Signaling
Oncogene Induced Senescence	0.000386701	0.00888031	0.498493	0.566618	2.14755	16	omicron_delta_edited	Apoptosis and Cell Death
Regulation of actin dynamics for phagocytic cup formation	0.000383342	0.00888031	0.498493	0.625057	2.13358	12	omicron_delta_edited	Cellular Regulation and Signaling
Nervous system development	0.000380884	0.00888031	0.498493	0.305238	1.85836	118	omicron_delta_edited	Developmental Biology and Disorders
Apoptotic execution phase	0.000433725	0.00984302	0.498493	0.69639	2.14508	9	omicron_delta_edited	Apoptosis and Cell Death
Transcriptional regulation by RUNX2	0.000441832	0.00991039	0.498493	0.483546	2.12095	26	omicron_delta_edited	Cellular Regulation and Signaling
UCH proteinases	0.000512658	0.0113669	0.477271	0.485296	2.10679	25	omicron_delta_edited	Cellular Regulation and Signaling
Regulation of ornithine decarboxylase (ODC)	0.000536489	0.0113724	0.477271	0.58637	2.17377	15	omicron_delta_edited	Cellular Regulation and Signaling
Downstream signaling events of B Cell Receptor (BCR)	0.000530094	0.0113724	0.477271	0.503251	2.14542	23	omicron_delta_edited	Immune System and Signaling
TCR signaling	0.000530094	0.0113724	0.477271	0.502841	2.14367	23	omicron_delta_edited	Immune System and Signaling
Metabolism of polyamines	0.000536489	0.0113724	0.477271	0.58637	2.17377	15	omicron_delta_edited	Metabolism
Vif-mediated degradation of APOBEC3G	0.000544694	0.0114208	0.477271	0.621506	2.18769	13	omicron_delta_edited	RNA and Protein Degradation
Signaling by NOTCH	0.000608966	0.0126311	0.477271	0.419207	2.04966	40	omicron_delta_edited	Cellular Regulation and Signaling
Signaling by Receptor Tyrosine Kinases	0.000648292	0.0133038	0.477271	0.31171	1.84225	101	omicron_delta_edited	Cellular Regulation and Signaling
Signal Transduction	0.000682336	0.0137107	0.477271	0.223154	1.53292	390	omicron_delta_edited	Cellular Regulation and Signaling
SCF(Skp2)-mediated degradation of p27/p21	0.000675817	0.0137107	0.477271	0.518138	2.02979	18	omicron_delta_edited	RNA and Protein Degradation
M-decay: degradation of maternal mRNAs by maternally stored factors	0.000801919	0.0149481	0.477271	0.621582	2.04718	11	omicron_delta_edited	Cellular Processes and Functions
Orc1 removal from chromatin	0.00079837	0.0149481	0.477271	0.545147	2.06617	16	omicron_delta_edited	Cellular Processes and Functions
Stabilization of p53	0.00079837	0.0149481	0.477271	0.544769	2.06474	16	omicron_delta_edited	Cellular Processes and Functions
Negative regulators of DDX58/IFIH1 signaling	0.000779597	0.0149481	0.477271	0.770516	2.06396	6	omicron_delta_edited	Cellular Regulation and Signaling
Regulation of PTEN stability and activity	0.000762251	0.0149481	0.477271	0.537581	2.07488	17	omicron_delta_edited	Cellular Regulation and Signaling
Cellular response to hypoxia	0.000770115	0.0149481	0.477271	0.511546	2.00397	18	omicron_delta_edited	Cellular Responses to Stress
NF-kB is activated and signals survival	0.000805913	0.0149481	0.477271	0.787833	1.95891	5	omicron_delta_edited	Immune System and Signaling
p75NTR signals via NF-kB	0.000805913	0.0149481	0.477271	0.787833	1.95891	5	omicron_delta_edited	Immune System and Signaling
NIK-->noncanonical NF-kB signaling	0.000823317	0.0151255	0.477271	0.575908	2.13498	15	omicron_delta_edited	Immune System and Signaling
FCGR3A-mediated phagocytosis	0.000858792	0.015339	0.477271	0.619467	2.04022	11	omicron_delta_edited	Immune System and Signaling
Leishmania phagocytosis	0.000858792	0.015339	0.477271	0.619467	2.04022	11	omicron_delta_edited	Immune System and Signaling
Parasite infection	0.000858792	0.015339	0.477271	0.619467	2.04022	11	omicron_delta_edited	Infectious Disease
KEAP1-NFE2L2 pathway	0.000883248	0.0156311	0.477271	0.457688	2.02916	27	omicron_delta_edited	Cellular Regulation and Signaling
GLI3 is processed to GLI3R by the proteasome	0.00101454	0.0173189	0.45506	0.571926	2.12022	15	omicron_delta_edited	Cellular Regulation and Signaling
Signaling by Rho GTPases	0.000987807	0.0173189	0.45506	0.301166	1.77916	100	omicron_delta_edited	Cellular Regulation and Signaling
Degradation of GLI2 by the proteasome	0.00101454	0.0173189	0.45506	0.571926	2.12022	15	omicron_delta_edited	RNA and Protein Degradation
GSK3B and BTRC:CUL1-mediated-degradation of NFE2L2	0.00101454	0.0173189	0.45506	0.571926	2.12022	15	omicron_delta_edited	RNA and Protein Degradation
Cell-extracellular matrix interactions	0.00104245	0.0173877	0.45506	0.911363	1.8919	3	omicron_delta_edited	Cellular Processes and Functions
FBXL7 down-regulates AURKA during mitotic entry and in early mitosis	0.00108583	0.0173877	0.45506	0.581431	2.09532	14	omicron_delta_edited	Cellular Regulation and Signaling
RUNX1 regulates transcription of genes involved in differentiation of HSCs	0.00109963	0.0173877	0.45506	0.570229	2.11393	15	omicron_delta_edited	Cellular Regulation and Signaling
Regulation of RUNX2 expression and activity	0.00106349	0.0173877	0.45506	0.503157	1.97111	18	omicron_delta_edited	Cellular Regulation and Signaling
Regulation of RUNX3 expression and activity	0.00105215	0.0173877	0.45506	0.537292	2.0364	16	omicron_delta_edited	Cellular Regulation and Signaling
Signaling by Rho GTPases, Miro GTPases and RHOBTB3	0.00109969	0.0173877	0.45506	0.300883	1.78091	102	omicron_delta_edited	Cellular Regulation and Signaling
TNFR2 non-canonical NF-kB pathway	0.00105266	0.0173877	0.45506	0.515771	2.06808	19	omicron_delta_edited	Immune System and Signaling
Autodegradation of the E3 ubiquitin ligase COP1	0.00108583	0.0173877	0.45506	0.580883	2.09335	14	omicron_delta_edited	RNA and Protein Degradation
Caspase-mediated cleavage of cytoskeletal proteins	0.00107271	0.0173877	0.45506	0.853302	1.95058	4	omicron_delta_edited	RNA and Protein Degradation
Nuclear events mediated by NFE2L2	0.00113534	0.0175206	0.45506	0.462298	1.98621	24	omicron_delta_edited	Cellular Processes and Functions
Signaling by ALK fusions and activated point mutants	0.00112883	0.0175206	0.45506	0.580159	2.09074	14	omicron_delta_edited	Cellular Regulation and Signaling
Signaling by ALK in cancer	0.00112883	0.0175206	0.45506	0.580159	2.09074	14	omicron_delta_edited	Cellular Regulation and Signaling
Degradation of AXIN	0.00121483	0.0185985	0.45506	0.57819	2.08364	14	omicron_delta_edited	RNA and Protein Degradation
p53-Independent DNA Damage Response	0.00127933	0.0191305	0.45506	0.576321	2.07691	14	omicron_delta_edited	Cellular Processes and Functions
p53-Independent G1/S DNA damage checkpoint	0.00127933	0.0191305	0.45506	0.576321	2.07691	14	omicron_delta_edited	Cellular Processes and Functions
Ubiquitin Mediated Degradation of Phosphorylated Cdc25A	0.00127933	0.0191305	0.45506	0.576321	2.07691	14	omicron_delta_edited	RNA and Protein Degradation
NRIF signals cell death from the nucleus	0.00136063	0.0201896	0.45506	0.770029	1.91464	5	omicron_delta_edited	Apoptosis and Cell Death
Downstream TCR signaling	0.00138617	0.0204116	0.45506	0.507567	2.03518	19	omicron_delta_edited	Immune System and Signaling
PTK6 Regulates RTKs and Their Effectors AKT1 and DOK1	0.00141246	0.0206411	0.45506	0.767749	1.90898	5	omicron_delta_edited	Cellular Regulation and Signaling
VEGFR2 mediated vascular permeability	0.00143837	0.0208618	0.45506	0.767343	1.90797	5	omicron_delta_edited	Cellular Regulation and Signaling
Interleukin-1 signaling	0.00153217	0.0220173	0.45506	0.478754	2.04099	23	omicron_delta_edited	Immune System and Signaling
SCF-beta-TrCP mediated degradation of Emi1	0.00154087	0.0220173	0.45506	0.530361	2.01013	16	omicron_delta_edited	RNA and Protein Degradation
Degradation of DVL	0.00155885	0.0221104	0.45506	0.57192	2.06105	14	omicron_delta_edited	RNA and Protein Degradation
Prevention of phagosomal-lysosomal fusion	0.00165119	0.0229147	0.45506	0.894389	1.85667	3	omicron_delta_edited	Cellular Processes and Functions
Pexophagy	0.00165119	0.0229147	0.45506	0.894389	1.85667	3	omicron_delta_edited	Cellular Processes and Functions
Inactivation of CSF3 (G-CSF) signaling	0.00165119	0.0229147	0.45506	0.894389	1.85667	3	omicron_delta_edited	Cellular Regulation and Signaling
Interferon gamma signaling	0.0016674	0.0229744	0.45506	0.687264	1.95886	7	omicron_delta_edited	Immune System and Signaling
SARS-CoV-1 activates/modulates innate immune responses	0.00177136	0.0242337	0.45506	0.579823	1.97918	12	omicron_delta_edited	Immune System and Signaling
PTEN Regulation	0.00179842	0.0244306	0.45506	0.380272	1.87752	41	omicron_delta_edited	Cellular Regulation and Signaling
ROS and RNS production in phagocytes	0.00186773	0.0251948	0.45506	0.736543	1.97295	6	omicron_delta_edited	Cellular Regulation and Signaling
Calnexin/calreticulin cycle	0.00190486	0.0255172	0.45506	0.755026	1.87734	5	omicron_delta_edited	Cellular Processes and Functions
Disorders of transmembrane transporters	0.00194436	0.0258667	0.45506	0.450231	1.97482	26	omicron_delta_edited	Developmental Biology and Disorders
Membrane Trafficking	0.00198338	0.0262051	0.431708	0.289754	1.75036	112	omicron_delta_edited	Cellular Regulation and Signaling
E3 ubiquitin ligases ubiquitinate target proteins	0.00206214	0.0270175	0.431708	0.666587	1.96182	8	omicron_delta_edited	Cellular Regulation and Signaling
SARS-CoV-2-host interactions	0.00207288	0.0270175	0.431708	0.417673	1.93056	32	omicron_delta_edited	Infectious Disease
Interferon Signaling	0.00210692	0.0272769	0.431708	0.376564	1.83077	38	omicron_delta_edited	Immune System and Signaling
G2/M Checkpoints	0.00215323	0.02729	0.431708	0.474237	1.99261	22	omicron_delta_edited	Cellular Regulation and Signaling
Senescence-Associated Secretory Phenotype (SASP)	0.00217867	0.02729	0.431708	0.577743	2.03364	13	omicron_delta_edited	Cellular Regulation and Signaling
Interleukin-1 family signaling	0.00214271	0.02729	0.431708	0.416561	1.91487	31	omicron_delta_edited	Immune System and Signaling
Cross-presentation of soluble exogenous antigens (endosomes)	0.00217242	0.02729	0.431708	0.572971	1.95579	12	omicron_delta_edited	Immune System and Signaling
Chromatin modifications during the maternal to zygotic transition (MZT)	0.0021617	0.02729	0.431708	0.957116	1.68752	2	omicron_delta_edited	Cellular Processes and Functions
Apoptotic cleavage of cellular proteins	0.00227594	0.0283244	0.431708	0.676358	1.92777	7	omicron_delta_edited	Apoptosis and Cell Death
Interleukin-4 and Interleukin-13 signaling	0.00235523	0.0291233	0.431708	0.558232	2.01172	14	omicron_delta_edited	Immune System and Signaling
Maternal to zygotic transition (MZT)	0.0024676	0.0299371	0.431708	0.547844	2.03094	15	omicron_delta_edited	Cellular Regulation and Signaling
Leishmania infection	0.00246246	0.0299371	0.431708	0.428682	1.95719	30	omicron_delta_edited	Infectious Disease
Parasitic Infection Pathways	0.00246246	0.0299371	0.431708	0.428682	1.95719	30	omicron_delta_edited	Infectious Disease
DDX58/IFIH1-mediated induction of interferon-alpha/beta	0.00256613	0.0308706	0.431708	0.603128	1.93053	10	omicron_delta_edited	Immune System and Signaling
Assembly of the pre-replicative complex	0.00257655	0.0308706	0.431708	0.485326	1.94601	19	omicron_delta_edited	Cellular Processes and Functions
p53-Dependent G1 DNA Damage Response	0.00269695	0.0313399	0.431708	0.5046	1.94758	17	omicron_delta_edited	Cellular Processes and Functions
p53-Dependent G1/S DNA damage checkpoint	0.00269695	0.0313399	0.431708	0.5046	1.94758	17	omicron_delta_edited	Cellular Processes and Functions
G1/S DNA Damage Checkpoints	0.00269695	0.0313399	0.431708	0.5046	1.94758	17	omicron_delta_edited	Cellular Regulation and Signaling
G1/S-Specific Transcription	0.0026937	0.0313399	0.431708	-0.746579	-2.09316	5	omicron_delta_edited	Cellular Regulation and Signaling
Transcription of E2F targets under negative control by DREAM complex	0.0026937	0.0313399	0.431708	-0.746579	-2.09316	5	omicron_delta_edited	Cellular Regulation and Signaling
Downregulation of SMAD2/3:SMAD4 transcriptional activity	0.00273888	0.0316365	0.431708	0.655094	1.928	8	omicron_delta_edited	Cellular Regulation and Signaling
RHO GTPases Activate ROCKs	0.00278896	0.0318337	0.431708	0.867515	1.80088	3	omicron_delta_edited	Cellular Regulation and Signaling
ABC-family proteins mediated transport	0.00278288	0.0318337	0.431708	0.473095	1.91422	20	omicron_delta_edited	Cellular Processes and Functions
Oxidative Stress Induced Senescence	0.00299211	0.0339517	0.431708	0.471438	1.90751	20	omicron_delta_edited	Cellular Responses to Stress
Insulin receptor recycling	0.00320451	0.0359624	0.431708	0.664802	1.89483	7	omicron_delta_edited	Cellular Regulation and Signaling
Antigen processing-Cross presentation	0.0032066	0.0359624	0.431708	0.499917	1.9295	17	omicron_delta_edited	Immune System and Signaling
Interferon gamma signaling	7.83383e-05	0.0377786	0.538434	0.798149	2.06717	7	omicron_prevoc_edited	Immune System and Signaling
Highly calcium permeable nicotinic acetylcholine receptors	0.00363058	0.0386746	0.431708	-0.998587	-1.33911	1	omicron_delta_edited	Cellular Regulation and Signaling
Highly calcium permeable postsynaptic nicotinic acetylcholine receptors	0.00363058	0.0386746	0.431708	-0.998587	-1.33911	1	omicron_delta_edited	Cellular Regulation and Signaling
Highly sodium permeable postsynaptic acetylcholine nicotinic receptors	0.00363058	0.0386746	0.431708	-0.998587	-1.33911	1	omicron_delta_edited	Cellular Regulation and Signaling
Ion influx/efflux at host-pathogen interface	0.00368902	0.0386746	0.431708	0.998587	1.32816	1	omicron_delta_edited	Cellular Regulation and Signaling
Adaptive Immune System	0.00364796	0.0386746	0.431708	0.27749	1.68124	114	omicron_delta_edited	Immune System and Signaling
SARS-CoV-2 modulates host translation machinery	0.00356108	0.0386746	0.431708	0.580033	1.91034	11	omicron_delta_edited	Infectious Disease
Translation of Structural Proteins_9683701	0.00364978	0.0386746	0.431708	0.555513	1.8962	12	omicron_delta_edited	Translation and Protein Synthesis
Acetylcholine binding and downstream events	0.00363058	0.0386746	0.431708	-0.998587	-1.33911	1	omicron_delta_edited	Cellular Regulation and Signaling
Antimicrobial peptides	0.00368902	0.0386746	0.431708	0.998587	1.32816	1	omicron_delta_edited	Immune System and Signaling
Postsynaptic nicotinic acetylcholine receptors	0.00363058	0.0386746	0.431708	-0.998587	-1.33911	1	omicron_delta_edited	Cellular Regulation and Signaling
Potassium Channels	0.00358864	0.0386746	0.431708	-0.491837	-2.08645	12	omicron_delta_edited	Cellular Regulation and Signaling
Presynaptic nicotinic acetylcholine receptors	0.00363058	0.0386746	0.431708	-0.998587	-1.33911	1	omicron_delta_edited	Cellular Regulation and Signaling
Downregulation of ERBB2:ERBB3 signaling	0.00393271	0.0410065	0.407018	0.72608	1.80537	5	omicron_delta_edited	Cellular Regulation and Signaling
Inflammasomes	0.00408898	0.0424066	0.407018	0.722039	1.79532	5	omicron_delta_edited	Immune System and Signaling
Fcgamma receptor (FCGR) dependent phagocytosis	0.00422591	0.0435924	0.407018	0.492148	1.89952	17	omicron_delta_edited	Immune System and Signaling
Major pathway of rRNA processing in the nucleolus and cytosol	0.00426134	0.0436786	0.407018	0.368849	1.79311	39	omicron_delta_edited	Cellular Regulation and Signaling
Phase 4 - resting membrane potential	0.00427955	0.0436786	0.407018	-0.877416	-1.90093	3	omicron_delta_edited	Cellular Processes and Functions
Transcriptional regulation by RUNX1	0.0045472	0.0461661	0.407018	0.356514	1.79418	44	omicron_delta_edited	Cellular Regulation and Signaling
Oncogenic MAPK signaling	0.00472141	0.0476838	0.407018	0.463122	1.81427	18	omicron_delta_edited	Cellular Regulation and Signaling
Amyloid fiber formation	0.00491282	0.0489182	0.407018	0.699831	1.87461	6	omicron_delta_edited	Cellular Processes and Functions
Transferrin endocytosis and recycling	0.00492239	0.0489182	0.407018	0.717791	1.78476	5	omicron_delta_edited	Cellular Regulation and Signaling
Cobalamin (Cbl, vitamin B12) transport and metabolism	0.00487056	0.0489182	0.407018	-0.945806	-1.65138	2	omicron_delta_edited	Metabolism
Post-translational protein modification	0.00494507	0.0489182	0.407018	0.235034	1.54188	222	omicron_delta_edited	Translation and Protein Synthesis
Vesicle-mediated transport	0.00502445	0.0494498	0.407018	0.271961	1.65576	118	omicron_delta_edited	Cellular Regulation and Signaling
Loss of function of MECP2 in Rett syndrome	0.00513074	0.049486	0.407018	0.71496	1.77772	5	omicron_delta_edited	Cellular Regulation and Signaling
Disorders of Developmental Biology	0.00513074	0.049486	0.407018	0.71496	1.77772	5	omicron_delta_edited	Developmental Biology and Disorders
Disorders of Nervous System Development	0.00513074	0.049486	0.407018	0.71496	1.77772	5	omicron_delta_edited	Developmental Biology and Disorders
Pervasive developmental disorders	0.00513074	0.049486	0.407018	0.71496	1.77772	5	omicron_delta_edited	Developmental Biology and Disorders
