# Supplementary material for: RNA editing in host lncRNAs as potential modulator in SARS-CoV-2 variants-host immune response dynamics
Source: iScience. 2024 Apr 29;27(6):109846. doi: 10.1016/j.isci.2024.109846 (PMC11103575; doi:10.1016/j.isci.2024.109846)
Supplement: Table S6. DE analysis of lncRNAs [file mmc7.xlsx]

## Sheet: S6A
Supplementary Table S6A: PreVOC vs Delta Differentially Expressed lncRNAs, related to Figure 5
lncRNA	baseMean	log2FoldChange	lfcSE	stat	pvalue	padj	significance	logp
AADACL2-AS1:1	3.82196	0.958147	0.292027	3.28102	0.00103433	0.0139746	ns	1.85466
AATBC:8	6.63529	0.11976	0.183819	0.651512	0.514716	0.723687	ns	0.140449
AATBC:9	3.22588	0.511196	0.213509	2.39426	0.0166541	0.0937539	ns	1.02801
ACOXL-AS1:7	2.17529	-0.194236	0.235459	-0.824924	0.409415	0.642245	ns	0.1923
ACTN1-AS1:10	2.04814	0.184855	0.346048	0.53419	0.59321	0.778479	ns	0.108753
ACTN1-AS1:11	3.98864	-0.0409957	0.266321	-0.153934	0.877662	0.943523	ns	0.0252473
ACTN1-AS1:7	2.72582	-0.214544	0.306023	-0.70107	0.483259	0.700327	ns	0.154699
ACTN1-AS1:8	2.77619	0.0229425	0.270764	0.0847324	0.932474	0.971164	ns	0.0127072
ACVR2B-AS1:3	12.3009	-0.389722	0.185744	-2.09817	0.0358902	0.151564	ns	0.819404
ADAMTS19-AS1:3	2.25437	0.216056	0.287139	0.752443	0.451785	0.675747	ns	0.170216
ADAMTS19-AS1:4	3.47691	-0.284101	0.244977	-1.15971	0.246169	0.486752	ns	0.312692
ADAMTS19-AS1:5	2.47985	-0.726155	0.321216	-2.26064	0.0237813	0.116906	ns	0.932162
ADAMTS19-AS1:9	4.13549	-0.319638	0.247903	-1.28937	0.19727	0.429842	ns	0.366692
ADAMTS9-AS1:24	1.795	0.0707918	0.258201	0.274173	0.783952	NA	ns	#VALUE!
ADAMTS9-AS2:12	4.00847	0.24551	0.171478	1.43173	0.152221	0.368267	ns	0.433837
ADAMTS9-AS2:13	2.94045	-0.093825	0.166059	-0.565011	0.572067	0.76449	ns	0.116628
ADAMTS9-AS2:14	7.09556	-0.193395	0.180694	-1.07029	0.284489	0.52436	ns	0.280371
ADAMTS9-AS2:16	1.98243	0.0684371	0.240681	0.284348	0.776144	0.891812	ns	0.0497265
ADAMTS9-AS2:17	3.08878	-0.238941	0.165908	-1.4402	0.149811	0.364496	ns	0.438308
ADAMTS9-AS2:8	7.45123	-0.243328	0.180367	-1.34907	0.177313	0.404155	ns	0.393452
ADAMTSL4-AS1:1	3.55263	0.225245	0.284415	0.79196	0.428384	0.657639	ns	0.182012
ADAMTSL4-AS1:2	6.76817	1.16363	0.30005	3.87811	0.000105273	0.00235472	ns	2.62806
ADD3-AS1:12	3.78887	-0.424344	0.151833	-2.79481	0.00519295	0.0430779	ns	1.36575
ADD3-AS1:13	2.05081	-0.159335	0.20991	-0.759063	0.447815	0.672307	ns	0.172432
ADGRA1-AS1:4	2.2576	0.416716	0.261911	1.59106	0.111595	0.308759	ns	0.510381
ADIRF-AS1:7	4.63308	0.467547	0.247272	1.89082	0.0586483	0.208965	ns	0.679927
ADNP-AS1:7	2.28246	0.0662026	0.223228	0.29657	0.766795	0.886688	ns	0.0522292
ADORA2A-AS1:12	3.50015	-0.160127	0.261503	-0.612333	0.540318	0.741505	ns	0.129886
ADORA2A-AS1:13	1.81453	-0.102181	0.32548	-0.31394	0.753566	NA	ns	#VALUE!
ADORA2A-AS1:19	1.62089	0.165938	0.314774	0.527164	0.59808	NA	ns	#VALUE!
ADPGK-AS1:10	1.92888	0.140082	0.225945	0.61998	0.535271	0.737647	ns	0.132152
AFDN-DT:13	10.1858	0.322688	0.23465	1.37519	0.169073	0.393254	ns	0.405327
AFDN-DT:15	3.09257	-0.356246	0.365591	-0.974437	0.32984	0.571978	ns	0.24262
AFF1-AS1:13	2.6823	-0.309513	0.306897	-1.00852	0.313204	0.555432	ns	0.255369
AFF1-AS1:14	2.94743	0.102715	0.220876	0.465034	0.641907	0.810781	ns	0.0910964
AFF1-AS1:15	1.96902	0.459171	0.337033	1.36239	0.173075	0.398594	ns	0.399469
AFF1-AS1:3	2.45015	0.10748	0.29476	0.364636	0.715383	0.854933	ns	0.068068
AFF1-AS1:4	2.5375	0.237987	0.296256	0.803316	0.421792	0.651908	ns	0.185814
ALKBH3-AS1:3	2.12399	-0.274529	0.223662	-1.22743	0.219662	0.45734	ns	0.339761
ALMS1-IT1:3	2.15936	-0.0610128	0.277486	-0.219878	0.825967	0.918568	ns	0.0368887
ANP32A-IT1:1	6.04991	0.44642	0.245898	1.81547	0.0694517	0.230982	ns	0.636422
APCDD1L-DT:25	6.44883	0.561063	0.190904	2.93898	0.0032929	0.0318087	ns	1.49745
APCDD1L-DT:37	2.17569	-1.4452	0.290133	-4.98118	6.32e-07	3.35e-05	ns	4.47521
APCDD1L-DT:40	1.89648	-0.393235	0.212843	-1.84754	0.0646692	0.221486	ns	0.654653
APTR:15	46.8134	0.19072	0.223688	0.852618	0.393871	0.628041	ns	0.202012
APTR:16	10.3489	-0.0535498	0.206366	-0.259489	0.795258	0.903064	ns	0.0442816
APTR:17	19.8258	0.0320436	0.2256	0.142037	0.887051	0.948893	ns	0.0227828
APTR:23	5.59803	0.674795	0.270405	2.4955	0.0125778	0.0778373	ns	1.10881
AQP4-AS1:13	14.5142	-0.213735	0.16567	-1.29013	0.197006	0.429585	ns	0.366951
AQP4-AS1:7	4.81017	0.398192	0.237458	1.6769	0.0935622	0.277639	ns	0.55652
AQP4-AS1:8	2.25179	-0.354957	0.266108	-1.33389	0.182241	0.410738	ns	0.386435
ARF4-AS1:8	70.5784	-0.496025	0.243546	-2.03668	0.041682	0.166885	ns	0.777581
ARHGAP5-AS1:1	1.8575	0.0489971	0.27152	0.180455	0.856796	0.932736	ns	0.0302413
ARHGEF26-AS1:15	3.78835	0.351413	0.315795	1.11279	0.265801	0.506228	ns	0.295654
ARHGEF26-AS1:17	7.30601	0.0917984	0.315543	0.290922	0.771111	0.888921	ns	0.0511368
ARHGEF26-AS1:20	39.122	0.467091	0.402691	1.15992	0.24608	0.486672	ns	0.312763
ARHGEF26-AS1:22	2.10496	-0.186553	0.203609	-0.916234	0.359544	0.599429	ns	0.222262
ARHGEF26-AS1:23	29.1786	-0.961808	0.440749	-2.18221	0.0290939	0.133172	ns	0.875589
ARHGEF7-AS1:3	1.94964	-0.0733471	0.249365	-0.294136	0.768654	0.88792	ns	0.0516263
ARHGEF7-AS1:6	1.988	-0.126513	0.251581	-0.502873	0.615053	0.793085	ns	0.10068
ARLNC1:14	1.97901	-0.0920096	0.205163	-0.44847	0.653814	0.819426	ns	0.0864903
ARNTL2-AS1:5	9.9347	0.427796	0.222163	1.92559	0.0541553	0.198083	ns	0.703153
ARNTL2-AS1:7	10.0165	0.0491966	0.17242	0.28533	0.775392	0.891173	ns	0.0500382
ARRDC3-AS1:2	5.10479	-0.194047	0.171387	-1.13222	0.257542	0.497943	ns	0.30282
ASAP1-IT2:1	3.77745	0.0302442	0.199736	0.151421	0.879644	0.944552	ns	0.0247743
ASB16-AS1:8	2.55476	0.338374	0.239565	1.41245	0.157817	0.377488	ns	0.423096
ASH1L-AS1:10	40.7385	0.43392	0.222459	1.95056	0.0511094	0.190252	ns	0.720671
ASH1L-AS1:5	2.21337	0.227362	0.336199	0.676273	0.498867	0.711756	ns	0.147669
ATP2B1-AS1:13	9.44295	0.329187	0.202292	1.62729	0.103676	0.295372	ns	0.52963
ATP6V0E2-AS1:23	2.20288	-0.132514	0.215543	-0.614792	0.538692	0.740176	ns	0.130665
ATP6V0E2-AS1:5	10.4033	0.0777638	0.193332	0.40223	0.687515	0.837998	ns	0.0767573
AZIN1-AS1:16	2.95595	0.294186	0.181661	1.61942	0.105357	0.298207	ns	0.525483
AZIN1-AS1:20	5.00653	0.192928	0.181665	1.062	0.288238	0.528078	ns	0.277302
B3GALT5-AS1:1	4.38494	0.586794	0.241364	2.43116	0.0150507	0.0874315	ns	1.05833
BAALC-AS1:27	2.28391	-0.351037	0.183093	-1.91726	0.0552045	0.200708	ns	0.697435
BAALC-AS1:29	2.58239	-0.205071	0.188784	-1.08627	0.277361	0.51666	ns	0.286795
BAALC-AS1:8	2.4265	0.651075	0.289991	2.24516	0.0247581	0.119938	ns	0.921044
BACH1-AS1:1	4.89797	0.311497	0.197813	1.5747	0.115325	0.31316	ns	0.504233
BAIAP2-DT:18	5.73681	0.690182	0.300244	2.29874	0.0215199	0.109926	ns	0.958901
BAIAP2-DT:23	2.85	0.744623	0.344741	2.15995	0.0307764	0.137802	ns	0.860743
BARX1-DT:11	131.1	-0.479013	0.273348	-1.7524	0.0797059	0.251144	ns	0.600077
BARX1-DT:8	1.98947	0.394862	0.233329	1.6923	0.0905895	0.272391	ns	0.564807
BBOX1-AS1:2	4.11942	0.77724	0.304623	2.55148	0.0107267	0.0698604	ns	1.15577
BBOX1-AS1:4	3.07558	-0.471316	0.285382	-1.65153	0.0986306	0.286471	ns	0.542919
BCAR4:13	13.0768	0.480525	0.208022	2.30997	0.0208898	0.107857	ns	0.967153
BCDIN3D-AS1:10	4.36719	-0.0114838	0.182959	-0.062767	0.949952	0.978888	ns	0.00926693
BHLHE40-AS1:24	2.63664	0.165371	0.190397	0.868558	0.385089	0.620789	ns	0.207056
BHLHE40-AS1:26	1.79058	-0.485597	0.292128	-1.66228	0.0964575	NA	ns	#VALUE!
BHLHE40-AS1:4	2.38571	0.0637347	0.268463	0.237406	0.812342	0.912186	ns	0.0399164
BIN3-IT1:3	2.45857	0.241573	0.240704	1.00361	0.315566	0.557887	ns	0.253454
BISPR:16	3.08468	0.385492	0.299826	1.28572	0.198542	0.431531	ns	0.364988
BISPR:18	1.90505	-0.0290444	0.306632	-0.0947206	0.924537	0.967714	ns	0.0142531
BISPR:19	3.86192	0.31565	0.296284	1.06536	0.286711	0.526686	ns	0.278448
BISPR:20	6.43341	-0.176159	0.378484	-0.465434	0.641621	0.810572	ns	0.0912082
BISPR:24	4.42694	0.151627	0.288989	0.52468	0.599805	0.782538	ns	0.106494
BISPR:44	2.13084	-0.0224956	0.324066	-0.0694167	0.944658	0.976027	ns	0.0105382
BLACAT1:12	2.75451	0.429999	0.25502	1.68614	0.091769	0.274584	ns	0.561325
BLACAT1:14	2.37802	0.215988	0.245731	0.878963	0.379421	0.615829	ns	0.21054
BOK-AS1:10	6.09999	-0.194439	0.252865	-0.768945	0.441926	0.66771	ns	0.175412
BOK-AS1:12	2.17468	0.489493	0.333804	1.46641	0.142536	0.354996	ns	0.449776
BOLA3-AS1:1	2.15365	0.234242	0.227463	1.0298	0.303103	0.54412	ns	0.264306
BOLA3-AS1:10	3.9344	0.463069	0.268395	1.72533	0.0844685	0.261003	ns	0.583354
BOLA3-AS1:20	2.43403	-0.146518	0.32546	-0.450188	0.652575	0.818708	ns	0.0868709
BRE-AS1:1	7.66618	1.19261	0.327909	3.637	0.000275829	0.00506173	ns	2.2957
BSN-AS1:1	2.47354	0.452599	0.269651	1.67846	0.0932568	0.277223	ns	0.557171
BSN-DT:17	2.17638	0.142965	0.336555	0.42479	0.67099	0.8291	ns	0.081393
BSN-DT:18	3.8141	0.4813	0.249713	1.92741	0.0539284	0.197638	ns	0.70413
BTG3-AS1:13	2.82749	-0.124088	0.213153	-0.582154	0.560463	0.755857	ns	0.12156
BTG3-AS1:17	23.5009	0.205436	0.229772	0.894084	0.371277	0.609468	ns	0.215049
C1RL-AS1:12	2.88294	0.569055	0.30801	1.84752	0.0646712	0.221486	ns	0.654653
C1RL-AS1:5	3.55221	0.1228	0.226032	0.543286	0.586933	0.773927	ns	0.1113
C21orf62-AS1:10	7.28992	0.135262	0.176086	0.768161	0.442391	0.668201	ns	0.175093
C21orf62-AS1:13	8.79063	-0.0830856	0.213032	-0.390014	0.696526	0.843637	ns	0.0738445
C21orf62-AS1:15	2.79063	-0.0357259	0.256891	-0.13907	0.889395	0.950151	ns	0.0222075
C21orf62-AS1:3	2.17058	-0.239223	0.230403	-1.03828	0.299139	0.540426	ns	0.267263
C4B-AS1:1	3.87863	0.116447	0.186041	0.625921	0.531367	0.735962	ns	0.133145
C8orf37-AS1:17	2.96269	0.070181	0.171699	0.408744	0.682727	0.835755	ns	0.0779212
C9orf135-DT:14	5.05344	-0.157417	0.153216	-1.02742	0.304221	0.545163	ns	0.263474
CAHM:3	3.11588	-0.26896	0.193772	-1.38802	0.165132	0.387553	ns	0.411669
CAHM:7	2.99064	0.316634	0.301381	1.05061	0.293437	0.533718	ns	0.272688
CALML3-AS1:10	5.26813	0.556923	0.26428	2.10733	0.0350892	0.1496	ns	0.825068
CALML3-AS1:11	4.02211	0.266968	0.316335	0.843939	0.398703	0.63254	ns	0.198912
CALML3-AS1:12	5.00771	-0.124522	0.300646	-0.414181	0.678742	0.833445	ns	0.0791228
CALML3-AS1:7	1.70769	-0.306879	0.299884	-1.02333	0.306153	NA	ns	#VALUE!
CALML3-AS1:9	3.34975	-0.00796423	0.3302	-0.0241194	0.980757	0.992183	ns	0.00340831
CAMTA1-DT:7	4.3829	-0.098719	0.169152	-0.583611	0.559482	0.75504	ns	0.12203
CAPN10-DT:7	2.62444	-0.205395	0.266063	-0.771978	0.440128	0.666582	ns	0.176146
CAPN10-DT:9	2.19698	0.139758	0.321522	0.434677	0.663797	0.825431	ns	0.0833194
CARD8-AS1:5	2.28822	-0.354318	0.2371	-1.49438	0.135075	0.344595	ns	0.462691
CARD8-AS1:6	2.37297	0.535977	0.329494	1.62667	0.103808	0.295529	ns	0.529399
CARMN:12	1.77538	-0.148007	0.323715	-0.457213	0.647518	NA	ns	#VALUE!
CARMN:32	6.94215	-0.0164113	0.249996	-0.0656465	0.947659	0.977571	ns	0.0098517
CARMN:34	5.84951	-0.0585999	0.233826	-0.250613	0.802113	0.907256	ns	0.0422702
CARMN:35	2.88306	-0.113631	0.372989	-0.30465	0.760633	0.882761	ns	0.0541571
CARMN:37	3.42436	-0.121521	0.15302	-0.794151	0.427107	0.656649	ns	0.182667
CARMN:5	3.42794	0.231455	0.266891	0.867226	0.385818	0.621603	ns	0.206487
CARMN:7	1.74253	0.167547	0.308504	0.543094	0.587065	NA	ns	#VALUE!
CASC11:11	2.35436	-0.106474	0.310745	-0.342641	0.731868	0.864591	ns	0.0631892
CASC11:7	12.693	-0.0967345	0.179023	-0.540346	0.588958	0.775582	ns	0.110372
CASC11:9	3.25537	-0.212539	0.267363	-0.794947	0.426644	0.656333	ns	0.182876
CASC15:10	2.39918	0.06512	0.19048	0.341874	0.732446	0.865055	ns	0.0629562
CASC15:11	1.84259	0.145815	0.225437	0.646812	0.517754	NA	ns	#VALUE!
CASC15:19	2.53365	-0.39579	0.175393	-2.25659	0.0240334	0.117803	ns	0.928844
CASC15:20	2.65279	-0.674805	0.168704	-3.99993	6.34e-05	0.00158844	ns	2.79903
CASC15:22	5.70659	-0.316997	0.171438	-1.84905	0.0644512	0.221034	ns	0.655542
CASC15:3	2.83546	0.239539	0.192872	1.24196	0.214252	0.451256	ns	0.345577
CASC15:47	1.79768	-0.0997535	0.332334	-0.300161	0.764054	NA	ns	#VALUE!
CASC15:48	2.11516	-0.457599	0.21608	-2.11773	0.0341979	0.147049	ns	0.832536
CASC15:51	2.18936	0.00769591	0.214909	0.0358102	0.971434	0.989091	ns	0.00476361
CASC15:52	2.57093	0.163345	0.29609	0.551674	0.581171	0.770221	ns	0.113385
CASC15:61	3.99392	-0.402088	0.314775	-1.27738	0.201467	0.435492	ns	0.36102
CASC15:67	3.30597	0.10423	0.324895	0.32081	0.748354	0.874881	ns	0.0580509
CASC2:17	2.68787	0.0114551	0.262542	0.0436314	0.965198	0.986015	ns	0.00611661
CASC2:9	2.57383	-0.0849991	0.216741	-0.392169	0.694933	0.842703	ns	0.0743257
CASC22:17	1.82687	-0.401492	0.250148	-1.60502	0.10849	NA	ns	#VALUE!
CASC23:3	1.85025	-0.121877	0.236803	-0.514678	0.606778	0.787648	ns	0.103668
CASC6:4	2.04773	-0.171224	0.214342	-0.798834	0.424387	0.65426	ns	0.18425
CASC9:1	8.71984	0.893332	0.265287	3.36741	0.000758769	0.0110447	ns	1.95685
CASC9:5	4.48143	0.460645	0.220288	2.09111	0.0365185	0.153317	ns	0.81441
CATIP-AS1:9	3.38659	0.399096	0.229457	1.73931	0.081981	0.256028	ns	0.591712
CBR3-AS1:1	8.57236	0.158536	0.189153	0.838136	0.401955	0.635145	ns	0.197127
CBR3-AS1:17	2.43153	0.148256	0.294077	0.50414	0.614163	0.792596	ns	0.100948
CBR3-AS1:3	2.45527	0.356938	0.252705	1.41247	0.157812	0.377488	ns	0.423096
CBR3-AS1:30	4.88858	0.528269	0.200277	2.63769	0.00834734	0.0590443	ns	1.22882
CBR3-AS1:34	2.34042	-0.144792	0.239791	-0.603826	0.545959	0.745689	ns	0.127442
CBR3-AS1:43	17.7113	0.551107	0.22397	2.46063	0.0138692	0.0830278	ns	1.08078
CCDC144NL-AS1:2	2.54739	0.43027	0.317593	1.35479	0.175486	0.401538	ns	0.396274
CCDC144NL-AS1:23	2.53405	-0.449694	0.169214	-2.65755	0.00787117	0.0566921	ns	1.24648
CCDC144NL-AS1:30	2.9467	-0.217812	0.276148	-0.78875	0.430258	0.658909	ns	0.181175
CCDC144NL-AS1:40	3.04197	-0.349288	0.169367	-2.06231	0.0391782	0.160041	ns	0.795768
CCDC144NL-AS1:43	2.29389	0.177066	0.25546	0.693127	0.48823	0.704087	ns	0.152374
CCDC144NL-AS1:44	3.36417	0.19708	0.21793	0.904327	0.365822	0.604528	ns	0.218584
CCDC144NL-AS1:48	2.46832	0.290115	0.298866	0.970718	0.331689	0.573595	ns	0.241395
CCDC144NL-AS1:7	2.89978	-0.426081	0.307978	-1.38348	0.166519	0.389518	ns	0.409472
CCDC18-AS1:10	5.64436	0.414508	0.383207	1.08168	0.279395	0.518291	ns	0.285426
CCDC18-AS1:3	14.1232	0.731656	0.249968	2.927	0.00342247	0.0327305	ns	1.48505
CCDC18-AS1:44	11.7654	-0.472338	0.283386	-1.66676	0.0955612	0.280792	ns	0.551616
CCDC18-AS1:51	2.14285	-0.469312	0.235677	-1.99134	0.0464439	0.178816	ns	0.747593
CCDC183-AS1:14	27.2285	0.210669	0.214831	0.980627	0.326777	0.569011	ns	0.244879
CCDC39-AS1:4	5.93059	-0.0880819	0.173252	-0.508403	0.611171	0.79056	ns	0.102065
CCEPR:6	13.3581	-3.37009	0.269431	-12.5082	6.73e-36	4.52e-32	Down	31.345
CCEPR:7	2.75553	1.29556	0.348342	3.71922	0.000199838	0.00393633	ns	2.40491
CCND2-AS1:7	2.69569	0.444561	0.205961	2.15847	0.0308913	0.138102	ns	0.8598
CCNT2-AS1:12	2.14588	-0.468475	0.258628	-1.81138	0.0700816	0.232424	ns	0.633719
CCNT2-AS1:14	2.31921	-0.0744861	0.220177	-0.338301	0.735137	0.866911	ns	0.0620256
CCNT2-AS1:4	1.62072	0.243968	0.307835	0.792527	0.428053	NA	ns	#VALUE!
CD27-AS1:17	3.79005	0.491609	0.232674	2.11287	0.0346123	0.148062	ns	0.829556
CD27-AS1:5	1.78405	0.207393	0.303143	0.684141	0.493886	NA	ns	#VALUE!
CD27-AS1:7	21.5906	0.302489	0.245443	1.23242	0.217792	0.455425	ns	0.341584
CD44-AS1:3	2.19258	-0.762517	0.19124	-3.98722	6.69e-05	0.00165208	ns	2.78197
CD81-AS1:8	5.76506	0.165432	0.178702	0.925738	0.354582	0.595105	ns	0.225407
CD81-AS1:9	3.12271	-0.15597	0.200324	-0.778592	0.43622	0.663409	ns	0.178219
CDC37L1-DT:23	2.47613	0.313066	0.199213	1.57151	0.116063	0.314444	ns	0.502457
CDKN2B-AS1:29	2.99472	-0.21294	0.170068	-1.25209	0.210537	0.446797	ns	0.349889
CDKN2B-AS1:34	5.1487	-0.112658	0.17216	-0.654378	0.512868	0.722303	ns	0.141281
CDKN2B-AS1:42	3.56269	0.359242	0.198804	1.80702	0.0707593	0.233859	ns	0.631045
CDKN2B-AS1:52	3.00822	-0.0620533	0.236009	-0.262928	0.792606	0.902079	ns	0.0447556
CDKN2B-AS1:56	3.14614	-0.284811	0.196148	-1.45202	0.146496	0.359561	ns	0.444228
CDKN2B-AS1:64	2.44311	0.464985	0.217563	2.13725	0.0325778	0.142695	ns	0.845593
CEBPA-DT:13	6.15781	-0.123323	0.29242	-0.421732	0.67322	0.830342	ns	0.0807432
CEBPA-DT:14	4.13498	1.08601	0.383822	2.82947	0.00466249	0.0399917	ns	1.39803
CEBPA-DT:15	12.8769	-0.212821	0.258566	-0.82308	0.410463	0.642987	ns	0.191798
CEBPB-AS1:2	3.28986	-0.00298597	0.195167	-0.0152996	0.987793	0.995002	ns	0.00217624
CELF2-AS1:3	2.59051	-0.419012	0.175627	-2.38581	0.0170414	0.0952416	ns	1.02117
CERS3-AS1:5	5.56609	-0.023467	0.173875	-0.134965	0.89264	0.951119	ns	0.021765
CERS3-AS1:7	29.0681	0.123486	0.286064	0.431672	0.66598	0.826817	ns	0.0825906
CERS3-AS1:8	4.84639	-0.155322	0.229465	-0.67689	0.498476	0.711566	ns	0.147785
CERS6-AS1:11	2.59891	-0.394174	0.2699	-1.46045	0.144167	0.356758	ns	0.447626
CFAP58-DT:10	2.7321	-0.0982031	0.228664	-0.429465	0.667585	0.827636	ns	0.0821605
CFLAR-AS1:8	10.2852	0.194029	0.21646	0.896373	0.370054	0.608077	ns	0.216042
CHKB-DT:41	2.38169	-0.00637369	0.271686	-0.0234597	0.981284	0.992279	ns	0.00336605
CHKB-DT:42	3.20537	0.126454	0.281988	0.448438	0.653837	0.819426	ns	0.0864903
CHKB-DT:43	2.9922	0.362425	0.289951	1.24995	0.211316	0.447746	ns	0.348968
CHKB-DT:45	2.61141	-0.565445	0.293368	-1.92742	0.0539269	0.197638	ns	0.70413
CHKB-DT:52	1.61944	-0.00141004	0.311889	-0.00452098	0.996393	NA	ns	#VALUE!
CISTR:8	15.6845	-0.00195228	0.182824	-0.0106785	0.99148	0.996529	ns	0.00150998
CKMT2-AS1:19	2.12407	0.511121	0.297033	1.72076	0.0852952	0.262791	ns	0.580389
CKMT2-AS1:26	3.93091	0.209521	0.180579	1.16028	0.245937	0.486484	ns	0.312931
CKMT2-AS1:32	3.27372	-0.224133	0.169245	-1.32431	0.1854	0.414561	ns	0.382412
CKMT2-AS1:9	2.21814	-0.15634	0.300172	-0.520834	0.602482	0.784741	ns	0.105274
CLDN10-AS1:4	183.228	-0.743203	0.277777	-2.67554	0.00746091	0.0546671	ns	1.26227
CLDN10-AS1:5	8.60229	0.218883	0.180226	1.21449	0.22456	0.463341	ns	0.334099
CLMAT3:9	7.51807	0.0286845	0.170339	0.168396	0.866272	0.937348	ns	0.0280992
CLRN1-AS1:1	2.18128	-0.225971	0.220304	-1.02572	0.305023	0.545864	ns	0.262916
CLSTN2-AS1:2	2.36177	0.0388205	0.243358	0.15952	0.873259	0.940738	ns	0.0265311
CNTFR-AS1:13	1.93845	-0.00590383	0.224815	-0.0262609	0.979049	0.99182	ns	0.00356728
CNTFR-AS1:14	4.94375	-0.0601878	0.172448	-0.349021	0.727074	0.861389	ns	0.0648007
COL18A1-AS1:1	2.7057	0.444288	0.230519	1.92734	0.0539378	0.197638	ns	0.70413
COX10-AS1:13	2.68673	0.038407	0.168782	0.227554	0.819993	0.915952	ns	0.0381275
COX10-AS1:15	5.93746	-0.378246	0.148104	-2.55393	0.0106515	0.0695959	ns	1.15742
COX10-AS1:16	2.05417	-0.271145	0.223415	-1.21364	0.224886	0.463613	ns	0.333845
COX10-AS1:18	2.73769	0.120289	0.326948	0.367914	0.712938	0.853837	ns	0.068625
COX10-AS1:21	5.71379	-0.128894	0.23729	-0.543191	0.586999	0.773963	ns	0.11128
COX10-AS1:22	4.20658	-0.347163	0.284677	-1.2195	0.222656	0.460904	ns	0.33639
CPB2-AS1:11	1.84203	-0.124297	0.244821	-0.507706	0.61166	NA	ns	#VALUE!
CPB2-AS1:12	2.46609	-0.35977	0.228853	-1.57205	0.115938	0.314337	ns	0.502605
CPB2-AS1:3	3.35595	-0.415663	0.224137	-1.8545	0.063667	0.219941	ns	0.657694
CPB2-AS1:4	4.39249	0.356525	0.261767	1.362	0.173199	0.398659	ns	0.399398
CPEB1-AS1:4	15.1122	0.561182	0.20259	2.77003	0.00560504	0.0453882	ns	1.34306
CPEB2-DT:25	1.98512	-0.0696564	0.218703	-0.318497	0.750108	0.875583	ns	0.0577025
CRTC3-AS1:10	44.3955	0.315442	0.24894	1.26714	0.205105	0.440117	ns	0.356432
CRTC3-AS1:11	17.2552	-0.265387	0.307924	-0.861858	0.388766	0.624053	ns	0.204779
CRTC3-AS1:8	14.8895	0.713261	0.195635	3.64587	0.000266488	0.00491921	ns	2.30811
CRTC3-AS1:9	8.49129	0.0764126	0.179005	0.426875	0.669471	0.828681	ns	0.0816125
CSE1L-AS1:10	28.5819	0.532639	0.221838	2.40103	0.0163489	0.0925276	ns	1.03373
CSTF3-DT:16	22.2316	0.634304	0.22017	2.88097	0.00396452	0.0360478	ns	1.44312
CTBP1-DT:26	3.22743	0.617075	0.276216	2.23403	0.0254812	0.122148	ns	0.913115
CTBP1-DT:30	2.30507	0.168228	0.225684	0.745411	0.456023	0.67906	ns	0.168092
CYP1B1-AS1:11	4.09283	0.12149	0.181476	0.669456	0.503204	0.714966	ns	0.145715
CYP1B1-AS1:15	36.4534	0.415063	0.261184	1.58916	0.112024	0.309187	ns	0.509779
CYP4A22-AS1:1	2.49371	0.415431	0.207076	2.00618	0.0448371	0.175097	ns	0.756722
CYP4A22-AS1:3	4.81185	-0.33074	0.157212	-2.10378	0.0353974	0.150429	ns	0.822667
CYTOR:111	3.04005	-0.492993	0.172509	-2.85778	0.0042662	0.0378338	ns	1.42212
CYTOR:119	8.70439	0.0858774	0.202785	0.423489	0.671938	0.829763	ns	0.0810461
CYTOR:130	2.28484	0.333596	0.260549	1.28036	0.200419	0.434158	ns	0.362352
CYTOR:22	1.99233	-0.238658	0.26073	-0.915344	0.360011	0.599849	ns	0.221958
CYTOR:3	2.97809	-0.228085	0.181064	-1.25969	0.20778	0.443707	ns	0.352904
CYTOR:65	2.46255	-0.16458	0.234162	-0.702846	0.482152	0.699535	ns	0.155191
CYTOR:8	3.59418	-0.51021	0.200438	-2.54548	0.0109127	0.0706442	ns	1.15092
CYTOR:83	2.4798	-0.0891748	0.224407	-0.39738	0.691087	0.840367	ns	0.075531
CYTOR:90	5.89664	0.175916	0.190424	0.923811	0.355585	0.596037	ns	0.224726
CYTOR:96	7.34833	0.617066	0.253212	2.43695	0.0148116	0.0865772	ns	1.0626
CYTOR:99	2.80269	0.473479	0.35498	1.33382	0.182262	0.410738	ns	0.386435
DACT3-AS1:6	10.9365	0.382747	0.19494	1.96341	0.0495988	0.186491	ns	0.729342
DANCR:13	2.63878	0.674161	0.357228	1.8872	0.0591336	0.210213	ns	0.677341
DANCR:14	3.30137	1.04233	0.305752	3.40905	0.00065189	0.0098987	ns	2.00442
DANCR:16	3.19918	1.56616	0.364428	4.29759	1.73e-05	0.00054825	Up	3.26102
DANT1:2	42.2822	0.399966	0.232489	1.72036	0.0853663	0.26289	ns	0.580227
DANT2:1	3.16458	-0.358889	0.300731	-1.19339	0.232716	0.472021	ns	0.326038
DANT2:2	6.48282	-0.39618	0.243134	-1.62947	0.103214	0.294639	ns	0.53071
DARS-AS1:31	3.9579	1.45854	0.381607	3.82209	0.000132326	0.00282188	ns	2.54946
DARS-AS1:50	28.0587	-0.0996432	0.251696	-0.395886	0.692189	0.840843	ns	0.075285
DBET:1	2.81542	-0.0602345	0.171183	-0.351872	0.724934	0.860211	ns	0.0653948
DBH-AS1:5	2.34715	0.0414454	0.258117	0.160568	0.872434	0.940491	ns	0.0266452
DCTN1-AS1:16	8.20597	0.174155	0.174902	0.995733	0.31938	0.560984	ns	0.25105
DDR1-DT:3	25.831	-0.0896069	0.206858	-0.433182	0.664883	0.826271	ns	0.0828777
DDX11-AS1:5	11.246	-0.300871	0.202338	-1.48697	0.137022	0.347735	ns	0.458752
DDX11-AS1:7	15.4126	-0.663655	0.281446	-2.35802	0.0183728	0.0996472	ns	1.00154
DDX11-AS1:8	30.6857	-0.119816	0.261259	-0.458608	0.646515	0.814152	ns	0.0892945
DENND5B-AS1:2	1.9136	-0.366907	0.221395	-1.65725	0.0974682	0.284341	ns	0.546161
DENND6A-DT:9	6.11562	0.370502	0.199842	1.85398	0.0637424	0.220065	ns	0.657449
DGCR11:3	2.48794	0.218877	0.268622	0.814815	0.415178	0.6467	ns	0.189297
DGUOK-AS1:11	14.468	0.217541	0.176464	1.23278	0.21766	0.455242	ns	0.341758
DGUOK-AS1:7	2.12587	-0.072822	0.212542	-0.342624	0.731881	0.864591	ns	0.0631892
DGUOK-AS1:8	2.33655	-0.220221	0.198046	-1.11197	0.266152	0.506552	ns	0.295376
DGUOK-AS1:9	16.7425	0.105302	0.190879	0.551667	0.581176	0.770221	ns	0.113385
DHRS4-AS1:13	2.40793	-0.398144	0.321312	-1.23912	0.2153	0.452386	ns	0.344491
DHRS4-AS1:15	1.93997	-0.0407194	0.294324	-0.138349	0.889965	0.950361	ns	0.0221116
DHRS4-AS1:17	2.23269	0.503706	0.352353	1.42955	0.152846	0.369407	ns	0.432495
DHRS4-AS1:24	4.53657	0.0118844	0.271966	0.043698	0.965145	0.986015	ns	0.00611661
DIAPH2-AS1:8	2.98038	-0.169788	0.192719	-0.881014	0.37831	0.615068	ns	0.211077
DICER1-AS1:16	3.13981	0.0590406	0.178106	0.331492	0.740273	0.869758	ns	0.0606015
DICER1-AS1:18	6.24855	0.0307244	0.174076	0.176499	0.859902	0.934551	ns	0.0293971
DIO3OS:21	3.24639	0.318213	0.229599	1.38596	0.165761	0.388439	ns	0.410678
DIRC3-AS1:10	3.10741	0.165231	0.332927	0.496297	0.619685	0.795754	ns	0.0992213
DIRC3-AS1:11	4.56007	-0.217946	0.264791	-0.823084	0.41046	0.642987	ns	0.191798
DIRC3-AS1:12	2.23965	-0.422029	0.253368	-1.66567	0.0957787	0.281149	ns	0.551063
DIRC3-AS1:17	4.66251	0.208367	0.3089	0.674545	0.499965	0.712268	ns	0.147357
DIRC3-AS1:4	1.63853	-0.429731	0.299123	-1.43664	0.150822	NA	ns	#VALUE!
DIRC3-AS1:5	2.17671	-0.622037	0.285863	-2.176	0.0295554	0.134672	ns	0.870723
DIRC3-AS1:6	2.33803	-0.359203	0.260535	-1.37871	0.167984	0.391612	ns	0.407144
DISC1-IT1:1	2.75424	-0.188837	0.324708	-0.581559	0.560864	0.755922	ns	0.121523
DISC1-IT1:2	22.7936	-1.19717	0.265747	-4.50494	6.64e-06	0.00024778	ns	3.60593
DISC1FP1:6	2.16766	-0.401825	0.201303	-1.99612	0.0459209	0.177776	ns	0.750128
DISC2:3	8.28688	0.606416	0.207826	2.91791	0.0035239	0.0333834	ns	1.47647
DLEU1:2	2.51691	0.204713	0.219115	0.934272	0.350163	0.590593	ns	0.228712
DLEU1:30	2.61306	-0.0332722	0.205179	-0.162162	0.871178	0.939859	ns	0.0269373
DLEU1:39	4.22542	-0.429707	0.195563	-2.19728	0.0280004	0.130089	ns	0.88576
DLEU1:50	5.29071	0.356353	0.191597	1.85991	0.0628981	0.218273	ns	0.661
DLEU2:26	50.7252	0.210122	0.227714	0.922747	0.356139	0.596617	ns	0.224305
DLEU2:32	5.83448	0.320814	0.232789	1.37813	0.168163	0.391815	ns	0.406919
DLEU2:36	2.43131	-0.00176903	0.305696	-0.00578689	0.995383	0.997918	ns	0.000905148
DLEU2:45	7.04316	0.16347	0.221921	0.736613	0.461358	0.683686	ns	0.165143
DLEU2:46	6.35181	0.2239	0.283338	0.790224	0.429397	0.658458	ns	0.181472
DLG1-AS1:4	3.09278	-0.270627	0.160941	-1.68153	0.0926598	0.2761	ns	0.558933
DLG5-AS1:2	2.29605	0.463377	0.269144	1.72167	0.0851299	0.262402	ns	0.581032
DLGAP1-AS1:6	2.80274	-0.206001	0.317941	-0.647921	0.517036	0.725239	ns	0.139519
DLGAP1-AS1:9	2.9339	0.165449	0.287631	0.575211	0.565148	0.759175	ns	0.119658
DLGAP1-AS2:1	2.73757	0.0744982	0.257173	0.289681	0.77206	0.889408	ns	0.050899
DLGAP1-AS2:2	13.7873	0.230311	0.201831	1.14111	0.253824	0.494241	ns	0.306061
DLGAP1-AS2:3	2.35863	-0.202387	0.281515	-0.71892	0.47219	0.69171	ns	0.160076
DLGAP1-AS2:4	2.22147	0.576386	0.318775	1.80813	0.0705869	0.233536	ns	0.631646
DLGAP1-AS3:3	1.94716	-0.412822	0.22662	-1.82165	0.0685086	0.229284	ns	0.639625
DLGAP1-AS5:3	2.14318	0.1712	0.28689	0.596745	0.550678	0.749251	ns	0.125373
DLGAP1-AS5:4	1.74245	0.0877053	0.328591	0.266913	0.789536	NA	ns	#VALUE!
DLGAP4-AS1:9	5.34967	0.0374103	0.16192	0.231042	0.817282	0.914955	ns	0.0386005
DLX6-AS1:30	4.87765	-0.762411	0.339204	-2.24764	0.0245989	0.119498	ns	0.922639
DLX6-AS1:37	6.726	-0.0304724	0.32889	-0.0926523	0.92618	0.968542	ns	0.0138814
DLX6-AS1:44	4.09258	0.260991	0.269892	0.967019	0.333535	0.575164	ns	0.240208
DNAJC27-AS1:22	2.86783	0.0492688	0.184848	0.266537	0.789825	0.900546	ns	0.0454942
DNAJC27-AS1:8	9.72151	0.751253	0.227569	3.30122	0.000962668	0.0132645	ns	1.87731
DNAJC3-DT:16	6.29247	-0.404505	0.25512	-1.58555	0.112842	0.31003	ns	0.508597
DNAJC3-DT:17	12.1265	-0.469058	0.249007	-1.88372	0.059603	0.211133	ns	0.675444
DNM3OS:1	2.47809	-0.51015	0.244497	-2.08653	0.0369309	0.154148	ns	0.812062
DNM3OS:3	2.43372	0.0200403	0.314124	0.0637975	0.949131	0.978339	ns	0.00951052
DOCK4-AS1:2	1.94277	-0.60803	0.22666	-2.68257	0.00730599	0.0540327	ns	1.26734
DPH6-DT:18	6.23406	0.0852855	0.176026	0.484506	0.628027	0.800785	ns	0.0964838
DPH6-DT:24	2.11451	0.591642	0.257983	2.29334	0.0218285	0.110743	ns	0.955683
DPYD-IT1:1	2.01964	-0.771993	0.238291	-3.2397	0.00119654	0.0155304	ns	1.80882
DSCR9:14	74.8549	-0.211757	0.275179	-0.769523	0.441583	0.667581	ns	0.175496
DSCR9:16	2.86822	0.16955	0.164878	1.02834	0.303792	0.544871	ns	0.263706
DSG1-AS1:8	3.18326	-0.0673918	0.201749	-0.334038	0.738351	0.868818	ns	0.0610713
DUBR:1	5.18859	0.665971	0.282408	2.35819	0.0183645	0.0996472	ns	1.00154
DUBR:14	3.4446	-0.0104636	0.184029	-0.0568586	0.954658	0.981022	ns	0.00832136
DUBR:16	1.91065	-0.163333	0.296893	-0.550141	0.582222	0.770923	ns	0.112989
DUBR:26	9.29375	0.245244	0.21157	1.15916	0.246391	0.48705	ns	0.312427
E2F3-IT1:1	2.65942	-0.302661	0.242961	-1.24572	0.212867	0.449562	ns	0.34721
EDRF1-AS1:33	3.8214	0.052362	0.201481	0.259885	0.794952	0.903064	ns	0.0442816
EDRF1-AS1:39	4.56119	1.35904	0.398016	3.41455	0.000638884	0.00976566	ns	2.0103
EDRF1-AS1:41	25.4948	-1.02172	0.188815	-5.41122	6.26e-08	4.38e-06	ns	5.35898
EDRF1-AS1:45	16.8635	-0.189643	0.250557	-0.756883	0.44912	0.673322	ns	0.171777
EGFLAM-AS2:2	2.17736	-0.58081	0.188973	-3.0735	0.00211562	0.0231466	ns	1.63551
EGOT:18	3.61225	-0.0809735	0.1661	-0.487497	0.625906	0.800062	ns	0.0968766
EIF1B-AS1:14	5.55077	0.477691	0.416841	1.14598	0.251803	0.49268	ns	0.307435
EIF1B-AS1:15	3.23552	-0.481355	0.367942	-1.30824	0.190793	0.421093	ns	0.375622
EIF1B-AS1:16	11.2416	-0.390672	0.260981	-1.49694	0.13441	0.343419	ns	0.464175
EIF1B-AS1:18	91.3635	-0.477285	0.269383	-1.77177	0.0764326	0.245225	ns	0.610434
EIF1B-AS1:19	2.21397	-0.430946	0.187374	-2.29992	0.0214525	0.109609	ns	0.960152
EIF3J-DT:32	8.93845	-0.121743	0.160491	-0.758564	0.448113	0.672533	ns	0.172287
EIF3J-DT:39	2.09552	-0.550835	0.192548	-2.86076	0.00422624	0.037662	ns	1.4241
ELDR:5	2.06695	-0.48894	0.201044	-2.43201	0.0150154	0.0873226	ns	1.05887
ELF3-AS1:4	3.9645	0.820131	0.311119	2.63607	0.00838733	0.0591609	ns	1.22796
ELFN1-AS1:6	26.7495	0.168874	0.188954	0.893731	0.371466	0.609571	ns	0.214976
ELOA-AS1:16	52.1073	0.287839	0.23454	1.22725	0.219729	0.457384	ns	0.339719
ELOVL2-AS1:12	2.69792	-0.49925	0.21788	-2.2914	0.0219405	0.110993	ns	0.954704
EMX2OS:16	3.30456	-0.0272436	0.311336	-0.0875053	0.93027	0.970023	ns	0.013218
EMX2OS:17	3.61707	-0.385347	0.242153	-1.59134	0.111534	0.30868	ns	0.510491
EMX2OS:18	2.62929	-0.00644199	0.31651	-0.0203532	0.983762	0.99322	ns	0.00295444
EMX2OS:3	2.58921	0.0794512	0.297921	0.266686	0.789711	0.900514	ns	0.0455095
EMX2OS:4	1.89489	0.904288	0.343972	2.62896	0.00856465	0.060066	ns	1.22137
EMX2OS:5	4.00424	-0.274025	0.360684	-0.759736	0.447412	0.672251	ns	0.172469
ENO1-AS1:4	15.6853	-0.0313869	0.174827	-0.179532	0.85752	0.933121	ns	0.0300619
ENOX1-AS1:1	2.94218	-0.264245	0.173621	-1.52196	0.128018	0.334042	ns	0.476199
ENTPD1-AS1:12	8.41493	0.522989	0.351899	1.48619	0.137229	0.347797	ns	0.458674
ENTPD1-AS1:31	2.85055	-0.034128	0.199434	-0.171124	0.864126	0.936624	ns	0.0284349
ENTPD1-AS1:33	12.5461	-0.218833	0.239233	-0.914726	0.360336	0.599993	ns	0.221854
ENTPD1-AS1:34	65.0505	-0.458623	0.257322	-1.78229	0.0747015	0.241913	ns	0.616341
ENTPD1-AS1:38	15.7089	-0.238901	0.234837	-1.01731	0.309008	0.550353	ns	0.259359
ENTPD1-AS1:5	10.2295	0.0515888	0.200743	0.25699	0.797187	0.904256	ns	0.0437086
ENTPD1-AS1:6	2.78388	-0.292676	0.161825	-1.80859	0.0705148	0.233399	ns	0.631901
ENTPD3-AS1:14	7.04724	-0.595326	0.255208	-2.33271	0.0196636	0.103923	ns	0.983287
ENTPD3-AS1:19	22.3825	-0.699033	0.344912	-2.0267	0.0426931	0.169619	ns	0.770526
ENTPD3-AS1:22	48.6036	-0.165754	0.249002	-0.665673	0.50562	0.716654	ns	0.14469
EP300-AS1:11	2.62451	-0.0724085	0.249716	-0.289964	0.771844	0.889308	ns	0.0509477
EP300-AS1:6	19.2665	0.387835	0.23025	1.68441	0.0921023	0.275079	ns	0.560543
EPB41L4A-AS1:11	3.94066	0.197754	0.250659	0.788934	0.430151	0.658909	ns	0.181175
EPB41L4A-AS1:4	1.82938	0.0499554	0.34762	0.143707	0.885732	NA	ns	#VALUE!
EPHA1-AS1:1	1.97399	0.358594	0.344364	1.04132	0.297726	0.53855	ns	0.268774
EPHA1-AS1:2	4.35286	-0.237989	0.233572	-1.01891	0.308246	0.54965	ns	0.259914
ERC2-IT1:3	1.97788	0.288887	0.263622	1.09584	0.27315	0.51242	ns	0.290374
ERICD:7	1.94466	0.227086	0.285875	0.794354	0.426989	0.656563	ns	0.182724
ERICH3-AS1:1	3.05046	-0.416347	0.16853	-2.47046	0.0134939	0.0812982	ns	1.08992
ERICH6-AS1:18	4.51137	0.0170412	0.292062	0.0583479	0.953471	0.980704	ns	0.00846215
ERICH6-AS1:20	6.73713	0.10534	0.242853	0.433759	0.664464	0.825954	ns	0.0830444
ESRG:1	11.2115	1.28961	0.423881	3.04238	0.00234719	0.0250537	ns	1.60113
ESRG:2	59.4527	0.0381775	0.280711	0.136003	0.891819	0.950856	ns	0.0218853
EVX1-AS:2	2.04811	0.254081	0.262411	0.968257	0.332916	0.57478	ns	0.240498
EWSAT1:23	2.53993	-0.0806518	0.205876	-0.39175	0.695243	0.842851	ns	0.0742494
EXOC3-AS1:2	2.33779	0.130813	0.27803	0.470499	0.637998	0.808205	ns	0.0924785
EXTL3-AS1:14	2.55755	-0.502163	0.167797	-2.99268	0.00276541	0.0281022	ns	1.55126
EXTL3-AS1:16	26.3325	-0.0686583	0.226808	-0.302715	0.762107	0.883748	ns	0.0536716
EXTL3-AS1:21	4.4352	0.748978	0.313985	2.3854	0.0170607	0.0952769	ns	1.02101
FAM111A-DT:21	3.8484	-0.200526	0.290998	-0.689096	0.490763	0.706035	ns	0.151174
FAM111A-DT:31	7.09954	-0.328056	0.263697	-1.24406	0.213477	0.450519	ns	0.346287
FAM111A-DT:32	3.45419	-0.00984278	0.281101	-0.0350151	0.972068	0.989196	ns	0.00471764
FAM138B:4	1.70951	-0.383287	0.266309	-1.43926	0.150078	NA	ns	#VALUE!
FAM138D:4	1.70945	-0.0915189	0.247978	-0.369061	0.712082	NA	ns	#VALUE!
FAM138F:6	2.21095	0.00447527	0.242745	0.0184361	0.985291	0.993981	ns	0.00262188
FAM155A-IT1:3	2.13641	-0.237744	0.209801	-1.13319	0.257135	0.497555	ns	0.303158
FAM157C:13	3.88256	0.579075	0.306671	1.88826	0.0589905	0.209775	ns	0.678246
FAM157C:9	6.69108	1.29995	0.332831	3.90573	9.39e-05	0.00217376	ns	2.66279
FAM160A1-DT:16	2.14289	0.18111	0.248354	0.729244	0.465853	0.686888	ns	0.163114
FAM160A1-DT:17	1.80145	0.270397	0.339678	0.796039	0.42601	NA	ns	#VALUE!
FAM160A1-DT:18	3.16379	0.155677	0.225358	0.690802	0.48969	0.705046	ns	0.151783
FAM160A1-DT:19	4.13136	0.221224	0.186426	1.18666	0.235362	0.475186	ns	0.323137
FAM160A1-DT:23	4.71204	-0.0283382	0.211093	-0.134245	0.893209	0.951537	ns	0.0215745
FAM160A1-DT:29	3.43694	-0.656864	0.168463	-3.89917	9.65e-05	0.00221565	ns	2.6545
FAM167A-AS1:4	2.09933	-0.828883	0.234965	-3.52768	0.000419219	0.00700357	ns	2.15468
FAM167A-AS1:6	2.01784	0.0797764	0.214058	0.372685	0.709383	0.851721	ns	0.0697024
FAM170B-AS1:1	1.75768	-0.174867	0.225365	-0.77593	0.43779	NA	ns	#VALUE!
FAM182A:12	11.0931	0.0615968	0.195312	0.315377	0.752475	0.877387	ns	0.0568089
FAM182A:24	6.15223	-0.336893	0.15842	-2.12659	0.0334545	0.145114	ns	0.838291
FAM182A:25	13.2216	0.218664	0.202786	1.0783	0.2809	0.519647	ns	0.284292
FAM182A:28	2.12824	0.0260208	0.215966	0.120486	0.904098	0.956853	ns	0.0191548
FAM182A:39	2.02276	0.0478358	0.241391	0.198167	0.842914	0.926728	ns	0.0330478
FAM198B-AS1:24	2.33586	-0.323849	0.189262	-1.71111	0.0870601	0.26599	ns	0.575135
FAM215B:1	6.18406	0.493104	0.206435	2.38867	0.0169096	0.0947945	ns	1.02322
FAM230B:4	3.88557	0.125132	0.247366	0.505857	0.612957	0.791903	ns	0.101328
FAM230B:9	2.78578	-0.129145	0.177235	-0.728666	0.466206	0.687164	ns	0.16294
FAM239A:29	2.3877	0.0719361	0.249792	0.287984	0.773359	0.890187	ns	0.0505186
FAM239A:31	2.75815	-0.0490342	0.203823	-0.240573	0.809886	0.911643	ns	0.0401752
FAM242C:10	2.07718	-0.121357	0.215445	-0.563286	0.57324	0.765043	ns	0.116314
FAM27C:1	4.6686	0.943853	0.259943	3.631	0.000282324	0.0051621	ns	2.28717
FAM27C:2	3.69693	0.595075	0.366677	1.62288	0.104614	0.296827	ns	0.527497
FAM27E2:4	7.43169	0.0727524	0.183491	0.39649	0.691744	0.840747	ns	0.0753347
FAM27E2:5	3.32627	-0.74077	0.215933	-3.43056	0.00060233	0.00934888	ns	2.02924
FAM53B-AS1:11	43.2114	0.348766	0.252679	1.38027	0.167502	0.390864	ns	0.407974
FAM53B-AS1:14	2.35281	0.374992	0.311277	1.20469	0.228324	0.466954	ns	0.330726
FAM53B-AS1:9	2.36899	0.158454	0.232462	0.681633	0.495471	0.709183	ns	0.149242
FAM66B:12	2.57192	0.211496	0.309137	0.684149	0.493881	0.708449	ns	0.149692
FAM66B:14	2.93558	-0.22696	0.185018	-1.22669	0.219939	0.457706	ns	0.339413
FAM66B:15	3.82591	-0.200365	0.165753	-1.20881	0.226735	0.465464	ns	0.332114
FAM66B:7	23.7479	-0.152944	0.21399	-0.714724	0.47478	0.693951	ns	0.158671
FAM87A:13	2.44675	-0.0178755	0.209268	-0.085419	0.931928	0.970769	ns	0.012884
FAM87A:9	3.12882	-0.247802	0.184144	-1.3457	0.178401	0.405577	ns	0.391927
FAM95B1:17	13.4119	0.29007	0.21642	1.34031	0.180144	0.407746	ns	0.389611
FAM99B:5	4.54659	0.419879	0.231224	1.8159	0.0693861	0.23084	ns	0.636689
FBXL19-AS1:4	4.09067	0.129938	0.207813	0.625266	0.531797	0.736084	ns	0.133073
FBXO3-DT:19	3.44178	-0.622413	0.29892	-2.08221	0.0373236	0.155144	ns	0.809265
FBXO3-DT:20	2.89749	0.194486	0.266357	0.730172	0.465285	0.686522	ns	0.163345
FBXO3-DT:22	2.82112	-0.0828464	0.207168	-0.3999	0.68923	0.839086	ns	0.0761935
FENDRR:12	2.08262	0.234976	0.246621	0.952781	0.340701	0.581982	ns	0.235091
FENDRR:25	2.04367	-0.350908	0.224996	-1.55962	0.11885	0.318923	ns	0.496314
FER1L6-AS1:1	2.04476	-0.166359	0.205562	-0.80929	0.418348	0.649042	ns	0.187727
FEZF1-AS1:10	3.82094	-0.497428	0.368278	-1.35069	0.176796	0.403316	ns	0.394354
FEZF1-AS1:15	2.38076	0.306127	0.314535	0.973266	0.330421	0.572368	ns	0.242325
FEZF1-AS1:16	2.99434	0.367795	0.25266	1.45569	0.145479	0.358259	ns	0.445803
FEZF1-AS1:17	2.27549	-0.444484	0.322277	-1.3792	0.167833	0.391364	ns	0.407419
FEZF1-AS1:8	4.74691	0.185318	0.344909	0.537296	0.591063	0.77699	ns	0.109585
FEZF1-AS1:9	3.76845	-0.195709	0.339361	-0.576698	0.564144	0.758382	ns	0.120112
FGD5-AS1:1	2.4063	-0.450044	0.247521	-1.81821	0.0690322	0.230233	ns	0.637832
FGD5-AS1:16	2.81447	1.19109	0.371236	3.20846	0.00133449	0.0166965	ns	1.77738
FGD5-AS1:21	2.68126	1.26591	0.389145	3.25305	0.00114173	0.0149841	ns	1.82437
FGD5-AS1:24	2.55588	-0.0852635	0.266289	-0.320191	0.748823	0.874976	ns	0.0580041
FGD5-AS1:30	2.36034	0.257111	0.349363	0.735942	0.461766	0.683968	ns	0.164964
FGD5-AS1:31	3.92653	1.09616	0.403816	2.71451	0.00663729	0.050631	ns	1.29558
FILNC1:17	1.95612	-0.423495	0.217951	-1.94307	0.0520077	0.192705	ns	0.715106
FIRRE:12	15.014	-0.0215649	0.20418	-0.105617	0.915886	0.96223	ns	0.0167211
FIRRE:7	2.80689	-0.517277	0.170683	-3.03063	0.00244048	0.0256952	ns	1.59015
FLG-AS1:14	2.56067	0.172172	0.191437	0.899367	0.368457	0.606726	ns	0.217008
FLG-AS1:20	2.98325	-0.142177	0.197984	-0.718126	0.47268	0.692138	ns	0.159807
FLG-AS1:23	4.84467	0.204963	0.176008	1.16451	0.244216	0.484605	ns	0.314612
FLG-AS1:28	1.93807	-0.088422	0.229996	-0.384451	0.700644	0.846314	ns	0.0724683
FLNB-AS1:5	2.50409	-0.364365	0.208849	-1.74464	0.0810477	0.254037	ns	0.595104
FLVCR1-DT:19	2.48302	0.160603	0.293529	0.547145	0.584279	0.772508	ns	0.112097
FLVCR1-DT:23	2.81207	-0.0778242	0.205462	-0.378775	0.704855	0.848853	ns	0.0711675
FLVCR1-DT:29	1.92078	0.0441991	0.280805	0.157402	0.874928	0.941733	ns	0.0260724
FMR1-AS1:11	3.23185	-0.368962	0.197274	-1.8703	0.0614418	0.215156	ns	0.667247
FMR1-AS1:15	6.14964	-0.187165	0.272546	-0.686727	0.492255	0.707322	ns	0.150383
FMR1-AS1:16	2.62294	-0.172433	0.328948	-0.524195	0.600143	0.782661	ns	0.106426
FMR1-IT1:1	2.93802	0.398608	0.236561	1.68501	0.0919867	0.274868	ns	0.560876
FOXD2-AS1:2	2.43766	0.156519	0.239343	0.653953	0.513142	0.722362	ns	0.141245
FOXG1-AS1:10	2.31549	-0.3546	0.212183	-1.6712	0.094683	0.279481	ns	0.553647
FOXG1-AS1:5	2.95443	0.179828	0.199997	0.899153	0.368571	0.60683	ns	0.216933
FOXG1-AS1:6	2.06235	0.283296	0.337407	0.839626	0.401118	0.634471	ns	0.197588
FOXG1-AS1:7	3.74349	-0.137959	0.22294	-0.618817	0.536037	0.73808	ns	0.131897
FOXG1-AS1:8	2.52771	-0.484545	0.207997	-2.32957	0.0198287	0.104324	ns	0.981617
FOXP1-IT1:1	2.56402	-0.54434	0.229222	-2.37473	0.0175619	0.0968867	ns	1.01374
FOXP4-AS1:11	39.281	-0.0443984	0.257074	-0.172706	0.862882	0.936229	ns	0.0286178
FOXP4-AS1:12	7.41451	0.881259	0.339195	2.59809	0.0093744	0.0636942	ns	1.1959
FOXP4-AS1:9	24.2571	-0.270541	0.215677	-1.25438	0.209704	0.44597	ns	0.350695
FRG1-DT:17	2.60031	0.360271	0.34156	1.05478	0.291524	0.531882	ns	0.274185
FRG1-DT:19	4.3248	0.0504846	0.209133	0.2414	0.809245	0.911376	ns	0.0403025
FRG1-DT:20	13.7932	-0.115618	0.216104	-0.535012	0.592641	0.777989	ns	0.109026
FRG1-DT:22	9.75498	-0.299712	0.251836	-1.19011	0.234003	0.47363	ns	0.324561
FRGCA:5	11.1211	0.114964	0.189591	0.606377	0.544265	0.744435	ns	0.128173
FRMD6-AS1:1	12.9423	0.514297	0.29489	1.74403	0.0811534	0.254193	ns	0.594836
FRMD6-AS1:3	2.05384	-0.330239	0.194464	-1.69821	0.089469	0.270192	ns	0.568327
FRY-AS1:10	12.745	0.127994	0.234967	0.544734	0.585936	0.773119	ns	0.111753
FRY-AS1:6	4.27322	-0.0950286	0.276608	-0.34355	0.731185	0.864243	ns	0.0633639
FRY-AS1:7	7.36087	0.206994	0.32876	0.62962	0.528943	0.734237	ns	0.134164
FTX:24	3.58954	-0.545815	0.253493	-2.15317	0.031305	0.139151	ns	0.856513
FTX:26	2.92234	0.102403	0.267409	0.382947	0.701759	0.846993	ns	0.0721202
FTX:29	9.39763	1.57012	0.348424	4.50635	6.6e-06	0.000246779	Up	3.60769
FTX:30	21.8188	0.24976	0.425157	0.587454	0.556899	0.753212	ns	0.123083
FTX:34	11.0971	0.225681	0.320559	0.704025	0.481417	0.698732	ns	0.15569
FTX:35	17.7844	0.516666	0.471757	1.09519	0.273431	0.512742	ns	0.290101
FTX:36	31.4554	0.139139	0.40681	0.342024	0.732333	0.864973	ns	0.0629976
FTX:40	21.2108	-0.217946	0.422012	-0.516444	0.605544	0.787221	ns	0.103903
FTX:43	16.1789	0.189629	0.443108	0.427952	0.668686	0.828236	ns	0.081846
FTX:48	3.60333	-0.376196	0.369334	-1.01858	0.308403	0.549713	ns	0.259864
FTX:51	2.42784	0.0634655	0.199019	0.318892	0.749809	0.87553	ns	0.0577291
FTX:52	3.38718	0.363055	0.360909	1.00594	0.314442	0.556781	ns	0.254316
FTX:54	11.001	1.13587	0.337478	3.36575	0.000763345	0.0110952	ns	1.95486
FTX:55	7.60437	0.394283	0.295038	1.33638	0.181425	0.409632	ns	0.387607
FTX:59	8.78904	-0.170476	0.223062	-0.764255	0.444716	0.670755	ns	0.173436
FUT8-AS1:4	2.51067	0.361376	0.263157	1.37323	0.169681	0.39412	ns	0.404371
FZD10-DT:29	3.3528	-0.0178264	0.317724	-0.0561067	0.955257	0.981237	ns	0.00822627
FZD10-DT:30	6.79195	-0.070389	0.352574	-0.199643	0.84176	0.926311	ns	0.033243
FZD10-DT:31	2.14009	0.024575	0.335786	0.0731866	0.941658	0.974718	ns	0.0111211
FZD10-DT:33	2.06794	-0.287787	0.35495	-0.810783	0.41749	0.648395	ns	0.18816
FZD10-DT:38	3.06297	0.421502	0.190889	2.2081	0.0272376	0.127724	ns	0.893726
FZD10-DT:39	3.84254	0.189617	0.307241	0.617161	0.537128	0.738841	ns	0.131449
GABPB1-AS1:16	8.96322	0.408976	0.275861	1.48254	0.138196	0.349062	ns	0.457098
GABPB1-AS1:17	2.72917	-0.545951	0.369368	-1.47807	0.13939	0.350431	ns	0.455398
GABPB1-AS1:19	3.33232	0.0777467	0.338819	0.229464	0.818508	0.915411	ns	0.0383839
GABPB1-AS1:21	4.26918	0.240959	0.368386	0.654093	0.513052	0.722356	ns	0.141249
GABPB1-AS1:33	16.4987	0.674902	0.380913	1.7718	0.0764278	0.245225	ns	0.610434
GABPB1-AS1:9	5.65231	0.25824	0.375646	0.687456	0.491796	0.707107	ns	0.150515
GABPB1-IT1:6	3.82061	0.0251973	0.201742	0.124899	0.900604	0.955545	ns	0.0197487
GAS1RR:11	2.7035	-0.261751	0.187655	-1.39485	0.163061	0.384878	ns	0.414677
GAS1RR:14	5.69249	0.089537	0.188023	0.476202	0.633931	0.805227	ns	0.0940816
GAS1RR:16	2.02075	-0.272299	0.332067	-0.820012	0.412209	0.644532	ns	0.190756
GAS1RR:6	4.48264	0.0463429	0.242514	0.191094	0.848452	0.929101	ns	0.031937
GAS5:2	16.2726	-0.204677	0.215011	-0.951937	0.341129	0.582465	ns	0.23473
GAS5:46	2.12615	0.581833	0.36303	1.60271	0.108998	0.304081	ns	0.517011
GAS5:55	4.77983	1.53694	0.404631	3.79837	0.000145648	0.00305863	Up	2.51447
GAS6-DT:16	13.5149	-0.828882	0.317294	-2.61234	0.00899238	0.0620588	ns	1.2072
GAS6-DT:17	148.881	0.44959	0.290882	1.54561	0.122199	0.324452	ns	0.48885
GAS8-AS1:1	1.80752	-0.208739	0.225484	-0.925739	0.354582	NA	ns	#VALUE!
GASAL1:25	3.72727	0.560569	0.301177	1.86126	0.0627072	0.218024	ns	0.661496
GASAL1:29	13.3265	-0.220009	0.241104	-0.912504	0.361504	0.600894	ns	0.221202
GATA2-AS1:17	4.85198	0.111808	0.196043	0.570325	0.568458	0.761791	ns	0.118164
GATA2-AS1:5	3.03798	0.187076	0.269588	0.693932	0.487725	0.703734	ns	0.152591
GATA2-AS1:7	2.43848	-0.155748	0.305833	-0.509258	0.610571	0.790139	ns	0.102296
GATA3-AS1:15	2.29853	0.103616	0.234571	0.441728	0.658686	0.822595	ns	0.084814
GATA3-AS1:16	2.34109	0.368862	0.263829	1.39811	0.162079	0.383363	ns	0.416389
GATA3-AS1:17	2.27284	0.13658	0.228697	0.597208	0.550369	0.749191	ns	0.125408
GATA6-AS1:10	2.69409	0.0405936	0.299322	0.135618	0.892123	0.951011	ns	0.0218144
GATA6-AS1:11	10.7875	1.42594	0.333137	4.28035	1.87e-05	0.000583296	ns	3.23411
GATA6-AS1:17	1.965	-0.238276	0.345369	-0.689917	0.490246	0.705645	ns	0.151414
GATA6-AS1:18	2.64805	0.147782	0.329514	0.448483	0.653805	0.819426	ns	0.0864903
GATA6-AS1:20	2.04453	-0.423172	0.328888	-1.28668	0.198207	0.431083	ns	0.365439
GATA6-AS1:5	2.21502	0.148835	0.2584	0.575986	0.564624	0.758775	ns	0.119887
GCC2-AS1:3	2.11911	0.02581	0.301947	0.0854787	0.931881	0.970769	ns	0.012884
GCC2-AS1:9	2.58343	0.00279622	0.236577	0.0118195	0.99057	0.996272	ns	0.00162195
GHET1:6	72.4	0.409412	0.213384	1.91866	0.0550272	0.200317	ns	0.698283
GLYCTK-AS1:8	2.85292	0.052808	0.184791	0.285772	0.775052	0.891169	ns	0.0500398
GMDS-DT:114	3.53227	-0.516136	0.216165	-2.38769	0.0169545	0.0949515	ns	1.0225
GMDS-DT:115	2.33733	-0.555497	0.267617	-2.07572	0.0379199	0.156749	ns	0.804796
GMDS-DT:116	5.36242	0.103347	0.175307	0.589521	0.555512	0.752121	ns	0.123712
GMDS-DT:138	5.41382	0.26998	0.195072	1.384	0.166358	0.389277	ns	0.409741
GMDS-DT:140	4.07944	-0.626204	0.161337	-3.88135	0.00010388	0.00234178	ns	2.63045
GMDS-DT:78	3.01562	-0.435782	0.180035	-2.42055	0.0154972	0.0891612	ns	1.04982
GMDS-DT:87	3.06076	-0.269913	0.193682	-1.39359	0.163441	0.385319	ns	0.41418
GNAS-AS1:12	2.02498	-0.376901	0.208905	-1.80418	0.0712038	0.234688	ns	0.629508
GNAS-AS1:3	6.73615	0.145256	0.179802	0.807868	0.419167	0.649596	ns	0.187357
GPC5-AS1:7	20.6979	-0.900502	0.219468	-4.10311	4.08e-05	0.00110298	ns	2.95743
GPRC5D-AS1:38	3.42986	0.488126	0.196508	2.48401	0.0129914	0.0793235	ns	1.1006
GRID1-AS1:2	1.87331	-0.0896003	0.243853	-0.367436	0.713294	0.854085	ns	0.0684988
GSEC:8	2.30726	-0.30155	0.21012	-1.43513	0.15125	0.366714	ns	0.435673
GTSE1-DT:4	2.27253	-0.0393341	0.214702	-0.183204	0.854638	0.931505	ns	0.0308148
H19:7	4.13336	1.52683	0.342419	4.45895	8.24e-06	0.000296076	Up	3.5286
H1FX-AS1:12	3.36344	0.0301625	0.222742	0.135415	0.892284	0.951011	ns	0.0218144
HAGLR:11	1.87198	0.0101644	0.29128	0.0348955	0.972163	0.989196	ns	0.00471764
HAGLR:14	1.92888	0.184608	0.310125	0.59527	0.551663	0.749766	ns	0.125074
HAND2-AS1:128	2.5831	-0.0135519	0.223953	-0.0605123	0.951748	0.979732	ns	0.00889289
HAND2-AS1:129	4.91188	0.124016	0.18132	0.683962	0.493999	0.708449	ns	0.149692
HAND2-AS1:69	8.21079	-0.366559	0.264533	-1.38568	0.165843	0.388539	ns	0.410565
HAND2-AS1:70	4.90328	0.147538	0.362026	0.407535	0.683615	0.836231	ns	0.0776735
HAND2-AS1:72	2.62183	0.204353	0.325752	0.627329	0.530444	0.735222	ns	0.133582
HAND2-AS1:73	2.90376	0.454572	0.247835	1.83417	0.0666287	0.225501	ns	0.646852
HAR1A:1	7.14049	1.5936	0.232081	6.86658	6.58e-12	1.52e-09	Up	8.81769
HAR1B:7	2.05498	0.580239	0.253298	2.29074	0.0219785	0.111084	ns	0.954347
HCG11:5	12.2006	0.358344	0.198221	1.8078	0.0706374	0.233536	ns	0.631646
HCG15:2	3.98828	0.288339	0.184977	1.55879	0.119047	0.319249	ns	0.495871
HCG20:4	11.6906	0.185155	0.189213	0.978555	0.3278	0.569789	ns	0.244286
HCG21:1	10.5984	-0.0253472	0.17117	-0.148082	0.882278	0.945679	ns	0.0242564
HCG23:11	201.222	-0.911015	0.357661	-2.54715	0.0108608	0.0703923	ns	1.15248
HCG23:4	1.99502	0.214023	0.250101	0.855743	0.39214	0.626455	ns	0.20311
HCG23:5	49.4627	-0.839011	0.398143	-2.10731	0.0350908	0.1496	ns	0.825068
HCG26:1	4.22045	0.898077	0.277306	3.23858	0.00120126	0.0155516	ns	1.80822
HCP5:11	3.79124	0.043988	0.260394	0.168929	0.865853	0.937158	ns	0.0281871
HCP5:2	4.99684	0.907517	0.405264	2.23932	0.025135	0.121155	ns	0.91666
HCP5:3	17.3514	2.26935	0.398339	5.69703	1.22e-08	1.08e-06	Up	5.96801
HCP5:4	3.96886	1.3151	0.391323	3.36066	0.000777558	0.0112128	ns	1.95029
HDAC11-AS1:5	12.5707	0.572589	0.212026	2.70056	0.00692233	0.0521142	ns	1.28304
HDAC2-AS2:103	2.47211	-0.16908	0.250759	-0.674272	0.500138	0.712395	ns	0.147279
HDAC2-AS2:113	15.7875	0.0646082	0.195012	0.331304	0.740415	0.869829	ns	0.0605659
HDAC2-AS2:72	5.05279	-0.197251	0.163837	-1.20395	0.22861	0.46727	ns	0.330432
HDAC2-AS2:84	3.51296	-0.0285074	0.165184	-0.172579	0.862982	0.93623	ns	0.0286173
HDAC2-AS2:97	10.0737	0.487654	0.205236	2.37606	0.0174986	0.096696	ns	1.01459
HDHD5-AS1:14	2.14477	-0.181547	0.22406	-0.810262	0.417789	0.648735	ns	0.187932
HDHD5-AS1:18	33.7896	0.279731	0.220395	1.26923	0.204361	0.4392	ns	0.357338
HECTD2-AS1:2	13.961	-0.0770957	0.272906	-0.282499	0.777561	0.892604	ns	0.0493411
HECW1-IT1:1	2.08531	-0.258553	0.198714	-1.30113	0.193214	0.424675	ns	0.371944
HEXA-AS1:2	3.01352	0.06388	0.226245	0.28235	0.777675	0.892604	ns	0.0493411
HHIP-AS1:8	2.22777	-0.239503	0.223024	-1.07389	0.282871	0.522094	ns	0.282251
HID1-AS1:3	2.52833	-0.104819	0.195028	-0.537455	0.590953	0.77699	ns	0.109585
HIF1A-AS1:5	4.29205	-0.0502424	0.156716	-0.320596	0.748516	0.874881	ns	0.0580509
HIPK1-AS1:14	2.34568	0.303731	0.285101	1.06535	0.28672	0.526686	ns	0.278448
HIPK1-AS1:4	3.26381	0.260313	0.321333	0.810103	0.417881	0.648802	ns	0.187888
HIPK1-AS1:6	2.73654	0.215264	0.227685	0.945447	0.344431	0.585323	ns	0.232605
HLA-F-AS1:1	2.18446	-0.159633	0.234162	-0.68172	0.495416	0.709181	ns	0.149243
HLA-F-AS1:9	2.66151	-0.117389	0.196004	-0.59891	0.549233	0.748282	ns	0.125935
HNF1A-AS1:14	7.26138	-0.145261	0.359337	-0.404247	0.686031	0.837294	ns	0.077122
HNF1A-AS1:7	3.01114	0.542932	0.338162	1.60554	0.108375	0.302888	ns	0.518718
HNF1A-AS1:8	61.8905	0.301201	0.245795	1.22541	0.220419	0.458173	ns	0.33897
HNF1A-AS1:9	11.7985	0.299035	0.188778	1.58406	0.11318	0.310275	ns	0.508253
HNF4A-AS1:13	1.85356	-0.277352	0.304575	-0.910618	0.362497	0.601849	ns	0.220512
HNF4A-AS1:15	2.25137	0.0639874	0.212651	0.300904	0.763488	0.884897	ns	0.0531072
HNF4A-AS1:6	2.5082	-0.0210487	0.273209	-0.0770426	0.93859	0.973636	ns	0.0116033
HNF4A-AS1:7	2.02672	0.483825	0.292229	1.65564	0.0977953	0.284991	ns	0.545169
HNF4A-AS1:9	2.53945	-0.0644296	0.190331	-0.338514	0.734976	0.866772	ns	0.0620952
HOTTIP:3	1.61375	0.108994	0.314464	0.346602	0.72889	NA	ns	#VALUE!
HOXA-AS2:4	2.76315	0.500181	0.227523	2.19838	0.0279224	0.129876	ns	0.886472
HOXC-AS3:6	2.39555	-0.447213	0.270548	-1.65299	0.0983326	0.285936	ns	0.543731
HOXC-AS3:7	1.91851	0.542094	0.305916	1.77204	0.0763884	0.245225	ns	0.610434
HS1BP3-IT1:2	2.52434	0.679932	0.205826	3.30342	0.000955129	0.0131877	ns	1.87983
HTT-AS:3	2.43515	-0.436751	0.17871	-2.4439	0.0145293	0.0854777	ns	1.06815
HYI-AS1:3	2.36125	-0.194869	0.199029	-0.9791	0.327531	0.569765	ns	0.244304
HYMAI:7	3.134	0.252124	0.278596	0.904981	0.365476	0.604197	ns	0.218822
ID2-AS1:13	3.67006	0.321404	0.226057	1.42178	0.155089	0.372921	ns	0.428383
ID2-AS1:14	1.96002	-0.503419	0.291222	-1.72865	0.0838725	0.259799	ns	0.585362
ID2-AS1:16	2.75026	0.398998	0.240396	1.65975	0.096964	0.283348	ns	0.547681
ID2-AS1:20	2.11843	0.251063	0.295081	0.850826	0.394866	0.62903	ns	0.201329
IDH1-AS1:6	2.0459	-0.248544	0.294623	-0.8436	0.398893	0.632691	ns	0.198809
IDH1-AS1:7	11.2795	0.50786	0.198215	2.56217	0.0104021	0.0685002	ns	1.16431
IDH2-DT:12	2.38355	-0.134575	0.185704	-0.724678	0.468649	0.689351	ns	0.16156
IDH2-DT:16	3.71796	0.653717	0.357076	1.83075	0.0671375	0.226536	ns	0.644863
IDH2-DT:17	106.175	-0.0747449	0.318928	-0.234363	0.814703	0.913424	ns	0.0393274
IER3-AS1:9	3.35542	0.284493	0.290696	0.978661	0.327747	0.569789	ns	0.244286
IGBP1-AS1:1	2.27406	0.240022	0.251867	0.952971	0.340605	0.581916	ns	0.23514
IGFL2-AS1:12	2.21994	0.640478	0.323455	1.98011	0.047691	0.181725	ns	0.740585
IGFL2-AS1:6	1.88959	-0.323261	0.26179	-1.23481	0.216901	0.454364	ns	0.342596
IL10RB-DT:19	3.30876	-0.266788	0.228645	-1.16682	0.243283	0.483658	ns	0.315461
IL12A-AS1:12	3.00428	0.04526	0.282927	0.159971	0.872904	0.940491	ns	0.0266452
IL12A-AS1:13	2.0438	-0.0886879	0.255576	-0.347011	0.728583	0.862071	ns	0.0644571
IL12A-AS1:14	2.89615	-0.236167	0.17989	-1.31284	0.189238	0.419707	ns	0.377054
IL12A-AS1:6	7.04587	0.0129033	0.167402	0.0770797	0.93856	0.973636	ns	0.0116033
IL21R-AS1:1	2.79358	-0.172947	0.270143	-0.640205	0.522039	0.72917	ns	0.137171
IL21R-AS1:2	1.82992	-0.0288845	0.296549	-0.0974021	0.922407	NA	ns	#VALUE!
IL6R-AS1:3	4.89794	-0.00613795	0.17039	-0.036023	0.971264	0.989049	ns	0.00478207
ILF3-DT:17	2.78406	0.510207	0.357866	1.42569	0.153957	0.370997	ns	0.43063
ILF3-DT:20	5.682	0.494079	0.215658	2.29104	0.0219613	0.111053	ns	0.954468
ILF3-DT:21	2.34881	0.818783	0.376704	2.17355	0.0297391	0.135095	ns	0.869361
INE2:1	9.86415	0.568027	0.205804	2.76004	0.00577937	0.0461642	ns	1.33569
INHBA-AS1:11	2.3231	-0.485532	0.199965	-2.42809	0.0151788	0.0879321	ns	1.05585
INHBA-AS1:4	2.04055	-0.10941	0.260579	-0.419874	0.674577	0.831237	ns	0.0802752
INKA2-AS1:16	2.66256	-0.177547	0.287444	-0.617674	0.53679	0.738561	ns	0.131613
INKA2-AS1:24	3.45875	-0.0811931	0.27215	-0.298339	0.765444	0.886093	ns	0.0525206
INKA2-AS1:25	2.42238	-0.274434	0.2931	-0.936317	0.34911	0.58974	ns	0.22934
INTS6-AS1:29	3.08341	-0.158994	0.179616	-0.885191	0.376053	0.612803	ns	0.212679
INTS6-AS1:32	2.64775	-0.951731	0.20171	-4.71832	2.38e-06	0.000104752	ns	3.97984
INTS6-AS1:6	2.40969	0.172652	0.25619	0.673922	0.500361	0.712561	ns	0.147178
IQCH-AS1:16	1.87672	0.145864	0.314843	0.46329	0.643157	0.811748	ns	0.0905787
ITFG2-AS1:22	2.71623	-0.168695	0.183323	-0.920208	0.357464	0.597932	ns	0.223348
ITGA9-AS1:34	2.85948	-0.0137223	0.186505	-0.0735762	0.941348	0.974653	ns	0.01115
ITGA9-AS1:39	591.54	-0.694104	0.283301	-2.45006	0.0142832	0.0844704	ns	1.0733
ITGA9-AS1:49	5.00658	0.223421	0.178974	1.24834	0.211907	0.448398	ns	0.348337
ITGA9-AS1:6	16.7201	0.566493	0.2316	2.446	0.0144451	0.0851272	ns	1.06993
ITGB1-DT:29	3.64689	0.046815	0.330931	0.141465	0.887503	0.949014	ns	0.0227274
ITGB1-DT:30	3.99473	0.257039	0.266214	0.965536	0.334276	0.575943	ns	0.239621
ITGB1-DT:43	26.1898	-0.216017	0.239636	-0.901437	0.367356	0.606018	ns	0.217514
ITPK1-AS1:1	2.69296	0.0614663	0.206874	0.297119	0.766376	0.886661	ns	0.0522422
ITPKB-AS1:2	14.6394	-0.0532777	0.283737	-0.187771	0.851056	0.930037	ns	0.0314998
ITPKB-AS1:3	11.2831	-0.256601	0.299489	-0.856796	0.391558	0.626038	ns	0.203399
ITPR1-DT:11	2.14914	-0.0584716	0.241054	-0.242567	0.808341	0.910922	ns	0.0405187
JADRR:3	5.47143	0.381088	0.163051	2.33723	0.0194271	0.103145	ns	0.986552
JARID2-AS1:4	2.06995	0.0161669	0.236458	0.068371	0.94549	0.976135	ns	0.0104899
JAZF1-AS1:5	3.01467	0.0285352	0.18908	0.150916	0.880042	0.944631	ns	0.0247379
JPX:19	15.2698	0.0610346	0.215878	0.282728	0.777385	0.892577	ns	0.0493545
JPX:20	14.5885	0.801503	0.24827	3.22835	0.00124506	0.0158785	ns	1.79919
JPX:22	8.5556	0.158891	0.215005	0.739009	0.459902	0.682599	ns	0.165834
JPX:25	11.9286	0.351964	0.323842	1.08684	0.277109	0.516464	ns	0.28696
JPX:28	71.9231	0.244425	0.261153	0.935946	0.349301	0.589884	ns	0.229234
JPX:31	3.7921	0.286219	0.209416	1.36675	0.171703	0.396941	ns	0.401274
JPX:35	6.10367	0.400285	0.227043	1.76303	0.0778947	0.247813	ns	0.605876
JPX:37	5.55383	0.418094	0.195814	2.13516	0.0327477	0.143096	ns	0.844372
JPX:40	5.14646	-0.403287	0.288566	-1.39756	0.162246	0.383517	ns	0.416216
JPX:45	11.1361	0.0462303	0.272112	0.169894	0.865093	0.936749	ns	0.0283768
JPX:47	3.21828	0.293649	0.359449	0.816942	0.413962	0.645831	ns	0.189881
JPX:51	18.7887	2.17768	0.376292	5.78721	7.16e-09	6.76e-07	Up	6.16981
KCNIP4-IT1:1	1.88605	-0.691691	0.329854	-2.09696	0.0359969	0.151856	ns	0.818569
KCNIP4-IT1:2	3.68382	-0.0797882	0.239431	-0.333241	0.738952	0.869056	ns	0.0609523
KCNJ2-AS1:1	2.28797	0.090684	0.341589	0.265477	0.790642	0.900997	ns	0.0452766
KCNJ2-AS1:2	2.29241	-0.434353	0.282021	-1.54014	0.123526	0.326639	ns	0.485932
KCNJ2-AS1:3	2.33917	0.36322	0.293083	1.23931	0.215231	0.452386	ns	0.344491
KCNMA1-AS1:2	1.8556	-0.377078	0.237122	-1.59023	0.111783	0.309061	ns	0.509956
KCNQ1OT1:4	19.3826	0.431394	0.205195	2.10237	0.0355212	0.150829	ns	0.821517
KCTD21-AS1:13	2.45505	0.208796	0.195516	1.06792	0.285555	0.525612	ns	0.279335
KCTD21-AS1:14	2.27328	-0.272315	0.203626	-1.33732	0.181117	0.409256	ns	0.388005
KCTD21-AS1:18	6.53295	-0.0831949	0.333464	-0.249487	0.802984	0.907578	ns	0.0421161
KCTD21-AS1:21	5.09697	0.517565	0.248123	2.08592	0.0369862	0.154245	ns	0.811789
KCTD21-AS1:25	15.007	0.197256	0.262572	0.751246	0.452505	0.676321	ns	0.169847
KDM4A-AS1:1	5.74689	0.615177	0.190088	3.23627	0.00121102	0.0155977	ns	1.80694
KDM5C-IT1:1	5.55105	0.354516	0.206418	1.71746	0.0858946	0.263761	ns	0.57879
KDM7A-DT:11	4.15655	0.607332	0.303442	2.00148	0.0453412	0.176243	ns	0.753888
KDM7A-DT:8	2.69234	0.670421	0.319576	2.09785	0.0359186	0.15162	ns	0.819243
KIAA0087:5	3.82114	-0.150456	0.202281	-0.743798	0.456999	0.679909	ns	0.167549
KIZ-AS1:4	10.3099	0.0596139	0.161551	0.36901	0.71212	0.853431	ns	0.0688314
KLF3-AS1:19	8.12525	-0.024009	0.160102	-0.149961	0.880796	0.94484	ns	0.0246419
KLHL6-AS1:1	9.47619	-0.711954	0.173762	-4.0973	4.18e-05	0.00112645	ns	2.94829
KLHL7-DT:10	3.71313	-0.157978	0.229816	-0.68741	0.491824	0.707107	ns	0.150515
KLHL7-DT:9	2.89518	-0.378066	0.313383	-1.2064	0.227663	0.466281	ns	0.331352
KRBOX1-AS1:1	2.08484	0.0794647	0.234035	0.339541	0.734202	0.866164	ns	0.0623999
KRT7-AS:3	2.66244	-0.0821162	0.220346	-0.37267	0.709394	0.851721	ns	0.0697024
KTN1-AS1:11	19.9242	0.179073	0.236841	0.75609	0.449595	0.673773	ns	0.171486
KTN1-AS1:15	24.8192	0.188299	0.207294	0.908369	0.363683	0.602912	ns	0.219746
KTN1-AS1:16	9.81792	0.0424567	0.279224	0.152053	0.879145	0.944315	ns	0.0248831
L3MBTL4-AS1:2	2.94555	-0.262664	0.278656	-0.942611	0.34588	0.586795	ns	0.231514
L3MBTL4-AS1:3	1.85632	-0.51878	0.30036	-1.72719	0.0841328	0.260405	ns	0.58435
LACTB2-AS1:5	6.67171	-1.0257	0.201522	-5.08977	3.59e-07	2.09e-05	ns	4.68072
LACTB2-AS1:6	2.57698	-1.1255	0.283815	-3.96563	7.32e-05	0.0017686	ns	2.75237
LAMTOR5-AS1:19	2.24747	-0.234369	0.217279	-1.07866	0.280741	0.519614	ns	0.284319
LAMTOR5-AS1:25	2.11068	0.153068	0.2291	0.668129	0.504051	0.715545	ns	0.145363
LAMTOR5-AS1:41	3.04239	0.56176	0.264018	2.12773	0.0333592	0.144919	ns	0.838875
LANCL1-AS1:3	1.98997	-0.15595	0.271064	-0.575327	0.56507	0.759121	ns	0.119689
LARGE-AS1:3	1.84556	-0.4651	0.236674	-1.96515	0.049397	NA	ns	#VALUE!
LARS2-AS1:2	3.90986	-0.0456495	0.157116	-0.290546	0.771399	0.888999	ns	0.051099
LBX1-AS1:8	2.78951	0.115968	0.176855	0.655726	0.512	0.721737	ns	0.141621
LCMT1-AS1:18	3.58919	0.0913411	0.157782	0.578906	0.562653	0.756934	ns	0.120942
LCMT1-AS1:3	2.10545	0.186696	0.25328	0.737115	0.461053	0.683605	ns	0.165195
LCMT1-AS1:6	28.2745	0.29891	0.225173	1.32747	0.184354	0.413118	ns	0.383926
LCMT1-AS2:1	2.1299	-0.410899	0.232138	-1.77006	0.0767168	0.245609	ns	0.609757
LDLRAD4-AS1:3	9.30206	-0.148817	0.176235	-0.844424	0.398433	0.63231	ns	0.19907
LEF1-AS1:24	6.51604	0.0666611	0.165661	0.402395	0.687393	0.837998	ns	0.0767573
LEF1-AS1:8	2.74578	-0.210019	0.20504	-1.02428	0.305702	0.546787	ns	0.262182
LEMD1-AS1:1	3.66788	0.0974292	0.164998	0.590487	0.554864	0.751919	ns	0.123829
LGALSL-DT:12	2.11603	0.288257	0.230442	1.25088	0.210977	0.447342	ns	0.349361
LGALSL-DT:8	2.08028	-0.496846	0.303966	-1.63454	0.102145	0.292543	ns	0.53381
LGALSL-DT:9	2.11238	0.0277053	0.266995	0.103767	0.917354	0.963191	ns	0.0162877
LHFPL3-AS1:10	44.1909	-0.0161979	0.235837	-0.0686828	0.945242	0.976113	ns	0.0105
LHFPL3-AS1:9	3.2709	0.355013	0.189459	1.87383	0.060954	0.214147	ns	0.669287
LHFPL3-AS2:13	6.19064	0.427035	0.218852	1.95125	0.0510271	0.190121	ns	0.720969
LHFPL3-AS2:14	3.4893	-0.703037	0.307125	-2.28909	0.0220739	0.111454	ns	0.952902
LHX1-DT:21	2.69932	0.477473	0.204586	2.33386	0.0196032	0.103758	ns	0.983977
LHX5-AS1:3	2.98143	0.164584	0.18743	0.878107	0.379886	0.616301	ns	0.210207
LIF-AS1:10	2.05775	-0.0355174	0.224343	-0.158317	0.874207	0.941407	ns	0.0262228
LIFR-AS1:10	2.41534	-0.319758	0.224259	-1.42584	0.153913	0.370981	ns	0.430648
LIFR-AS1:12	1.86059	-0.411339	0.231139	-1.77962	0.0751379	0.242793	ns	0.614764
LIFR-AS1:13	2.13499	-0.399287	0.24469	-1.63181	0.10272	0.293604	ns	0.532238
LIFR-AS1:7	3.17693	0.0165819	0.172923	0.0958919	0.923606	0.966982	ns	0.0145818
LIFR-AS1:8	2.59622	-0.159006	0.177579	-0.895405	0.370571	0.608656	ns	0.215628
LIMD1-AS1:5	10.6535	-0.327467	0.184977	-1.77031	0.0766753	0.245515	ns	0.609923
LINC-PINT:18	31.6111	0.238214	0.235145	1.01305	0.311037	0.552763	ns	0.257461
LINC-PINT:26	2.55708	0.251145	0.256442	0.979344	0.32741	0.569759	ns	0.244309
LINC-PINT:27	2.96442	0.172105	0.324423	0.530496	0.595768	0.780056	ns	0.107874
LINC-PINT:28	2.76233	-0.0646947	0.353461	-0.183032	0.854773	0.931541	ns	0.0307978
LINC-PINT:29	2.55806	0.298602	0.346378	0.862071	0.388649	0.623914	ns	0.204875
LINC-PINT:30	11.1491	0.0764246	0.349127	0.218902	0.826727	0.918927	ns	0.0367188
LINC-PINT:31	7.0437	0.18395	0.30912	0.595076	0.551793	0.749841	ns	0.125031
LINC-PINT:35	76.8516	0.673889	0.324519	2.07658	0.0378405	0.156581	ns	0.80526
LINC-PINT:38	15.493	-0.172278	0.406158	-0.424165	0.671445	0.82951	ns	0.0811784
LINC-PINT:39	15.761	0.086342	0.197885	0.436324	0.662602	0.824709	ns	0.0836994
LINC-PINT:49	2.07364	-0.123728	0.329794	-0.375168	0.707535	0.850657	ns	0.0702457
LINC-PINT:50	4.04237	0.883771	0.338579	2.61024	0.00904792	0.0623566	ns	1.20512
LINC-PINT:56	1.81674	-0.179522	0.331575	-0.541423	0.588216	NA	ns	#VALUE!
LINC-PINT:66	2.50309	0.1547	0.228842	0.676012	0.499033	0.711756	ns	0.147669
LINC-PINT:69	2.33834	0.5342	0.385936	1.38417	0.166307	0.389203	ns	0.409824
LINC-PINT:77	9.8882	0.616426	0.271608	2.26954	0.0232355	0.115154	ns	0.938722
LINC-PINT:83	3.81229	0.154592	0.390369	0.396015	0.692094	0.840843	ns	0.075285
LINC-PINT:84	3.47532	0.00776779	0.169511	0.0458246	0.96345	0.984979	ns	0.00657321
LINC-PINT:91	5.45594	0.623386	0.229597	2.71513	0.00662499	0.0505564	ns	1.29622
LINC-PINT:92	6.34387	0.542438	0.214162	2.53283	0.0113144	0.0723771	ns	1.1404
LINC-ROR:5	2.14892	-0.234339	0.21468	-1.09157	0.27502	0.514211	ns	0.288858
LINC00051:6	9.47015	0.541676	0.183339	2.9545	0.00313172	0.0307044	ns	1.5128
LINC00052:7	2.28369	-0.0290856	0.25186	-0.115483	0.908062	0.958957	ns	0.0182007
LINC00052:8	1.71547	-0.047627	0.319127	-0.149242	0.881363	NA	ns	#VALUE!
LINC00092:14	8.33029	-0.160041	0.159501	-1.00339	0.315675	0.557899	ns	0.253444
LINC00114:11	1.78234	-0.399195	0.238974	-1.67045	0.0948303	NA	ns	#VALUE!
LINC00115:12	2.73628	-0.274444	0.227688	-1.20535	0.228067	0.46673	ns	0.330934
LINC00115:16	2.71201	-0.20773	0.220696	-0.941247	0.346578	0.587435	ns	0.23104
LINC00115:26	27.465	-0.414143	0.225606	-1.83569	0.0664036	0.225046	ns	0.647729
LINC00115:31	3.4166	-0.0135288	0.312044	-0.0433553	0.965418	0.98606	ns	0.00609645
LINC00115:34	3.5444	0.0590119	0.260616	0.226432	0.820865	0.916417	ns	0.0379067
LINC00115:35	5.20201	0.36164	0.264351	1.36803	0.171303	0.396344	ns	0.401928
LINC00115:43	2.09769	0.0104072	0.242481	0.0429198	0.965765	0.986178	ns	0.00604486
LINC00115:44	2.06592	0.120878	0.282652	0.427657	0.668901	0.8284	ns	0.0817598
LINC00158:4	2.78488	-0.513082	0.169672	-3.02397	0.00249481	0.0261578	ns	1.5824
LINC00167:3	2.43494	-0.208408	0.236429	-0.881481	0.378057	0.614774	ns	0.211285
LINC00174:19	3.19887	0.854852	0.321139	2.66194	0.00776921	0.0561788	ns	1.25043
LINC00174:2	4.09096	0.116996	0.171743	0.681228	0.495727	0.709425	ns	0.149094
LINC00174:6	10.336	0.531694	0.340847	1.55992	0.118779	0.318775	ns	0.496516
LINC00174:9	4.40248	0.352763	0.205501	1.7166	0.0860516	0.264151	ns	0.578147
LINC00200:6	11.726	0.238086	0.207261	1.14873	0.250669	0.491378	ns	0.308585
LINC00200:8	4.03591	0.0243451	0.186287	0.130686	0.896024	0.953325	ns	0.0207591
LINC00205:25	2.43625	0.0634937	0.326742	0.194324	0.845922	0.928287	ns	0.0323176
LINC00205:27	2.46278	0.720794	0.337874	2.13332	0.0328982	0.143536	ns	0.84304
LINC00211:14	3.76915	-0.178718	0.180748	-0.988767	0.322777	0.564636	ns	0.248231
LINC00221:9	2.11861	-0.232813	0.19464	-1.19612	0.231649	0.470873	ns	0.327096
LINC00222:4	2.19007	-0.0525453	0.201688	-0.260528	0.794456	0.902812	ns	0.0444026
LINC00239:3	2.93829	0.164405	0.181768	0.904477	0.365742	0.604496	ns	0.218607
LINC00240:1	5.39192	-0.156267	0.177128	-0.882227	0.377654	0.614447	ns	0.211515
LINC00261:1	2.09727	-0.174011	0.19473	-0.893601	0.371535	0.609616	ns	0.214944
LINC00261:10	1.86183	-0.670899	0.267713	-2.50604	0.0122092	0.0763292	ns	1.11731
LINC00265:18	8.78774	0.297593	0.206991	1.43771	0.150516	0.36548	ns	0.437136
LINC00266-1:4	1.85434	-0.457964	0.278021	-1.64723	0.0995107	0.288141	ns	0.540396
LINC00269:2	2.39679	-0.0602254	0.283176	-0.212678	0.831578	0.920971	ns	0.035754
LINC00269:3	1.97018	0.0342421	0.267768	0.12788	0.898244	0.954441	ns	0.0202509
LINC00271:24	2.19782	-0.200254	0.195285	-1.02544	0.305154	0.546049	ns	0.262769
LINC00271:28	2.78065	-0.351485	0.192003	-1.83063	0.0671565	0.226536	ns	0.644863
LINC00273:1	100749	0.0352746	0.511585	0.0689516	0.945028	0.976109	ns	0.0105017
LINC00273:11	1295.45	-2.83184	0.489593	-5.78408	7.29e-09	6.83e-07	Down	6.16578
LINC00273:13	115.55	-0.67185	0.494229	-1.35939	0.174023	0.399688	ns	0.398279
LINC00273:6	3021.52	4.6327	0.679298	6.81983	9.11e-12	2.06e-09	Up	8.68577
LINC00273:8	9.48374	-0.246868	0.40352	-0.611787	0.540679	0.741747	ns	0.129744
LINC00276:2	2.49023	-0.617989	0.172238	-3.58799	0.000333232	0.00586902	ns	2.23143
LINC00284:16	2.09597	-0.0280761	0.254508	-0.110315	0.91216	0.960743	ns	0.0173927
LINC00284:21	7.12119	0.874885	0.33031	2.64868	0.00808066	0.0576441	ns	1.23924
LINC00284:22	2.71318	0.236384	0.344581	0.686003	0.492711	0.707776	ns	0.150104
LINC00294:1	22.6301	0.0295913	0.295504	0.100138	0.920234	0.965057	ns	0.0154469
LINC00294:2	13.0561	0.261988	0.391298	0.669537	0.503153	0.714966	ns	0.145715
LINC00304:2	3.085	0.56057	0.251966	2.22478	0.0260958	0.124222	ns	0.905802
LINC00310:26	6.62817	-0.319654	0.159357	-2.00589	0.0448677	0.175097	ns	0.756722
LINC00310:28	1.8348	-0.163961	0.232578	-0.704973	0.480827	NA	ns	#VALUE!
LINC00311:1	11.0281	0.568209	0.198176	2.8672	0.00414125	0.0371017	ns	1.43061
LINC00311:2	2.987	-0.364097	0.311473	-1.16895	0.242424	0.482714	ns	0.316311
LINC00311:3	2.17061	0.281324	0.317714	0.885463	0.375907	0.612743	ns	0.212721
LINC00311:5	2.92773	0.48421	0.306594	1.57932	0.114263	0.312021	ns	0.505816
LINC00312:3	2.10432	-0.474464	0.210451	-2.25451	0.024164	0.118213	ns	0.927336
LINC00313:1	1.99901	-0.0823023	0.258769	-0.318053	0.750444	0.87583	ns	0.0575801
LINC00313:10	2.37408	0.19821	0.232091	0.854017	0.393096	0.627451	ns	0.20242
LINC00313:33	8.14681	0.601929	0.216835	2.77597	0.00550374	0.0448022	ns	1.3487
LINC00319:11	31.2376	0.654015	0.210345	3.10925	0.00187565	0.0212009	ns	1.67365
LINC00319:13	2.43299	0.690619	0.285751	2.41686	0.0156552	0.0897833	ns	1.0468
LINC00319:9	2.04899	-0.456267	0.200739	-2.27294	0.0230299	0.114588	ns	0.940862
LINC00320:25	3.97336	-0.183911	0.164225	-1.11987	0.262769	0.503639	ns	0.29788
LINC00320:31	2.64574	-0.18543	0.251355	-0.73772	0.460685	0.683322	ns	0.165375
LINC00320:4	1.87737	-0.0236368	0.319343	-0.0740171	0.940997	0.974604	ns	0.0111719
LINC00324:3	4.59323	0.914123	0.32355	2.82529	0.00472382	0.0403458	ns	1.3942
LINC00327:5	2.2802	0.101615	0.280844	0.361822	0.717485	0.856002	ns	0.0675252
LINC00327:6	1.94765	-0.175694	0.29211	-0.601465	0.547531	0.746955	ns	0.126705
LINC00333:3	4.98711	-0.167192	0.369911	-0.451978	0.651285	0.81765	ns	0.0874328
LINC00333:4	17.7203	0.12229	0.282397	0.433042	0.664984	0.826294	ns	0.0828652
LINC00337:6	4.53069	0.479169	0.394713	1.21397	0.22476	0.463491	ns	0.333959
LINC00337:8	14.034	-0.0540007	0.257624	-0.209611	0.833972	0.922455	ns	0.0350547
LINC00342:2	32.3125	-0.0820506	0.230357	-0.356189	0.721699	0.858203	ns	0.06641
LINC00342:3	44.7394	0.14875	0.264013	0.56342	0.573149	0.765043	ns	0.116314
LINC00345:3	12.229	0.21842	0.172937	1.263	0.206589	0.442054	ns	0.354524
LINC00346:2	12.3855	0.00207673	0.193287	0.0107443	0.991427	0.996526	ns	0.00151128
LINC00352:1	2.72908	-0.0802625	0.198753	-0.403831	0.686337	0.837424	ns	0.0770547
LINC00355:1	3.05858	-0.296683	0.297442	-0.997446	0.318548	0.560452	ns	0.251462
LINC00355:12	2.54818	-0.162522	0.186073	-0.873433	0.382427	0.618568	ns	0.208613
LINC00355:15	3.38719	0.498494	0.220418	2.26158	0.0237231	0.11672	ns	0.932854
LINC00355:4	4.38196	0.663669	0.356826	1.85992	0.0628963	0.218273	ns	0.661
LINC00355:5	27.1729	-0.170357	0.195044	-0.873428	0.38243	0.618568	ns	0.208613
LINC00368:3	3.33128	-0.508022	0.202332	-2.51083	0.0120449	0.0755845	ns	1.12157
LINC00379:8	2.57923	-0.058184	0.212438	-0.273886	0.784172	0.897247	ns	0.0470879
LINC00383:1	3.78072	-0.185076	0.182305	-1.0152	0.31001	0.551406	ns	0.258528
LINC00384:1	5.1707	0.379739	0.175233	2.16706	0.0302306	0.136451	ns	0.865023
LINC00390:4	2.19531	-0.0375246	0.199068	-0.188501	0.850484	0.930037	ns	0.0314998
LINC00398:2	2.54074	0.287268	0.204453	1.40506	0.160003	0.380421	ns	0.419736
LINC00402:2	12.7762	0.461131	0.194825	2.3669	0.0179378	0.0979135	ns	1.00916
LINC00402:3	3.07034	0.0893673	0.205195	0.435523	0.663183	0.824905	ns	0.0835961
LINC00410:1	2.44031	-0.651806	0.181263	-3.59591	0.000323255	0.00572643	ns	2.24212
LINC00426:16	2.85521	-0.0822331	0.1953	-0.421061	0.67371	0.830608	ns	0.0806038
LINC00428:3	2.54434	-0.151462	0.212698	-0.712101	0.476402	0.695061	ns	0.157977
LINC00428:4	2.82676	-0.451238	0.171752	-2.62726	0.00860765	0.0602296	ns	1.22019
LINC00458:16	1.85617	-0.338634	0.228598	-1.48135	0.138514	0.349338	ns	0.456754
LINC00458:19	3.67782	0.107751	0.221906	0.485572	0.627271	0.800669	ns	0.0965468
LINC00461:3	4.4425	1.61092	0.243807	6.60736	3.91e-11	7.5e-09	Up	8.1249
LINC00461:42	3.00894	0.0800732	0.215243	0.372013	0.709883	0.852156	ns	0.069481
LINC00461:52	4.35061	-0.269248	0.15956	-1.68744	0.0915194	0.274315	ns	0.56175
LINC00467:19	19.7636	-0.371171	0.23072	-1.60875	0.107671	0.301779	ns	0.520311
LINC00467:20	14.8101	1.64956	0.333821	4.94143	7.76e-07	3.9e-05	Up	4.40861
LINC00470:2	1.95283	0.0503176	0.276706	0.181845	0.855704	0.932224	ns	0.0304796
LINC00470:4	2.29086	-0.0308158	0.215617	-0.142919	0.886354	0.948703	ns	0.0228697
LINC00471:6	2.13593	0.0748642	0.210216	0.356131	0.721743	0.858205	ns	0.0664091
LINC00472:10	2.85812	-0.154732	0.196073	-0.789156	0.430021	0.658892	ns	0.181186
LINC00472:19	2.86785	1.09586	0.274355	3.99433	6.49e-05	0.00162241	ns	2.78984
LINC00472:51	2.32175	-0.494933	0.228893	-2.16229	0.030596	0.137331	ns	0.862233
LINC00472:56	17.6459	-0.0152672	0.218187	-0.0699732	0.944215	0.975673	ns	0.0106959
LINC00473:1	1.87473	0.060323	0.255954	0.235679	0.813682	0.912849	ns	0.0396011
LINC00476:14	3.48583	0.658454	0.244747	2.69034	0.00713782	0.0531333	ns	1.27463
LINC00476:17	3.63106	0.146917	0.307508	0.477767	0.632816	0.804396	ns	0.0945302
LINC00476:21	8.6558	0.560471	0.283141	1.97948	0.0477624	0.181766	ns	0.740487
LINC00476:3	3.25691	0.239704	0.235155	1.01934	0.308039	0.549503	ns	0.26003
LINC00476:4	4.68065	0.0100869	0.331337	0.0304431	0.975714	0.990313	ns	0.00422763
LINC00476:7	4.25033	-0.704476	0.361762	-1.94735	0.0514932	0.191327	ns	0.718224
LINC00477:2	2.15735	-0.172194	0.207531	-0.82973	0.406691	0.639368	ns	0.194249
LINC00477:3	2.72753	-0.458321	0.160546	-2.85476	0.00430698	0.0380614	ns	1.41952
LINC00484:14	2.48124	0.503607	0.308561	1.63212	0.102655	0.29346	ns	0.53245
LINC00484:27	2.74517	-0.231861	0.262787	-0.882318	0.377605	0.614417	ns	0.211537
LINC00485:1	31.4019	-0.566078	0.318507	-1.77729	0.0755212	0.243636	ns	0.613258
LINC00485:2	9.7203	-1.02137	0.447253	-2.28364	0.0223925	0.112583	ns	0.948526
LINC00486:14	3.10886	0.590456	0.20628	2.8624	0.00420442	0.0375008	ns	1.42596
LINC00486:24	1.94728	-0.38385	0.203468	-1.88654	0.0592226	0.210378	ns	0.677
LINC00487:1	2.25182	-0.137271	0.188797	-0.727081	0.467177	0.688125	ns	0.162332
LINC00488:2	1.97937	-0.574056	0.21558	-2.66284	0.00774848	0.0561095	ns	1.25096
LINC00491:9	4.1082	-0.0830803	0.166242	-0.499757	0.617246	0.794479	ns	0.0999176
LINC00494:2	1.71765	0.0814104	0.262572	0.310049	0.756524	NA	ns	#VALUE!
LINC00494:9	2.50853	-0.0909409	0.194593	-0.467339	0.640257	0.809764	ns	0.0916414
LINC00501:1	5.91823	-0.039538	0.171581	-0.230433	0.817755	0.915178	ns	0.0384943
LINC00504:8	19.7132	-0.687066	0.207836	-3.30581	0.000947036	0.0131029	ns	1.88263
LINC00507:10	21.5283	-0.559155	0.228319	-2.449	0.0143252	0.0845941	ns	1.07266
LINC00517:2	2.27272	-0.359466	0.202867	-1.77193	0.0764059	0.245225	ns	0.610434
LINC00518:7	1.83935	-0.27363	0.268702	-1.01834	0.308516	NA	ns	#VALUE!
LINC00524:4	12.8512	0.370116	0.227312	1.62823	0.103477	0.295073	ns	0.530071
LINC00525:5	7.06711	0.161045	0.170814	0.942807	0.34578	0.586773	ns	0.23153
LINC00528:14	3.2588	0.370349	0.314129	1.17897	0.23841	0.478651	ns	0.319981
LINC00535:9	4.53224	-0.13951	0.162791	-0.856988	0.391452	0.626038	ns	0.203399
LINC00539:9	2.20995	-0.25618	0.239599	-1.0692	0.284978	0.524827	ns	0.279984
LINC00545:5	2.49675	0.687056	0.217381	3.16061	0.0015744	0.0187985	ns	1.72588
LINC00547:1	5.47552	-0.0467264	0.17274	-0.270501	0.786775	0.898674	ns	0.0463978
LINC00550:1	2.42698	-0.474174	0.214275	-2.21292	0.0269031	0.126657	ns	0.89737
LINC00554:7	1.87696	-0.109979	0.265009	-0.415	0.678142	0.832978	ns	0.0793666
LINC00558:1	2.25552	-0.316696	0.196958	-1.60793	0.10785	0.301977	ns	0.520026
LINC00561:3	1.8397	-0.585452	0.219582	-2.66621	0.00767123	NA	ns	#VALUE!
LINC00562:7	2.31918	-0.0934148	0.202755	-0.460727	0.644995	0.813137	ns	0.0898363
LINC00562:8	6.88967	0.239598	0.173491	1.38104	0.167267	0.390549	ns	0.408324
LINC00565:7	4.6522	0.112044	0.157084	0.713272	0.475677	0.694528	ns	0.15831
LINC00567:5	2.50696	0.203935	0.205139	0.994133	0.320158	0.561665	ns	0.250523
LINC00570:1	2.47006	0.375348	0.260859	1.43889	0.150181	0.365088	ns	0.437603
LINC00571:10	2.41841	0.199676	0.224972	0.88756	0.374778	0.611695	ns	0.213465
LINC00571:11	53.3434	-0.726659	0.243131	-2.98875	0.00280122	0.0283658	ns	1.5472
LINC00571:6	3.23268	-0.0950973	0.213531	-0.445356	0.656062	0.820461	ns	0.0859422
LINC00574:7	11.8851	0.816218	0.230207	3.54558	0.000391754	0.00664397	ns	2.17757
LINC00578:13	7.01028	-0.188977	0.193468	-0.976788	0.328674	0.570697	ns	0.243594
LINC00578:5	2.32347	0.0679392	0.187086	0.363145	0.716497	0.855561	ns	0.0677488
LINC00581:6	1.99681	-0.124604	0.236826	-0.52614	0.598791	0.782077	ns	0.10675
LINC00589:12	3.51878	-0.0899338	0.153222	-0.586951	0.557237	0.753409	ns	0.122969
LINC00589:15	7.88032	-0.0401169	0.293846	-0.136524	0.891407	0.950798	ns	0.0219117
LINC00589:19	3.65585	0.514272	0.352877	1.45737	0.145014	0.357712	ns	0.446467
LINC00589:3	2.76431	-0.143919	0.184146	-0.781551	0.434479	0.662011	ns	0.179135
LINC00599:17	2.1403	0.347768	0.281007	1.23758	0.215872	0.45319	ns	0.343719
LINC00599:19	2.29022	0.689387	0.265688	2.59472	0.00946667	0.0641157	ns	1.19304
LINC00599:23	1.97595	-0.08627	0.300247	-0.287331	0.773859	0.890593	ns	0.0503206
LINC00599:27	2.50335	-0.352907	0.23325	-1.513	0.130279	0.337232	ns	0.472071
LINC00602:3	2.89671	0.0743252	0.205267	0.36209	0.717285	0.855953	ns	0.0675499
LINC00606:1	2.26485	-0.178133	0.196516	-0.906453	0.364696	0.603584	ns	0.219262
LINC00607:1	10.1634	0.122219	0.174117	0.701936	0.482719	0.699915	ns	0.154955
LINC00607:6	3.47713	0.242774	0.202531	1.1987	0.230644	0.469704	ns	0.328176
LINC00608:12	5.78104	0.467437	0.285465	1.63746	0.101534	0.291704	ns	0.535057
LINC00608:16	2.29461	0.522296	0.285778	1.82763	0.0676054	0.227351	ns	0.643303
LINC00608:6	2.30063	-0.0889793	0.308434	-0.288487	0.772974	0.890024	ns	0.0505981
LINC00609:11	14.5672	0.260065	0.219275	1.18602	0.235615	0.4756	ns	0.322758
LINC00609:15	8.21245	-0.117926	0.164275	-0.71786	0.472843	0.692277	ns	0.15972
LINC00609:8	4.39865	0.0115529	0.165651	0.0697423	0.944399	0.975809	ns	0.0106351
LINC00620:11	3.90611	-0.196765	0.175469	-1.12137	0.262131	0.503035	ns	0.298402
LINC00621:3	28.8966	-0.126228	0.206678	-0.61075	0.541365	0.742335	ns	0.1294
LINC00621:5	30.9002	-0.479539	0.293344	-1.63473	0.102105	0.292531	ns	0.533828
LINC00622:1	1.82704	-0.149645	0.310327	-0.482217	0.629652	NA	ns	#VALUE!
LINC00622:2	2.37572	-0.604887	0.263924	-2.2919	0.0219116	0.110956	ns	0.954848
LINC00624:5	2.45965	-0.462972	0.179714	-2.57616	0.00999036	0.0665286	ns	1.17699
LINC00629:13	2.02497	-0.418865	0.254101	-1.64842	0.0992663	0.287736	ns	0.541005
LINC00629:14	4.53085	0.00448989	0.175623	0.0255654	0.979604	0.991872	ns	0.00354418
LINC00630:10	2.83545	-0.189755	0.193446	-0.980919	0.326633	0.568834	ns	0.245014
LINC00630:33	3.46365	-0.121042	0.179415	-0.674649	0.499899	0.712268	ns	0.147357
LINC00630:5	4.11668	-0.506581	0.165926	-3.05306	0.00226524	0.0243551	ns	1.61341
LINC00632:5	2.22992	-0.132672	0.269817	-0.491712	0.622923	0.798125	ns	0.0979289
LINC00632:8	2.67307	0.621594	0.248682	2.49956	0.0124349	0.0773093	ns	1.11177
LINC00636:4	8.01901	-0.191991	0.166266	-1.15472	0.248205	0.489096	ns	0.310606
LINC00637:1	2.62151	0.0298969	0.203921	0.146611	0.883439	0.946268	ns	0.0239858
LINC00637:3	2.00824	0.279731	0.250398	1.11715	0.263931	0.504341	ns	0.297275
LINC00638:1	2.61226	0.708495	0.224581	3.15474	0.0016064	0.0190338	ns	1.72047
LINC00640:8	2.85577	0.115482	0.172586	0.669126	0.503415	0.715089	ns	0.14564
LINC00641:4	5.65328	0.134554	0.286639	0.469421	0.638769	0.808596	ns	0.0922684
LINC00641:5	2.72854	0.300187	0.36403	0.824622	0.409586	0.642288	ns	0.19227
LINC00645:1	2.14362	-0.3072	0.191097	-1.60756	0.107932	0.302154	ns	0.519772
LINC00649:28	2.53001	0.223258	0.197382	1.1311	0.258015	0.498522	ns	0.302316
LINC00649:30	3.17312	0.426954	0.207731	2.05532	0.0398482	0.162189	ns	0.78998
LINC00649:33	34.1837	0.0842982	0.218272	0.386208	0.699343	0.845554	ns	0.0728587
LINC00649:38	2.3952	0.0018584	0.18232	0.0101931	0.991867	0.996744	ns	0.00141641
LINC00649:41	27.0642	0.203138	0.325638	0.623814	0.53275	0.736509	ns	0.132822
LINC00649:7	31.3946	0.765833	0.337307	2.27043	0.0231814	0.114942	ns	0.939521
LINC00652:9	5.527	-0.273864	0.207785	-1.31802	0.187498	0.417722	ns	0.379113
LINC00656:5	2.74103	0.0343913	0.213528	0.161062	0.872044	0.940386	ns	0.0266939
LINC00658:3	4.33937	0.522593	0.217614	2.40147	0.0163294	0.0924429	ns	1.03413
LINC00661:2	6.37718	0.27241	0.179065	1.52129	0.128188	0.334181	ns	0.476018
LINC00662:35	136.23	-0.610481	0.294207	-2.07501	0.0379861	0.156787	ns	0.804689
LINC00662:57	3.90903	-0.514901	0.198353	-2.59588	0.00943481	0.0639717	ns	1.19401
LINC00662:59	1.73019	-0.46859	0.274595	-1.70647	0.0879199	NA	ns	#VALUE!
LINC00662:60	13.9173	-0.109307	0.195623	-0.558764	0.576323	0.767223	ns	0.115078
LINC00662:68	29.5872	0.343218	0.249486	1.3757	0.168915	0.392978	ns	0.405632
LINC00662:70	4.31372	-0.00278771	0.178154	-0.0156477	0.987515	0.995002	ns	0.00217624
LINC00662:72	5.53547	-0.327217	0.164323	-1.99131	0.0464472	0.178816	ns	0.747593
LINC00663:1	2.97226	0.298669	0.227731	1.3115	0.189689	0.420276	ns	0.376466
LINC00663:4	2.4684	-0.17359	0.216336	-0.802407	0.422317	0.652319	ns	0.18554
LINC00664:11	22.4672	-0.127059	0.190434	-0.667205	0.504641	0.715832	ns	0.145189
LINC00664:9	4.04743	0.290061	0.248997	1.16492	0.244052	0.484327	ns	0.314861
LINC00665:11	2.86888	-0.0909731	0.31899	-0.285191	0.775498	0.891223	ns	0.0500138
LINC00665:2	2.86779	-0.561055	0.312209	-1.79705	0.0723281	0.236985	ns	0.625279
LINC00665:22	5.0365	0.000970402	0.21492	0.00451517	0.996397	0.998232	ns	0.00076845
LINC00665:26	30.4335	0.903986	0.24545	3.68297	0.000230532	0.00439058	ns	2.35748
LINC00665:27	11.1226	0.319221	0.207562	1.53795	0.12406	0.32762	ns	0.484629
LINC00665:32	2.86105	0.0130465	0.311957	0.0418214	0.966641	0.986587	ns	0.00586442
LINC00665:6	2.83556	-0.390651	0.313501	-1.24609	0.21273	0.449368	ns	0.347398
LINC00665:7	5.37514	0.180309	0.35399	0.50936	0.6105	0.790098	ns	0.102319
LINC00665:9	2.07318	0.0310537	0.349869	0.088758	0.929274	0.969537	ns	0.0134355
LINC00667:12	2.94735	0.72136	0.382281	1.88699	0.0591618	0.210222	ns	0.677322
LINC00667:2	2.03817	-0.0851285	0.25435	-0.334691	0.737858	0.868351	ns	0.0613045
LINC00667:21	2.03005	0.214383	0.291898	0.734445	0.462678	0.684342	ns	0.164727
LINC00668:13	4.53274	-0.353271	0.154486	-2.28675	0.0222104	0.111863	ns	0.951312
LINC00668:9	2.70191	0.103611	0.185976	0.557122	0.577444	0.767955	ns	0.114665
LINC00670:3	4.59152	-0.104072	0.222843	-0.46702	0.640486	0.810002	ns	0.0915137
LINC00671:7	3.15003	-0.118393	0.173862	-0.680959	0.495898	0.709568	ns	0.149006
LINC00677:3	4.45946	-0.133147	0.214621	-0.620384	0.535005	0.737604	ns	0.132177
LINC00677:4	2.80854	0.0776713	0.28699	0.270641	0.786667	0.898621	ns	0.0464234
LINC00678:1	5.05411	0.123439	0.155148	0.795619	0.426253	0.656003	ns	0.183094
LINC00678:2	4.5641	-0.267091	0.188651	-1.4158	0.156835	0.375998	ns	0.424815
LINC00678:4	1.74186	-0.600662	0.292229	-2.05545	0.0398358	NA	ns	#VALUE!
LINC00683:3	63.914	-0.52447	0.224943	-2.33157	0.0197232	0.104021	ns	0.982879
LINC00685:4	2.83288	0.322574	0.223329	1.44439	0.148629	0.362716	ns	0.440434
LINC00687:1	3.7471	0.989978	0.216995	4.56222	5.06e-06	0.000195953	ns	3.70785
LINC00689:8	3.394	0.443758	0.187504	2.36666	0.0179496	0.0979516	ns	1.00899
LINC00691:5	1.95577	0.183974	0.277043	0.664064	0.506649	0.717577	ns	0.144132
LINC00698:2	6.3432	-0.258849	0.16482	-1.5705	0.116298	0.314796	ns	0.501971
LINC00698:3	2.22888	-0.418195	0.200227	-2.08861	0.0367431	0.153765	ns	0.813143
LINC00698:8	2.19649	-0.135681	0.188279	-0.72064	0.471131	0.691128	ns	0.160442
LINC00700:1	2.64786	-0.250883	0.226128	-1.10948	0.267225	0.507745	ns	0.294354
LINC00700:3	2.88243	-0.345685	0.193979	-1.78208	0.0747368	0.241913	ns	0.616341
LINC00701:2	2.79872	-0.413008	0.192583	-2.14458	0.0319865	0.141118	ns	0.850418
LINC00702:10	5.07355	-0.184774	0.169109	-1.09263	0.274555	0.513897	ns	0.289124
LINC00702:14	10.091	0.150309	0.159174	0.944304	0.345014	0.586117	ns	0.232016
LINC00702:4	6.15626	0.287529	0.174818	1.64473	0.100025	0.289143	ns	0.538887
LINC00702:8	2.1782	-0.243839	0.206185	-1.18262	0.236959	0.477069	ns	0.321419
LINC00703:3	2.19757	-0.314098	0.230591	-1.36214	0.173152	0.398621	ns	0.399439
LINC00705:5	1.67894	-0.333019	0.232223	-1.43405	0.151558	NA	ns	#VALUE!
LINC00707:1	2.29694	0.0100902	0.22232	0.0453858	0.9638	0.985186	ns	0.00648176
LINC00707:10	3.08074	-0.0164997	0.202371	-0.0815321	0.935019	0.972506	ns	0.0121075
LINC00707:12	2.06282	-0.389765	0.205664	-1.89516	0.0580713	0.207459	ns	0.683067
LINC00707:14	2.72577	0.0908472	0.304343	0.298503	0.76532	0.886017	ns	0.052558
LINC00707:15	4.50475	-0.292642	0.345	-0.848238	0.396306	0.630502	ns	0.200313
LINC00707:16	8.30054	-0.0264378	0.260685	-0.101417	0.91922	0.964495	ns	0.0156998
LINC00824:5	4.68258	2.08076	0.419422	4.96101	7.01e-07	3.63e-05	Up	4.43986
LINC00824:7	2.1023	0.0865862	0.23334	0.371073	0.710583	0.852691	ns	0.0692082
LINC00824:8	10.6036	0.803027	0.261538	3.0704	0.00213769	0.0233499	ns	1.63172
LINC00836:1	1.93357	-0.227391	0.236863	-0.96001	0.33705	0.578504	ns	0.237694
LINC00836:12	2.96081	0.277989	0.279611	0.994199	0.320126	0.561665	ns	0.250523
LINC00836:13	2.61136	-0.151294	0.184133	-0.821657	0.411272	0.643835	ns	0.191226
LINC00839:16	6.05666	-0.364417	0.183238	-1.98876	0.0467276	0.179552	ns	0.745809
LINC00845:6	2.20455	-0.338345	0.202439	-1.67135	0.0946532	0.279434	ns	0.55372
LINC00847:19	2.09896	-0.323419	0.217147	-1.4894	0.136381	0.346743	ns	0.459992
LINC00847:22	12.4692	0.43231	0.198887	2.17365	0.0297317	0.135095	ns	0.869361
LINC00852:1	2.92478	0.041728	0.254466	0.163982	0.869745	0.939232	ns	0.027227
LINC00857:1	3.58729	0.318199	0.202598	1.5706	0.116276	0.314796	ns	0.501971
LINC00858:1	1.93363	-0.439356	0.221205	-1.9862	0.0470111	0.180332	ns	0.743928
LINC00861:4	1.73259	0.186206	0.329042	0.565904	0.571459	NA	ns	#VALUE!
LINC00861:5	3.57834	-0.250013	0.257006	-0.972787	0.330659	0.572478	ns	0.242241
LINC00863:7	2.43788	-0.539705	0.190077	-2.8394	0.00451992	0.0391357	ns	1.40743
LINC00865:4	1.81541	-0.181348	0.253315	-0.715901	0.474052	NA	ns	#VALUE!
LINC00865:7	1.82519	0.516252	0.302627	1.7059	0.0880258	NA	ns	#VALUE!
LINC00865:9	1.76393	0.228082	0.321364	0.709729	0.477872	NA	ns	#VALUE!
LINC00868:1	2.67474	0.0241835	0.171643	0.140894	0.887954	0.949304	ns	0.0225947
LINC00870:1	2.21648	-0.261576	0.201722	-1.29671	0.19473	0.42661	ns	0.369969
LINC00877:12	1.81136	-0.274658	0.232484	-1.18141	0.237442	NA	ns	#VALUE!
LINC00877:15	2.56187	0.136117	0.218559	0.622794	0.53342	0.736878	ns	0.132605
LINC00879:11	2.95757	0.808419	0.349236	2.31482	0.0206228	0.107054	ns	0.970395
LINC00881:10	2.21278	-0.0390245	0.211209	-0.184767	0.853412	0.931038	ns	0.0310326
LINC00882:35	2.13999	-0.526464	0.206709	-2.54689	0.0108689	0.070422	ns	1.15229
LINC00882:70	20.1758	-0.0290699	0.218045	-0.133321	0.89394	0.952013	ns	0.0213572
LINC00882:76	2.0141	-0.0886358	0.223864	-0.395937	0.692152	0.840843	ns	0.075285
LINC00884:11	2.63166	-0.236534	0.2167	-1.09153	0.275041	0.514211	ns	0.288858
LINC00884:14	2.40635	-0.0524274	0.323241	-0.162193	0.871154	0.939859	ns	0.0269373
LINC00884:4	2.74387	-0.0906554	0.250778	-0.361497	0.717728	0.856111	ns	0.0674698
LINC00885:11	21.5058	0.1888	0.218943	0.862327	0.388508	0.623902	ns	0.204884
LINC00885:8	34.7449	-0.224697	0.227644	-0.987055	0.323616	0.565709	ns	0.247407
LINC00886:1	2.43553	-0.241074	0.229779	-1.04916	0.294106	0.534596	ns	0.271974
LINC00886:13	2.94294	-0.466699	0.161514	-2.88952	0.00385829	0.0353856	ns	1.45117
LINC00886:7	2.39562	-0.0652126	0.315148	-0.206927	0.836067	0.923707	ns	0.0344657
LINC00887:1	1.76053	-0.2783	0.271592	-1.0247	0.305507	NA	ns	#VALUE!
LINC00887:12	10.0677	-0.127107	0.191971	-0.662119	0.507895	0.718638	ns	0.14349
LINC00887:16	3.25274	0.019927	0.156367	0.127437	0.898595	0.954504	ns	0.0202223
LINC00887:2	24.7199	2.7536	0.422818	6.51248	7.39e-11	1.28e-08	Up	7.89184
LINC00887:4	101.973	0.408582	0.237696	1.71893	0.0856276	0.263452	ns	0.579298
LINC00893:15	2.68621	0.339139	0.283532	1.19612	0.231649	0.470873	ns	0.327096
LINC00894:11	2.37048	0.0497338	0.243191	0.204505	0.837959	0.92436	ns	0.0341588
LINC00894:15	2.18172	0.0544688	0.26351	0.206705	0.83624	0.923746	ns	0.0344473
LINC00894:38	1.86119	0.340059	0.348983	0.974427	0.329844	0.571978	ns	0.24262
LINC00894:5	2.01141	0.362683	0.273964	1.32383	0.185559	0.414823	ns	0.382137
LINC00894:50	5.14092	0.25772	0.177415	1.45264	0.146325	0.359315	ns	0.444524
LINC00895:10	9.06653	0.0220293	0.162869	0.135257	0.892408	0.951086	ns	0.02178
LINC00895:14	2.95924	-0.0198597	0.1699	-0.11689	0.906947	0.958454	ns	0.0184286
LINC00898:11	3.94354	-0.391193	0.293537	-1.33269	0.182635	0.411118	ns	0.386034
LINC00898:6	2.26203	0.0558575	0.317317	0.17603	0.86027	0.934701	ns	0.0293272
LINC00898:8	3.91648	1.01266	0.311963	3.24607	0.00117009	0.015246	ns	1.81684
LINC00898:9	7.93005	-0.0261066	0.309344	-0.0843932	0.932744	0.971295	ns	0.0126491
LINC00899:13	4.96862	0.487518	0.207163	2.3533	0.0186074	0.100291	ns	0.99874
LINC00900:14	1.85487	-0.801998	0.314129	-2.55308	0.0106774	0.0696525	ns	1.15706
LINC00900:15	1.68979	0.121397	0.332109	0.365535	0.714712	NA	ns	#VALUE!
LINC00900:17	3.1237	-0.0907765	0.265941	-0.34134	0.732848	0.86527	ns	0.0628484
LINC00901:1	1.64435	-0.211645	0.241711	-0.875614	0.38124	NA	ns	#VALUE!
LINC00906:1	1.95945	-0.338855	0.270325	-1.25351	0.210021	0.446275	ns	0.350398
LINC00906:2	1.88747	0.292966	0.299429	0.978415	0.327869	0.569829	ns	0.244255
LINC00907:18	2.25908	-0.329673	0.221092	-1.49111	0.135933	0.346213	ns	0.460657
LINC00907:2	2.66543	-0.073177	0.192944	-0.379265	0.704491	0.848567	ns	0.0713137
LINC00907:9	1.78508	-0.134788	0.253417	-0.531884	0.594806	NA	ns	#VALUE!
LINC00908:10	2.93465	-0.885363	0.175894	-5.03351	4.82e-07	2.65e-05	ns	4.57695
LINC00908:16	3.42384	0.0635454	0.18712	0.339596	0.734161	0.866164	ns	0.0623999
LINC00908:17	2.29031	0.221835	0.213512	1.03898	0.298813	0.539934	ns	0.267659
LINC00908:7	2.80042	0.372036	0.230933	1.61101	0.107177	0.301127	ns	0.52125
LINC00909:13	2.42963	-0.167146	0.225671	-0.740663	0.458898	0.682097	ns	0.166154
LINC00910:1	780.505	3.08868	0.477746	6.46511	1.01e-10	1.63e-08	Up	7.78657
LINC00910:14	11.5299	-0.0452077	0.290848	-0.155434	0.876479	0.942845	ns	0.0255597
LINC00910:16	586.522	3.3756	0.556164	6.06944	1.28e-09	1.47e-07	Up	6.83322
LINC00910:18	1.92331	0.625515	0.34147	1.83183	0.0669762	0.226263	ns	0.645387
LINC00910:19	4.46057	-0.516962	0.372142	-1.38916	0.164786	0.387037	ns	0.412247
LINC00910:30	6.15764	2.2878	0.450606	5.07717	3.83e-07	2.2e-05	Up	4.65812
LINC00910:34	8.05059	0.0921754	0.173238	0.532075	0.594674	0.779537	ns	0.108163
LINC00910:5	2.95023	-0.118234	0.163525	-0.723031	0.469661	0.689926	ns	0.161198
LINC00917:1	2.10547	0.0921006	0.232097	0.396819	0.691501	0.840617	ns	0.0754017
LINC00920:1	1.84861	-0.349962	0.24018	-1.45708	0.145094	NA	ns	#VALUE!
LINC00920:9	2.09328	-0.156363	0.245443	-0.637065	0.524083	0.730796	ns	0.136204
LINC00923:6	31.0849	-0.326385	0.21579	-1.51251	0.130405	0.337465	ns	0.471771
LINC00924:12	5.95775	0.236152	0.231892	1.01837	0.308503	0.549745	ns	0.259839
LINC00926:2	1.97009	0.109193	0.274472	0.397831	0.690755	0.840067	ns	0.0756862
LINC00926:3	3.99011	-0.12115	0.208331	-0.581525	0.560887	0.755922	ns	0.121523
LINC00926:5	10.8822	0.290744	0.218817	1.32871	0.183945	0.412689	ns	0.384378
LINC00927:32	1.86908	-0.235312	0.317474	-0.741202	0.458571	0.681895	ns	0.166283
LINC00927:35	4.08516	0.12165	0.232	0.524356	0.600031	0.782661	ns	0.106426
LINC00927:37	2.52134	-0.327726	0.187211	-1.75057	0.0800198	0.251794	ns	0.598954
LINC00927:58	2.31333	0.034934	0.216271	0.161529	0.871677	0.94016	ns	0.0267984
LINC00927:59	2.08065	-0.264507	0.194096	-1.36276	0.172958	0.398513	ns	0.399557
LINC00928:6	2.18388	0.337047	0.227451	1.48185	0.138381	0.349182	ns	0.456948
LINC00930:1	14.9555	0.278598	0.189512	1.47009	0.141539	0.353776	ns	0.451271
LINC00934:6	2.41896	-0.298019	0.181886	-1.6385	0.101318	0.291488	ns	0.53538
LINC00937:4	8.03292	0.15886	0.202866	0.783079	0.433581	0.661544	ns	0.179441
LINC00938:4	2.19781	-0.139429	0.311119	-0.448154	0.654042	0.819426	ns	0.0864903
LINC00938:6	2.02118	-0.171592	0.330024	-0.519936	0.603108	0.785176	ns	0.105033
LINC00938:7	2.79448	0.0264182	0.28819	0.0916695	0.926961	0.968808	ns	0.0137623
LINC00939:10	3.70872	-0.206518	0.360119	-0.573471	0.566326	0.760148	ns	0.119102
LINC00939:11	5.1365	-0.731245	0.312094	-2.34303	0.0191279	0.102085	ns	0.991039
LINC00939:8	12.7227	-0.406947	0.274166	-1.48431	0.137727	0.348317	ns	0.458025
LINC00939:9	8.52185	0.233144	0.21702	1.0743	0.28269	0.521947	ns	0.282374
LINC00941:17	2.22751	0.340064	0.342645	0.992469	0.320969	0.56245	ns	0.249916
LINC00941:22	3.02043	-0.0503067	0.259404	-0.193932	0.846229	0.928431	ns	0.0322505
LINC00941:23	9.03367	-0.758451	0.274821	-2.7598	0.00578364	0.0461659	ns	1.33568
LINC00941:25	3.05039	1.16103	0.335295	3.4627	0.000534775	0.00850359	ns	2.0704
LINC00943:8	1.85956	-0.262814	0.225281	-1.16661	0.243369	0.483735	ns	0.315393
LINC00944:20	1.98898	0.165171	0.243951	0.677067	0.498363	0.711528	ns	0.147808
LINC00944:29	3.92232	-0.106218	0.163727	-0.648754	0.516497	0.724875	ns	0.139737
LINC00944:31	2.37229	-0.187729	0.20658	-0.908747	0.363484	0.602842	ns	0.219796
LINC00954:17	4.77897	-0.0225279	0.168145	-0.133979	0.893419	0.95166	ns	0.0215184
LINC00954:4	2.59655	0.21286	0.231994	0.917524	0.358868	0.599031	ns	0.22255
LINC00955:6	3.25745	-0.0995449	0.161796	-0.615251	0.538389	0.739968	ns	0.130787
LINC00957:2	2.99119	0.562859	0.225263	2.49867	0.0124659	0.0774064	ns	1.11122
LINC00958:1	5.32841	0.827391	0.288018	2.8727	0.00406977	0.036657	ns	1.43584
LINC00958:13	3.90606	0.40457	0.249233	1.62326	0.104534	0.296724	ns	0.527647
LINC00958:3	3.45216	-1.04928	0.317717	-3.30254	0.00095812	0.0132109	ns	1.87907
LINC00960:14	3.43327	-0.393249	0.175562	-2.23995	0.0250944	0.121029	ns	0.91711
LINC00960:5	3.29284	-0.295176	0.175564	-1.6813	0.0927038	0.276191	ns	0.558791
LINC00963:3	2.85537	1.0954	0.406473	2.69488	0.00704131	0.0527339	ns	1.27791
LINC00963:36	2.60047	0.776425	0.403532	1.92408	0.0543452	0.198552	ns	0.702125
LINC00963:41	2.53881	0.648214	0.247382	2.6203	0.00878529	0.0611327	ns	1.21373
LINC00963:52	2.30416	0.782556	0.368313	2.1247	0.0336114	0.145547	ns	0.836997
LINC00963:53	2.19203	0.0806646	0.348305	0.231592	0.816855	0.914701	ns	0.038721
LINC00963:54	2.70971	0.409739	0.358317	1.14351	0.252828	0.493566	ns	0.306655
LINC00963:59	12.7894	0.107663	0.244473	0.440387	0.659656	0.8233	ns	0.0844417
LINC00963:62	2.24115	0.125334	0.292681	0.428226	0.668486	0.828069	ns	0.0819333
LINC00963:67	2.50764	-0.265301	0.310215	-0.855216	0.392432	0.626739	ns	0.202914
LINC00963:71	19.7617	0.650465	0.243535	2.67094	0.00756401	0.0551818	ns	1.2582
LINC00964:25	1.82457	-0.121793	0.289467	-0.420748	0.673939	NA	ns	#VALUE!
LINC00967:2	2.54433	-0.142902	0.201843	-0.707984	0.478955	0.69727	ns	0.156599
LINC00968:9	2.16729	-0.543797	0.236931	-2.29516	0.0217237	0.110518	ns	0.956567
LINC00970:1	8.27807	0.128829	0.21278	0.605456	0.544876	0.744789	ns	0.127967
LINC00973:6	2.09053	-0.477727	0.249565	-1.91424	0.0555901	0.20171	ns	0.695274
LINC00974:1	1.87817	-0.147309	0.226633	-0.64999	0.515699	0.724351	ns	0.140051
LINC00982:20	3.12807	-0.619453	0.282757	-2.19076	0.0284692	0.131353	ns	0.881561
LINC00982:22	6.04172	0.872342	0.278093	3.13687	0.00170759	0.0198473	ns	1.7023
LINC00982:23	2.41476	-0.132869	0.327689	-0.405473	0.68513	0.83693	ns	0.0773108
LINC00987:2	6.0405	0.147463	0.245256	0.601262	0.547666	0.746955	ns	0.126705
LINC00989:1	1.68465	0.0439509	0.296639	0.148163	0.882214	NA	ns	#VALUE!
LINC00992:13	1.82627	0.138598	0.266498	0.520071	0.603014	NA	ns	#VALUE!
LINC00992:3	2.98674	-0.0285139	0.168768	-0.168953	0.865834	0.937158	ns	0.0281871
LINC00992:6	2.65198	-0.454176	0.18629	-2.438	0.0147686	0.0864013	ns	1.06348
LINC00994:1	2.6301	0.134485	0.196679	0.683778	0.494115	0.708529	ns	0.149642
LINC00996:2	2.78086	-0.11805	0.270804	-0.435925	0.662891	0.824905	ns	0.0835961
LINC00999:3	2.11335	-0.217209	0.265745	-0.817359	0.413723	0.645831	ns	0.189881
LINC00999:4	2.52343	-0.237477	0.264391	-0.898203	0.369077	0.607216	ns	0.216657
LINC01000:1	9.37687	0.177702	0.345262	0.514687	0.606772	0.787648	ns	0.103668
LINC01000:11	13.6858	1.3917	0.290489	4.79088	1.66e-06	7.61e-05	ns	4.11836
LINC01000:2	7.48276	0.528212	0.29383	1.79768	0.072228	0.236773	ns	0.625668
LINC01000:3	9.3461	0.317889	0.274993	1.15599	0.247685	0.488504	ns	0.311132
LINC01000:4	7.14673	-0.290186	0.237878	-1.21989	0.222506	0.460684	ns	0.336597
LINC01000:5	3.11192	0.496324	0.340841	1.45617	0.145345	0.358055	ns	0.446051
LINC01000:6	2.68477	0.195302	0.230499	0.847301	0.396827	0.630757	ns	0.200138
LINC01001:1	3.28037	0.469975	0.372528	1.26158	0.207099	0.442683	ns	0.353907
LINC01002:1	2.04816	-0.384028	0.271405	-1.41496	0.157079	0.376493	ns	0.424243
LINC01002:27	2.55124	0.00960888	0.305289	0.0314747	0.974891	0.990022	ns	0.00435498
LINC01002:33	3.52234	0.269423	0.246362	1.0936	0.274128	0.513723	ns	0.289271
LINC01002:36	2.16708	-0.102322	0.271611	-0.376724	0.706379	0.849977	ns	0.070593
LINC01002:4	5.07312	-0.004289	0.257812	-0.0166362	0.986727	0.994582	ns	0.00235926
LINC01002:5	3.22062	0.268941	0.334106	0.804955	0.420845	0.651345	ns	0.186189
LINC01002:8	3.02886	-0.656369	0.19126	-3.43181	0.000599573	0.00931327	ns	2.0309
LINC01002:9	3.23663	-0.0532803	0.275562	-0.193352	0.846683	0.928486	ns	0.0322245
LINC01005:1	2.18142	-0.197426	0.259119	-0.761912	0.446112	0.671486	ns	0.172963
LINC01005:7	1.63842	-0.154889	0.322367	-0.480474	0.630891	NA	ns	#VALUE!
LINC01010:15	4.41918	-0.0823317	0.201277	-0.409048	0.682505	0.835674	ns	0.0779629
LINC01010:16	4.64858	0.439998	0.261917	1.67992	0.0929735	0.276589	ns	0.558165
LINC01011:6	2.31929	-0.135994	0.245787	-0.553299	0.580058	0.769692	ns	0.113683
LINC01013:12	2.34507	-0.112437	0.210502	-0.534138	0.593246	0.778479	ns	0.108753
LINC01013:2	2.69823	0.045204	0.180718	0.250135	0.802483	0.9074	ns	0.0422012
LINC01013:22	90.0306	-0.299611	0.275474	-1.08762	0.276762	0.516322	ns	0.287079
LINC01016:1	2.49541	-0.322842	0.22029	-1.46553	0.142776	0.355325	ns	0.449374
LINC01016:10	4.9384	0.0761525	0.247863	0.307236	0.758664	0.881691	ns	0.0546834
LINC01016:5	1.9053	0.295839	0.286557	1.03239	0.301889	0.543146	ns	0.265084
LINC01019:1	2.05777	0.215345	0.251314	0.856877	0.391513	0.626038	ns	0.203399
LINC01020:1	2.05707	-0.549853	0.195058	-2.81892	0.00481859	0.0408951	ns	1.38833
LINC01022:4	5.69954	0.446968	0.179317	2.49261	0.0126808	0.0782471	ns	1.10653
LINC01023:6	2.46088	-0.116963	0.208038	-0.562218	0.573968	0.765551	ns	0.116026
LINC01033:11	6.9443	-0.182775	0.148829	-1.22809	0.219414	0.457121	ns	0.339969
LINC01033:9	17.3813	0.154387	0.202192	0.763565	0.445126	0.670822	ns	0.173393
LINC01036:13	2.22088	0.0868333	0.233627	0.371674	0.710135	0.852306	ns	0.0694043
LINC01036:24	4.93428	-0.429691	0.166723	-2.57728	0.00995813	0.0663798	ns	1.17796
LINC01036:25	2.34745	-0.0992394	0.239693	-0.414028	0.678854	0.833445	ns	0.0791228
LINC01036:28	3.96666	-0.05381	0.174227	-0.30885	0.757436	0.880824	ns	0.055111
LINC01036:31	3.01619	-0.518516	0.194911	-2.66026	0.00780796	0.0563662	ns	1.24898
LINC01036:5	11.4871	0.247936	0.196227	1.26351	0.206405	0.441929	ns	0.354648
LINC01039:3	2.93033	-0.0960043	0.225673	-0.425412	0.670536	0.828946	ns	0.0814736
LINC01039:5	1.71747	0.133746	0.339409	0.394056	0.69354	NA	ns	#VALUE!
LINC01043:1	2.29912	-0.296952	0.251238	-1.18195	0.237224	0.477207	ns	0.321293
LINC01043:2	1.69358	0.163985	0.313071	0.523794	0.600421	NA	ns	#VALUE!
LINC01049:5	2.75228	-0.613397	0.185729	-3.30265	0.000957773	0.0132109	ns	1.87907
LINC01050:2	32.5003	-0.695619	0.2662	-2.61314	0.00897143	0.0619567	ns	1.20791
LINC01050:3	7.97347	0.0472593	0.190754	0.24775	0.804328	0.908586	ns	0.0416338
LINC01050:4	3.55346	0.368382	0.320807	1.1483	0.250845	0.491508	ns	0.308469
LINC01050:6	14.1307	-0.300619	0.221834	-1.35515	0.175369	0.40145	ns	0.396368
LINC01055:1	2.37409	-0.366269	0.199198	-1.83872	0.065956	0.224057	ns	0.649642
LINC01055:3	1.87435	0.302871	0.244641	1.23802	0.215709	0.453044	ns	0.343859
LINC01058:3	4.02322	-0.412495	0.224241	-1.83952	0.0658395	0.223736	ns	0.650263
LINC01058:4	3.37595	-0.363603	0.221605	-1.64077	0.100844	0.290528	ns	0.536812
LINC01058:9	3.61571	0.190246	0.320227	0.594098	0.552447	0.750164	ns	0.124844
LINC01060:22	12.5954	0.3605	0.210644	1.71142	0.0870038	0.26599	ns	0.575135
LINC01060:24	6.95695	0.255767	0.16214	1.57744	0.114693	0.312317	ns	0.505404
LINC01060:26	3.43373	-0.166713	0.195435	-0.853035	0.39364	0.62796	ns	0.202068
LINC01063:3	1.99839	-0.488056	0.319728	-1.52648	0.126891	0.332178	ns	0.478629
LINC01063:4	3.14706	0.445479	0.262731	1.69557	0.0899671	0.271046	ns	0.566957
LINC01063:7	4.40004	0.239496	0.248441	0.963994	0.335049	0.576842	ns	0.238943
LINC01067:1	20.165	1.00181	0.277494	3.61021	0.000305945	0.00549498	ns	2.26003
LINC01068:6	1.84769	-0.409281	0.226073	-1.81039	0.070235	NA	ns	#VALUE!
LINC01069:2	2.01632	-0.517089	0.203562	-2.5402	0.0110788	0.0712886	ns	1.14698
LINC01070:4	2.14212	0.315084	0.239107	1.31775	0.187587	0.417826	ns	0.379005
LINC01087:1	9.6556	-0.476654	0.179855	-2.65021	0.00804419	0.0575063	ns	1.24028
LINC01088:18	2.27203	-0.201161	0.193944	-1.03721	0.299637	0.540884	ns	0.266895
LINC01088:24	3.93632	-0.342263	0.152248	-2.24806	0.0245724	0.119417	ns	0.922934
LINC01088:32	3.03337	-0.0328931	0.164785	-0.199613	0.841783	0.926311	ns	0.033243
LINC01088:7	2.00615	-0.589642	0.190914	-3.08852	0.00201155	0.0223851	ns	1.65004
LINC01089:31	6.34244	0.0570363	0.237526	0.240126	0.810232	0.91165	ns	0.040172
LINC01089:4	2.24786	0.112515	0.267217	0.421061	0.673711	0.830608	ns	0.0806038
LINC01090:5	2.71544	-0.37403	0.192999	-1.93798	0.0526252	0.194385	ns	0.711338
LINC01093:12	2.55301	0.264395	0.350115	0.755166	0.45015	0.674203	ns	0.171209
LINC01093:22	2.93324	0.0293042	0.269022	0.108929	0.913259	0.960996	ns	0.0172783
LINC01093:23	4.04753	0.3747	0.209037	1.79251	0.0730518	0.238309	ns	0.622859
LINC01094:20	3.57546	0.304804	0.388297	0.784978	0.432467	0.660811	ns	0.179923
LINC01094:27	10.5239	-0.151394	0.257453	-0.588045	0.556502	0.753019	ns	0.123194
LINC01095:12	2.15724	0.197085	0.210381	0.936799	0.348862	0.589641	ns	0.229412
LINC01099:1	2.20402	-0.0211065	0.239007	-0.088309	0.929631	0.969658	ns	0.0133813
LINC01102:24	2.85077	0.0927538	0.164741	0.563029	0.573415	0.765195	ns	0.116228
LINC01104:1	2.27139	-0.295787	0.191154	-1.54738	0.121772	0.323745	ns	0.489797
LINC01105:17	2.23663	-0.231543	0.184339	-1.25607	0.209091	0.44515	ns	0.351494
LINC01105:18	2.00566	-0.0533145	0.248103	-0.214888	0.829855	0.920388	ns	0.0360291
LINC01105:21	4.69072	-0.316709	0.194133	-1.6314	0.102805	0.293765	ns	0.532
LINC01105:22	51.0594	-0.330257	0.285524	-1.15667	0.247406	0.488144	ns	0.311452
LINC01106:11	25.7315	0.199361	0.245608	0.811706	0.41696	0.648022	ns	0.18841
LINC01106:12	6.4901	1.21071	0.212935	5.68582	1.3e-08	1.14e-06	ns	5.9433
LINC01106:2	2.87872	-0.172689	0.345467	-0.499872	0.617165	0.794479	ns	0.0999176
LINC01108:3	1.73791	-0.295432	0.288972	-1.02235	0.306613	NA	ns	#VALUE!
LINC01108:5	1.95403	0.0212908	0.293103	0.0726393	0.942093	0.974986	ns	0.0110018
LINC01116:7	27.0222	0.881816	0.241182	3.65622	0.000255962	0.00477836	ns	2.32072
LINC01117:1	3.27958	0.504348	0.225295	2.23861	0.025181	0.121194	ns	0.916519
LINC01117:11	3.07199	-0.15808	0.284264	-0.556103	0.57814	0.768322	ns	0.114457
LINC01117:12	3.31517	-0.105155	0.293166	-0.358688	0.719829	0.856788	ns	0.0671267
LINC01117:14	3.9628	0.454829	0.280867	1.61938	0.105366	0.298207	ns	0.525483
LINC01117:9	3.68506	-0.245785	0.194558	-1.2633	0.206482	0.441965	ns	0.354612
LINC01120:4	1.90487	-0.258918	0.270197	-0.958255	0.337934	0.579388	ns	0.23703
LINC01120:8	2.39123	0.281442	0.22477	1.25213	0.210521	0.446797	ns	0.349889
LINC01121:12	2.20363	-0.486707	0.192937	-2.52262	0.0116484	0.0738565	ns	1.13161
LINC01121:6	6.67307	0.810956	0.175732	4.61472	3.94e-06	0.000157538	ns	3.80262
LINC01121:9	1.9324	-0.139471	0.260103	-0.536215	0.59181	0.777578	ns	0.109256
LINC01122:18	1.7327	-0.0584066	0.289296	-0.201892	0.840001	NA	ns	#VALUE!
LINC01122:27	2.32549	-0.12695	0.183181	-0.693032	0.48829	0.704087	ns	0.152374
LINC01123:8	5.34656	0.648593	0.210925	3.07499	0.00210509	0.0230563	ns	1.63721
LINC01124:1	1.97639	-0.453069	0.301285	-1.50379	0.132636	0.340746	ns	0.467569
LINC01124:11	66.0351	0.0433641	0.223788	0.193773	0.846353	0.928431	ns	0.0322505
LINC01124:12	2.56066	0.446528	0.300095	1.48796	0.136763	0.347403	ns	0.459167
LINC01124:15	2.49174	-0.241688	0.241893	-0.999151	0.317722	0.559536	ns	0.252172
LINC01124:17	9.41082	0.026859	0.250943	0.107033	0.914763	0.961574	ns	0.0170174
LINC01124:20	6.13781	0.258354	0.329663	0.783691	0.433222	0.661297	ns	0.179604
LINC01127:30	1.71873	0.208613	0.330147	0.631881	0.527465	NA	ns	#VALUE!
LINC01127:31	1.89271	-0.00660646	0.318295	-0.0207558	0.98344	0.993187	ns	0.002969
LINC01128:107	1.84368	-0.412149	0.302654	-1.36178	0.173266	NA	ns	#VALUE!
LINC01128:57	3.20698	0.0633414	0.237904	0.266248	0.790048	0.900632	ns	0.0454528
LINC01128:59	2.02483	0.265875	0.353994	0.751072	0.452609	0.676327	ns	0.169843
LINC01128:77	1.86893	0.544563	0.302766	1.79863	0.0720774	0.23651	ns	0.62615
LINC01128:87	2.95965	0.0152704	0.302827	0.0504262	0.959783	0.983383	ns	0.00727721
LINC01128:92	2.01527	0.562773	0.339621	1.65706	0.0975068	0.284356	ns	0.546138
LINC01128:95	2.96719	-0.465828	0.325688	-1.43029	0.152634	0.369091	ns	0.432867
LINC01132:2	2.36221	-0.0795437	0.214987	-0.369994	0.711387	0.853077	ns	0.069012
LINC01133:1	3.37309	0.360057	0.216835	1.66051	0.0968122	0.283068	ns	0.548109
LINC01133:7	8.14636	0.634707	0.353407	1.79596	0.0725003	0.237433	ns	0.624458
LINC01133:8	10.7741	-0.158083	0.273204	-0.578626	0.562842	0.757059	ns	0.12087
LINC01134:1	1.86578	0.175456	0.264161	0.664203	0.50656	0.717563	ns	0.14414
LINC01134:10	15.6056	-0.271225	0.193458	-1.40199	0.16092	0.381653	ns	0.418331
LINC01134:16	16.8514	1.31521	0.215203	6.11149	9.87e-10	1.17e-07	ns	6.93082
LINC01135:12	2.90244	0.511282	0.205645	2.48623	0.0129104	0.0789968	ns	1.10239
LINC01135:19	2.18539	-0.243309	0.276288	-0.880634	0.378516	0.61516	ns	0.211012
LINC01135:27	4.81481	-0.215652	0.153708	-1.403	0.160618	0.381118	ns	0.41894
LINC01135:8	2.83367	0.0380608	0.191343	0.198915	0.84233	0.926728	ns	0.0330478
LINC01136:7	9.20133	-0.194022	0.368552	-0.526443	0.59858	0.782012	ns	0.106787
LINC01136:8	11.6019	0.35527	0.330874	1.07373	0.282943	0.522149	ns	0.282206
LINC01137:11	9.75499	0.290464	0.174158	1.66781	0.0953525	0.280407	ns	0.552211
LINC01138:20	2.59329	0.39768	0.276198	1.43984	0.149914	0.364658	ns	0.438114
LINC01138:28	2.13364	0.195442	0.251081	0.778405	0.43633	0.663527	ns	0.178142
LINC01139:4	5.43648	-0.365614	0.168149	-2.17435	0.0296789	0.134978	ns	0.869736
LINC01141:3	2.12674	-0.115121	0.230064	-0.500387	0.616803	0.794282	ns	0.100025
LINC01144:11	2.29404	-0.0450877	0.274145	-0.164467	0.869364	0.939055	ns	0.0273091
LINC01144:12	3.12596	-0.00561896	0.319371	-0.0175938	0.985963	0.99424	ns	0.00250864
LINC01146:14	2.06977	-0.383431	0.221844	-1.72839	0.0839192	0.259904	ns	0.585187
LINC01146:22	2.23723	-0.200921	0.186176	-1.0792	0.2805	0.519354	ns	0.284537
LINC01146:23	2.39737	-0.18269	0.19106	-0.956191	0.338976	0.580364	ns	0.236299
LINC01146:8	74.3805	0.75458	0.293021	2.57517	0.010019	0.0665909	ns	1.17658
LINC01148:4	4.5512	1.13899	0.335639	3.3935	0.000690062	0.0102975	ns	1.98727
LINC01152:14	3.34884	0.0975529	0.258148	0.377896	0.705508	0.849386	ns	0.0708949
LINC01152:15	1.83249	-0.656665	0.319503	-2.05527	0.0398529	NA	ns	#VALUE!
LINC01153:1	2.19308	-0.507153	0.187634	-2.70288	0.00687418	0.051907	ns	1.28477
LINC01154:12	2.50725	0.0874771	0.172771	0.506319	0.612633	0.791688	ns	0.101446
LINC01159:11	1.6231	-0.058272	0.292606	-0.199148	0.842147	NA	ns	#VALUE!
LINC01162:3	2.45055	-0.141547	0.192859	-0.733941	0.462985	0.684342	ns	0.164727
LINC01162:4	49.4777	0.395343	0.21724	1.81984	0.0687835	0.229708	ns	0.638823
LINC01166:1	2.84271	0.65975	0.227763	2.89665	0.00377174	0.0349098	ns	1.45705
LINC01166:5	2.12712	0.0334657	0.25607	0.13069	0.896021	0.953325	ns	0.0207591
LINC01169:3	4.09606	0.357554	0.181515	1.96983	0.0488578	0.184567	ns	0.733847
LINC01170:13	7.36649	0.575395	0.213766	2.6917	0.00710892	0.0530625	ns	1.27521
LINC01170:8	2.8891	0.212023	0.253717	0.835668	0.403342	0.636388	ns	0.196278
LINC01170:9	2.45226	-0.743896	0.29479	-2.52347	0.0116202	0.0737474	ns	1.13225
LINC01176:11	3.56562	-0.0667108	0.166724	-0.400128	0.689062	0.839086	ns	0.0761935
LINC01176:13	3.24599	0.225611	0.208203	1.08361	0.278538	0.517564	ns	0.286036
LINC01179:1	6.32447	-0.290662	0.163089	-1.78224	0.0747106	0.241913	ns	0.616341
LINC01181:2	2.37131	-0.177541	0.224812	-0.789733	0.429684	0.658543	ns	0.181416
LINC01182:11	2.09515	-0.12511	0.299395	-0.417876	0.676038	0.831511	ns	0.0801322
LINC01182:13	5.56022	-0.0733201	0.206887	-0.354396	0.723042	0.859152	ns	0.0659302
LINC01182:5	1.8038	0.145503	0.311622	0.466924	0.640554	NA	ns	#VALUE!
LINC01182:9	2.32174	-0.477289	0.262131	-1.8208	0.0686372	0.229524	ns	0.639172
LINC01184:23	2.63003	0.13565	0.272177	0.498389	0.61821	0.794938	ns	0.0996665
LINC01184:36	4.63239	-0.0622713	0.414921	-0.15008	0.880702	0.94484	ns	0.0246419
LINC01184:37	19.8085	0.350518	0.290938	1.20478	0.228287	0.466954	ns	0.330726
LINC01184:40	2.13775	-0.112171	0.268098	-0.418397	0.675657	0.831463	ns	0.080157
LINC01184:41	4.65933	0.789528	0.275393	2.86692	0.00414492	0.037118	ns	1.43042
LINC01185:7	2.38445	-0.637755	0.174437	-3.65607	0.000256115	0.00477836	ns	2.32072
LINC01186:13	25.464	0.289635	0.219655	1.31859	0.187307	0.41734	ns	0.379509
LINC01186:14	1.95401	-0.308207	0.252036	-1.22287	0.22138	0.459538	ns	0.337679
LINC01186:15	2.57308	-0.118652	0.309648	-0.383184	0.701583	0.846889	ns	0.0721734
LINC01186:8	2.40459	0.567936	0.294231	1.93024	0.0535767	0.196791	ns	0.705994
LINC01187:1	3.81513	-0.106742	0.276715	-0.385747	0.699684	0.845865	ns	0.0726991
LINC01187:6	3.69431	0.323172	0.261431	1.23617	0.216396	0.453549	ns	0.343375
LINC01189:3	3.64005	-0.249951	0.235413	-1.06175	0.288347	0.52823	ns	0.277177
LINC01191:2	2.84654	0.0772099	0.308742	0.250079	0.802526	0.9074	ns	0.0422012
LINC01192:5	2.16974	-0.216745	0.248562	-0.871997	0.38321	0.619282	ns	0.208111
LINC01193:7	1.75544	-0.0651244	0.268757	-0.242317	0.808534	NA	ns	#VALUE!
LINC01194:12	3.9711	-0.310625	0.188268	-1.64991	0.0989622	0.287103	ns	0.541962
LINC01194:6	2.59261	0.621272	0.307676	2.01924	0.0434625	0.171289	ns	0.76627
LINC01197:25	5.60256	0.0641671	0.165637	0.387396	0.698463	0.844845	ns	0.073223
LINC01197:26	4.31342	0.136422	0.17601	0.775083	0.438291	0.664838	ns	0.177284
LINC01198:13	2.36637	-0.280537	0.202466	-1.3856	0.165869	0.388539	ns	0.410565
LINC01204:10	2.03159	-0.16576	0.288014	-0.575526	0.564936	0.758991	ns	0.119763
LINC01204:8	4.83611	-0.495537	0.192699	-2.57156	0.0101241	0.0670202	ns	1.17379
LINC01205:2	13.5843	0.0983135	0.24982	0.393537	0.693923	0.84203	ns	0.0746727
LINC01205:3	3.22654	0.285821	0.293717	0.973116	0.330496	0.572368	ns	0.242325
LINC01206:11	1.78708	-0.261941	0.265202	-0.987703	0.323298	NA	ns	#VALUE!
LINC01206:46	2.18546	-0.274182	0.286675	-0.956422	0.338859	0.58034	ns	0.236318
LINC01206:47	4.71706	0.242403	0.208276	1.16386	0.244483	0.484751	ns	0.314481
LINC01209:2	10.5942	0.420877	0.205284	2.05023	0.0403425	0.163181	ns	0.787331
LINC01210:4	1.95828	-0.0441084	0.205696	-0.214435	0.830208	0.920619	ns	0.0359202
LINC01215:1	1.9058	-0.574335	0.234913	-2.44489	0.0144898	0.0853657	ns	1.06872
LINC01215:4	2.3045	0.1917	0.222361	0.862109	0.388628	0.623914	ns	0.204875
LINC01220:11	2.07227	0.190056	0.32753	0.580271	0.561732	0.756401	ns	0.121248
LINC01220:8	3.36477	-0.0864681	0.260371	-0.332095	0.739817	0.869524	ns	0.0607182
LINC01220:9	6.39672	0.0649899	0.280561	0.231643	0.816816	0.914701	ns	0.038721
LINC01224:30	1.90657	-0.285172	0.297932	-0.95717	0.338481	0.58006	ns	0.236527
LINC01224:32	4.87559	0.261895	0.27381	0.956482	0.338829	0.58034	ns	0.236318
LINC01224:33	2.11052	0.861076	0.380462	2.26323	0.0236212	0.116321	ns	0.934343
LINC01224:37	1.84218	0.284493	0.335529	0.847895	0.396497	NA	ns	#VALUE!
LINC01224:46	3.11474	-0.398408	0.217722	-1.82989	0.0672667	0.226768	ns	0.644418
LINC01224:48	2.53671	-0.0755241	0.22361	-0.33775	0.735552	0.867197	ns	0.0618821
LINC01224:50	7.21446	0.17736	0.188754	0.939634	0.347405	0.588342	ns	0.23037
LINC01224:54	3.11262	0.0191176	0.246165	0.0776617	0.938097	0.973636	ns	0.0116033
LINC01224:57	2.4447	0.67681	0.359881	1.88065	0.0600196	0.212049	ns	0.673564
LINC01226:1	3.46575	-0.339284	0.311754	-1.08831	0.27646	0.515937	ns	0.287403
LINC01226:16	16.8045	-0.10494	0.184594	-0.568495	0.569699	0.762871	ns	0.117549
LINC01226:18	3.16844	-0.0915829	0.159786	-0.573161	0.566536	0.760227	ns	0.119057
LINC01229:17	1.93438	-0.283735	0.223975	-1.26682	0.205221	0.440203	ns	0.356347
LINC01230:11	2.12885	0.583126	0.279061	2.0896	0.0366537	0.153612	ns	0.813574
LINC01230:15	2.04293	0.123517	0.237061	0.521033	0.602343	0.784685	ns	0.105305
LINC01234:8	2.07141	-0.146165	0.237342	-0.61584	0.538	0.739685	ns	0.130953
LINC01235:2	5.01229	0.427989	0.197192	2.17042	0.0299752	0.135694	ns	0.86744
LINC01237:7	5.50392	0.240132	0.181938	1.31986	0.186882	0.416671	ns	0.380207
LINC01238:8	2.01333	-0.210078	0.218278	-0.962433	0.335832	0.577487	ns	0.238458
LINC01239:11	4.73615	-0.294756	0.146604	-2.01056	0.0443724	0.173981	ns	0.759499
LINC01247:1	13.086	0.133613	0.213814	0.624904	0.532034	0.736151	ns	0.133033
LINC01249:11	2.5379	-0.535508	0.207197	-2.58454	0.00975099	0.0653149	ns	1.18499
LINC01250:1	2.15132	-0.0683506	0.230323	-0.29676	0.76665	0.886675	ns	0.0522355
LINC01252:2	6.64892	-0.528436	0.191772	-2.75555	0.00585938	0.0465857	ns	1.33175
LINC01254:1	4.98652	0.042826	0.148275	0.288828	0.772713	0.889926	ns	0.0506463
LINC01255:6	1.66078	-0.159983	0.259677	-0.616086	0.537838	NA	ns	#VALUE!
LINC01257:1	2.52046	0.391589	0.266519	1.46927	0.141759	0.353974	ns	0.451028
LINC01259:1	2.03326	-0.290667	0.198905	-1.46134	0.143923	0.356598	ns	0.447821
LINC01266:4	2.04219	-0.310434	0.202948	-1.52962	0.12611	0.330777	ns	0.480464
LINC01266:5	2.59337	-0.127485	0.184267	-0.691851	0.489031	0.7044	ns	0.152181
LINC01266:6	3.39299	0.24959	0.172849	1.44398	0.148745	0.362869	ns	0.44025
LINC01267:1	2.50149	0.0300173	0.219465	0.136775	0.891209	0.950798	ns	0.0219117
LINC01269:5	2.42672	-0.0283988	0.31591	-0.0898953	0.92837	0.969216	ns	0.0135794
LINC01269:6	3.05605	0.112462	0.263955	0.426065	0.670061	0.828766	ns	0.0815682
LINC01269:9	2.3404	0.760776	0.355818	2.13811	0.0325081	0.142481	ns	0.846243
LINC01270:15	4.1172	0.029731	0.314121	0.0946483	0.924594	0.967714	ns	0.0142531
LINC01270:24	2.95405	0.773543	0.357364	2.16458	0.0304201	0.136877	ns	0.86367
LINC01270:6	2.12696	0.231498	0.281958	0.821036	0.411626	0.644157	ns	0.191008
LINC01271:6	3.67146	0.183696	0.19522	0.940972	0.346719	0.587575	ns	0.230937
LINC01273:16	2.48723	0.295078	0.225849	1.30653	0.191372	0.421852	ns	0.37484
LINC01277:1	4.96199	-0.157218	0.16906	-0.929954	0.352395	0.59305	ns	0.226909
LINC01277:15	2.15319	0.705157	0.32196	2.1902	0.0285096	0.131424	ns	0.881326
LINC01278:26	58.2565	-0.679727	0.244632	-2.77857	0.00545994	0.0445722	ns	1.35094
LINC01278:27	98.8739	-0.0518131	0.214709	-0.241318	0.809309	0.911376	ns	0.0403025
LINC01278:37	3.68422	-0.144841	0.261798	-0.553255	0.580089	0.769692	ns	0.113683
LINC01284:4	1.87926	-0.524908	0.239341	-2.19314	0.0282975	0.130685	ns	0.883774
LINC01285:10	17.3076	0.389046	0.198229	1.96261	0.0496915	0.186735	ns	0.728774
LINC01285:11	8.39259	-0.292574	0.165338	-1.76955	0.0768022	0.245765	ns	0.609481
LINC01287:1	5.51062	0.132253	0.207558	0.63719	0.524001	0.730796	ns	0.136204
LINC01289:2	2.36249	-0.091293	0.218373	-0.418061	0.675903	0.831511	ns	0.0801322
LINC01297:5	3.49441	1.01911	0.262184	3.88699	0.000101496	0.00230818	ns	2.63673
LINC01299:1	1.70431	-0.318216	0.285611	-1.11416	0.265212	NA	ns	#VALUE!
LINC01299:3	3.93574	0.0999883	0.218754	0.457082	0.647612	0.814767	ns	0.0889668
LINC01299:4	2.28256	-0.0356862	0.264064	-0.135143	0.892499	0.951119	ns	0.021765
LINC01301:12	2.8718	-0.0592756	0.183423	-0.323163	0.746572	0.873843	ns	0.0585667
LINC01301:14	2.88115	0.237698	0.28729	0.827382	0.408021	0.640807	ns	0.193273
LINC01301:15	2.44632	0.151833	0.314827	0.482275	0.629611	0.801739	ns	0.0959671
LINC01301:16	3.73993	-0.177099	0.254091	-0.696989	0.485809	0.702097	ns	0.153603
LINC01303:30	2.97703	0.0673556	0.25271	0.266533	0.789828	0.900546	ns	0.0454942
LINC01305:3	1.99886	-0.526756	0.235952	-2.23247	0.0255841	0.122423	ns	0.912137
LINC01311:5	2.41753	0.168952	0.199533	0.846736	0.397142	0.630969	ns	0.199992
LINC01315:12	2.99804	0.190518	0.195668	0.973678	0.330216	0.57231	ns	0.242369
LINC01315:9	3.89189	0.374154	0.174229	2.14748	0.0317549	0.140437	ns	0.852518
LINC01317:2	2.10082	0.159172	0.242531	0.656295	0.511634	0.721369	ns	0.141842
LINC01318:1	3.50044	-0.271735	0.149925	-1.81248	0.0699124	0.232016	ns	0.634483
LINC01320:1	1.99733	0.161905	0.300874	0.538114	0.590498	0.776824	ns	0.109677
LINC01320:17	4.78099	-0.293626	0.294701	-0.996351	0.31908	0.560796	ns	0.251195
LINC01322:10	45.9131	0.116223	0.245375	0.473656	0.635745	0.806287	ns	0.0935105
LINC01322:17	4.03607	-0.191507	0.39555	-0.484152	0.628278	0.800927	ns	0.0964069
LINC01322:20	2.02746	-0.230763	0.316547	-0.729001	0.466001	0.687056	ns	0.163008
LINC01322:21	4.52989	-0.167606	0.237038	-0.707086	0.479513	0.697476	ns	0.15647
LINC01322:6	1.89721	-0.115282	0.231613	-0.497734	0.618672	0.795052	ns	0.0996047
LINC01341:2	3.17782	0.278152	0.214413	1.29727	0.194539	0.426384	ns	0.370199
LINC01341:3	2.23121	-0.78347	0.263012	-2.97884	0.0028934	0.0289499	ns	1.53835
LINC01344:3	2.81709	0.274438	0.206896	1.32646	0.184688	0.413658	ns	0.383358
LINC01346:4	2.33495	-0.0204581	0.181963	-0.11243	0.910482	0.960283	ns	0.0176008
LINC01351:19	1.92334	0.292604	0.241689	1.21066	0.226026	0.46482	ns	0.332715
LINC01354:4	2.04986	-0.268211	0.238668	-1.12378	0.261106	0.502132	ns	0.299182
LINC01355:1	10.4899	-0.0302793	0.191675	-0.157972	0.874479	0.941548	ns	0.0261574
LINC01355:4	2.47184	0.48319	0.342986	1.40877	0.158902	0.379101	ns	0.421245
LINC01356:1	47.5787	0.0564187	0.22581	0.24985	0.802703	0.907515	ns	0.042146
LINC01356:11	1.72724	-0.111945	0.314555	-0.355884	0.721928	NA	ns	#VALUE!
LINC01356:12	4.16933	-0.134191	0.245051	-0.547603	0.583964	0.772294	ns	0.112217
LINC01356:7	12.4783	0.20765	0.249833	0.831156	0.405885	0.638836	ns	0.19461
LINC01358:1	2.13034	-0.24503	0.204889	-1.19592	0.231729	0.470873	ns	0.327096
LINC01358:8	88.7923	0.508452	0.28304	1.7964	0.0724309	0.237245	ns	0.624804
LINC01359:11	2.25484	-0.227156	0.22653	-1.00276	0.315975	0.558204	ns	0.253207
LINC01359:14	2.6935	-0.372163	0.228335	-1.6299	0.103123	0.294423	ns	0.531028
LINC01359:9	1.99121	-0.0641576	0.249742	-0.256895	0.79726	0.904256	ns	0.0437086
LINC01361:1	2.14987	-0.423757	0.278455	-1.52182	0.128055	0.334081	ns	0.476149
LINC01366:12	2.80916	0.11922	0.232768	0.512184	0.608522	0.788502	ns	0.103197
LINC01366:16	4.94817	0.402033	0.199608	2.01411	0.0439976	0.17289	ns	0.76223
LINC01370:1	3.9593	-0.348808	0.181921	-1.91737	0.0551915	0.200697	ns	0.697458
LINC01370:2	5.54355	-0.325069	0.168169	-1.933	0.0532367	0.195859	ns	0.708057
LINC01370:9	2.41296	-0.0355368	0.186815	-0.190225	0.849133	0.929476	ns	0.0317619
LINC01372:1	84.0208	0.442448	0.299468	1.47745	0.139556	0.350649	ns	0.455128
LINC01372:2	2.62692	0.187778	0.21662	0.866855	0.386021	0.621773	ns	0.206368
LINC01372:8	2.33884	-0.0378099	0.200457	-0.188619	0.850392	0.930037	ns	0.0314998
LINC01374:17	2.12166	-0.635182	0.203568	-3.12024	0.00180703	0.0206807	ns	1.68444
LINC01374:20	2.70201	-0.0544307	0.184085	-0.295683	0.767472	0.887165	ns	0.0519954
LINC01375:1	1.75234	-0.540863	0.213615	-2.53195	0.0113432	NA	ns	#VALUE!
LINC01376:1	4.74972	0.471992	0.376786	1.25268	0.210322	0.44659	ns	0.350091
LINC01376:10	122.35	-0.545626	0.268783	-2.02999	0.0423577	0.168752	ns	0.772752
LINC01376:11	4.41391	-0.415307	0.35295	-1.17667	0.239326	0.479437	ns	0.319268
LINC01376:14	3.71392	-0.275593	0.175671	-1.5688	0.116694	0.315535	ns	0.500952
LINC01376:3	9.31945	0.344641	0.248726	1.38562	0.165861	0.388539	ns	0.410565
LINC01376:7	9.34817	-0.169933	0.169991	-0.999663	0.317474	0.559295	ns	0.252359
LINC01376:8	13.4451	-0.119779	0.227773	-0.525868	0.59898	0.782077	ns	0.10675
LINC01376:9	89.868	-0.910476	0.312144	-2.91685	0.00353587	0.0334451	ns	1.47567
LINC01387:3	1.96369	-0.256756	0.203116	-1.26409	0.206199	0.441737	ns	0.354837
LINC01387:7	2.2469	-0.295771	0.196471	-1.50542	0.132216	0.340058	ns	0.468446
LINC01388:13	2.51394	0.172792	0.205553	0.840619	0.400562	0.634138	ns	0.197816
LINC01388:3	3.38013	0.0827022	0.189534	0.436345	0.662586	0.824709	ns	0.0836994
LINC01388:8	2.99516	0.0294814	0.196911	0.149719	0.880986	0.944866	ns	0.0246297
LINC01391:1	2.66556	0.133326	0.207778	0.641672	0.521086	0.728654	ns	0.137479
LINC01394:24	1.6278	0.147445	0.292518	0.504056	0.614222	NA	ns	#VALUE!
LINC01394:28	6.05925	0.104203	0.182503	0.570966	0.568022	0.761512	ns	0.118323
LINC01394:31	1.9322	-0.357909	0.205687	-1.74006	0.0818477	0.255749	ns	0.592186
LINC01394:39	2.10943	-0.138336	0.231518	-0.597518	0.550161	0.749191	ns	0.125408
LINC01397:1	2.59618	0.387025	0.185697	2.08417	0.0371445	0.154502	ns	0.811066
LINC01400:1	5.18372	-0.129259	0.172713	-0.748405	0.454216	0.67742	ns	0.169142
LINC01405:17	3.23959	0.185056	0.181641	1.0188	0.308297	0.54965	ns	0.259914
LINC01410:11	5.28499	-1.79104	0.390347	-4.58832	4.47e-06	0.000176374	Down	3.75357
LINC01410:15	9.1576	-0.193211	0.254742	-0.758457	0.448177	0.672533	ns	0.172287
LINC01410:16	8.98221	-0.152451	0.387084	-0.393844	0.693696	0.841897	ns	0.0747412
LINC01410:17	56.9621	-0.515563	0.314665	-1.63845	0.101328	0.291488	ns	0.53538
LINC01410:5	4.6283	-0.525886	0.224213	-2.34547	0.019003	0.101661	ns	0.992847
LINC01415:1	2.4469	0.0476904	0.270332	0.176414	0.859969	0.934573	ns	0.0293867
LINC01416:1	1.87925	-0.454621	0.225682	-2.01444	0.0439638	0.172791	ns	0.762479
LINC01422:1	12.6981	-0.33622	0.201096	-1.67194	0.0945362	0.279253	ns	0.554002
LINC01424:5	2.14169	0.179129	0.229478	0.780594	0.435041	0.662401	ns	0.178879
LINC01426:1	2.05009	0.716448	0.318617	2.24861	0.0245371	0.119409	ns	0.922961
LINC01426:10	5.09568	-0.256773	0.189271	-1.35665	0.174894	0.400773	ns	0.397102
LINC01426:9	3.74839	0.497085	0.337981	1.47075	0.14136	0.353505	ns	0.451604
LINC01427:2	2.17048	-0.0918766	0.214995	-0.427343	0.66913	0.828527	ns	0.0816931
LINC01427:5	23.5058	-0.710957	0.225657	-3.15061	0.00162928	0.0191919	ns	1.71688
LINC01427:6	2.5708	-0.80861	0.333999	-2.42099	0.0154781	0.0890765	ns	1.05024
LINC01428:2	2.4435	-0.35787	0.207754	-1.72257	0.0849672	0.262061	ns	0.581597
LINC01429:2	3.4115	0.370206	0.200031	1.85074	0.0642073	0.220724	ns	0.656151
LINC01435:18	2.22516	0.0885112	0.218826	0.404483	0.685858	0.837245	ns	0.0771475
LINC01441:1	13.8329	-0.129217	0.177746	-0.726979	0.467239	0.688125	ns	0.162332
LINC01442:1	1.91466	-0.549041	0.215992	-2.54195	0.0110235	0.0711032	ns	1.14811
LINC01443:1	1.88724	-0.245295	0.284115	-0.863367	0.387936	0.623625	ns	0.205077
LINC01443:3	2.93667	-0.0363545	0.255494	-0.142291	0.88685	0.94888	ns	0.0227886
LINC01444:4	2.15585	-0.0484126	0.214261	-0.225951	0.821239	0.91653	ns	0.0378532
LINC01446:2	2.08521	-0.114439	0.211941	-0.539956	0.589227	0.775682	ns	0.110316
LINC01446:5	3.66473	-0.352905	0.336658	-1.04826	0.294519	0.534746	ns	0.271852
LINC01446:6	3.98677	-0.120871	0.254246	-0.47541	0.634495	0.805615	ns	0.0938727
LINC01446:7	1.99503	0.0453204	0.22334	0.202921	0.839196	0.925184	ns	0.0337718
LINC01446:8	10.2777	-0.677746	0.210799	-3.21514	0.00130383	0.0164319	ns	1.78431
LINC01450:1	1.96905	0.178236	0.279067	0.638686	0.523027	0.730069	ns	0.136636
LINC01470:7	3.25486	0.965295	0.301768	3.1988	0.00138002	0.0171277	ns	1.7663
LINC01471:1	6.08827	0.545872	0.201988	2.7025	0.00688205	0.051947	ns	1.28444
LINC01471:14	2.25469	-0.306645	0.17971	-1.70633	0.0879461	0.267317	ns	0.572973
LINC01473:1	2.29425	-0.367718	0.207244	-1.77432	0.07601	0.244473	ns	0.611769
LINC01473:10	220.209	3.80232	0.367249	10.3535	4.03e-25	7.38e-22	Up	21.1318
LINC01473:11	75.4404	-0.115752	0.247153	-0.468339	0.639542	0.809071	ns	0.0920133
LINC01473:12	5.38912	-0.175531	0.183455	-0.956807	0.338665	0.580168	ns	0.236446
LINC01473:2	8.14844	0.271115	0.170497	1.59015	0.111801	0.309061	ns	0.509956
LINC01473:8	151.442	-0.614099	0.270709	-2.26849	0.0232996	0.115358	ns	0.937953
LINC01473:9	141.913	-0.584365	0.329952	-1.77106	0.076551	0.245429	ns	0.610074
LINC01476:4	3.29864	0.0771193	0.19688	0.391707	0.695275	0.842851	ns	0.0742494
LINC01481:13	31.7352	-1.08427	0.246857	-4.39231	1.12e-05	0.000378825	ns	3.42156
LINC01481:4	8.36924	1.09233	0.395502	2.76188	0.0057469	0.0460267	ns	1.33699
LINC01481:8	71.589	0.160805	0.286295	0.561674	0.574338	0.765644	ns	0.115973
LINC01482:4	4.77688	0.195739	0.162226	1.20658	0.227595	0.466263	ns	0.331369
LINC01483:11	2.08224	0.0225457	0.253626	0.0888934	0.929167	0.969537	ns	0.0134355
LINC01488:9	1.90358	0.0935184	0.243654	0.383817	0.701114	0.846577	ns	0.0723335
LINC01491:8	2.45067	-0.0756169	0.172703	-0.437844	0.661499	0.82439	ns	0.0838674
LINC01492:2	9.58434	0.206983	0.220882	0.937072	0.348722	0.589641	ns	0.229412
LINC01497:10	5.45282	0.25591	0.321396	0.796247	0.425889	0.655572	ns	0.18338
LINC01497:8	4.12596	-0.721876	0.351925	-2.05122	0.0402455	0.163014	ns	0.787774
LINC01497:9	3.29761	0.26026	0.362193	0.718567	0.472408	0.691858	ns	0.159983
LINC01502:1	2.09932	0.375359	0.347172	1.08119	0.279612	0.518552	ns	0.285208
LINC01502:5	5.08404	0.0357212	0.227257	0.157185	0.875099	0.941814	ns	0.026035
LINC01503:18	2.69468	0.462344	0.208061	2.22216	0.0262727	0.124651	ns	0.904303
LINC01503:4	2.4251	-0.0512074	0.236365	-0.216645	0.828485	0.919978	ns	0.0362228
LINC01504:4	2.07885	0.0224682	0.248772	0.0903167	0.928036	0.969047	ns	0.013655
LINC01505:13	2.98583	0.0625712	0.192044	0.325818	0.744562	0.872252	ns	0.059358
LINC01505:14	2.3092	-0.465465	0.180758	-2.57507	0.010022	0.0665909	ns	1.17658
LINC01505:15	2.17349	-0.384066	0.189981	-2.0216	0.0432178	0.170759	ns	0.767616
LINC01506:5	3.19993	0.0948833	0.169594	0.559473	0.575839	0.766732	ns	0.115357
LINC01512:1	1.73591	0.340572	0.255122	1.33493	0.181898	NA	ns	#VALUE!
LINC01513:1	3.88726	0.496325	0.242103	2.05006	0.0403584	0.163181	ns	0.787331
LINC01515:31	9.68663	0.511637	0.19482	2.6262	0.00863442	0.0603934	ns	1.21901
LINC01515:32	2.44089	-0.29069	0.195002	-1.4907	0.13604	0.346323	ns	0.460519
LINC01515:38	2.36713	-0.143638	0.20759	-0.691931	0.488981	0.7044	ns	0.152181
LINC01515:39	2.09004	-0.234116	0.21533	-1.08724	0.27693	0.516383	ns	0.287028
LINC01516:2	1.92663	0.0533558	0.278877	0.191324	0.848272	0.929101	ns	0.031937
LINC01517:30	6.92604	0.0603179	0.170027	0.354755	0.722773	0.859024	ns	0.0659949
LINC01518:5	1.95283	-0.429555	0.275812	-1.55742	0.11937	0.319724	ns	0.495224
LINC01518:6	1.59123	0.0886776	0.286114	0.309938	0.756608	NA	ns	#VALUE!
LINC01522:5	2.73624	-0.00566594	0.178997	-0.0316539	0.974748	0.989943	ns	0.00438974
LINC01524:11	54.4112	0.274229	0.253949	1.07986	0.280205	0.51907	ns	0.284774
LINC01524:13	48.0704	-0.389558	0.244433	-1.59372	0.110999	0.307615	ns	0.511992
LINC01524:14	2.3619	0.225576	0.244789	0.921512	0.356783	0.59724	ns	0.223851
LINC01524:16	2.89458	-0.131192	0.174186	-0.753175	0.451345	0.67549	ns	0.170381
LINC01531:10	3.51184	-0.00289492	0.165472	-0.0174949	0.986042	0.99424	ns	0.00250864
LINC01534:10	3.18944	-0.248999	0.21155	-1.17702	0.239187	0.479303	ns	0.31939
LINC01534:14	15.1811	0.148277	0.182658	0.811774	0.416921	0.648019	ns	0.188412
LINC01535:18	4.16264	0.558486	0.186599	2.99298	0.00276271	0.0281022	ns	1.55126
LINC01535:20	2.4781	-0.424939	0.183905	-2.31065	0.0208523	0.107774	ns	0.967487
LINC01535:4	7.47965	0.205125	0.172684	1.18787	0.234886	0.474843	ns	0.32345
LINC01537:1	4.98899	-0.613143	0.360738	-1.69969	0.0891893	0.26959	ns	0.569296
LINC01537:2	9.07148	0.0071153	0.293239	0.0242645	0.980642	0.992183	ns	0.00340831
LINC01537:3	4.2031	0.00588288	0.222603	0.0264277	0.978916	0.99182	ns	0.00356728
LINC01541:4	2.1317	-0.0585428	0.269518	-0.217213	0.828042	0.919737	ns	0.0363361
LINC01544:3	2.63776	-0.107733	0.173263	-0.621785	0.534083	0.736939	ns	0.132569
LINC01544:4	18.9627	-0.473964	0.215568	-2.19867	0.0279013	0.129809	ns	0.886696
LINC01550:1	4.28944	0.113904	0.167049	0.681858	0.495328	0.709109	ns	0.149287
LINC01550:19	3.07044	0.806235	0.359383	2.24339	0.0248718	0.120302	ns	0.919729
LINC01550:20	5.0391	-0.160722	0.232848	-0.690242	0.490042	0.705401	ns	0.151564
LINC01551:1	2.16502	0.0546153	0.217087	0.251583	0.801364	0.906673	ns	0.0425494
LINC01551:3	180.142	1.71856	0.28657	5.99701	2.01e-09	2.22e-07	Up	6.65304
LINC01553:2	4.33928	0.277116	0.162312	1.7073	0.0877654	0.267145	ns	0.573253
LINC01554:1	2.42075	0.26955	0.259584	1.03839	0.299088	0.540382	ns	0.267299
LINC01554:2	3.85325	-0.84559	0.193413	-4.37195	1.23e-05	0.000409755	ns	3.38748
LINC01554:9	1.8589	-0.294809	0.242611	-1.21515	0.224308	0.462979	ns	0.334439
LINC01555:1	2.13178	-0.210995	0.194723	-1.08356	0.278559	0.517564	ns	0.286036
LINC01558:1	2.69063	0.182186	0.189123	0.963318	0.335388	0.577083	ns	0.238762
LINC01558:2	2.59959	-0.134254	0.236527	-0.567605	0.570303	0.763248	ns	0.117334
LINC01559:3	3.14456	0.457416	0.259151	1.76505	0.077555	0.246957	ns	0.607379
LINC01562:3	9.92808	0.101878	0.178569	0.570524	0.568322	0.76171	ns	0.11821
LINC01563:1	2.02242	-0.273938	0.214017	-1.27998	0.200551	0.434363	ns	0.362147
LINC01563:12	2.45154	-0.190791	0.217661	-0.876552	0.38073	0.617157	ns	0.209604
LINC01568:10	1.86394	-0.00974251	0.251929	-0.0386716	0.969152	0.987843	ns	0.00531196
LINC01568:6	1.97917	-0.119055	0.228847	-0.52024	0.602896	0.785002	ns	0.105129
LINC01569:7	2.15084	0.0422289	0.233781	0.180634	0.856655	0.93273	ns	0.030244
LINC01570:7	2.03365	-0.328385	0.26027	-1.26171	0.207054	0.442673	ns	0.353917
LINC01572:19	2.13332	-0.652351	0.222046	-2.9379	0.00330438	0.0318738	ns	1.49657
LINC01572:24	3.8342	-0.352451	0.200016	-1.76211	0.0780504	0.247949	ns	0.605638
LINC01574:7	2.41503	0.206608	0.189552	1.08998	0.275721	0.515025	ns	0.288171
LINC01574:8	2.09912	-0.639169	0.193932	-3.29584	0.000981262	0.0134617	ns	1.8709
LINC01578:12	2.10765	-0.236123	0.281622	-0.838442	0.401782	0.635072	ns	0.197177
LINC01578:2	3.25193	-0.269267	0.215765	-1.24797	0.212043	0.448481	ns	0.348256
LINC01579:18	3.67716	0.0980044	0.185093	0.529486	0.596468	0.780562	ns	0.107593
LINC01579:4	2.8521	-0.272958	0.199784	-1.36627	0.171855	0.397064	ns	0.401139
LINC01581:1	2.37627	-0.150754	0.240965	-0.625626	0.531561	0.73601	ns	0.133116
LINC01581:4	4.08471	-0.290676	0.16559	-1.7554	0.079191	0.250266	ns	0.601598
LINC01588:41	3.5418	0.415473	0.215478	1.92815	0.0538368	0.197471	ns	0.704497
LINC01588:65	3.00657	0.361392	0.188032	1.92198	0.0546088	0.199298	ns	0.700497
LINC01588:67	7.59274	0.235831	0.245064	0.962324	0.335887	0.577531	ns	0.238424
LINC01588:69	11.0761	0.232112	0.162304	1.43011	0.152687	0.369153	ns	0.432794
LINC01588:93	4.26682	-0.240194	0.172844	-1.38966	0.164632	0.38689	ns	0.412413
LINC01589:3	4.65456	0.369505	0.159058	2.32308	0.0201749	0.105601	ns	0.976331
LINC01589:7	2.63489	0.0268624	0.174689	0.153772	0.877789	0.943569	ns	0.0252262
LINC01589:8	2.62896	-0.0263442	0.187673	-0.140373	0.888365	0.949593	ns	0.0224625
LINC01590:3	3.1732	0.17365	0.188083	0.923263	0.35587	0.596406	ns	0.224458
LINC01592:12	2.09176	-0.285163	0.213639	-1.33479	0.181946	0.410347	ns	0.386849
LINC01594:3	5.53038	0.225845	0.187497	1.20453	0.228385	0.466954	ns	0.330726
LINC01596:2	9.79712	-0.0274887	0.246463	-0.111533	0.911194	0.960404	ns	0.017546
LINC01596:3	3.94295	0.368212	0.250976	1.46712	0.142342	0.354728	ns	0.450104
LINC01597:8	2.76089	0.112962	0.208324	0.542245	0.58765	0.774467	ns	0.110997
LINC01600:1	2.21073	-0.201712	0.182704	-1.10404	0.269576	0.509191	ns	0.293119
LINC01602:1	2.20653	-0.270596	0.215978	-1.25289	0.210247	0.44659	ns	0.350091
LINC01605:17	11.2825	-0.0527232	0.172794	-0.305121	0.760274	0.882667	ns	0.0542031
LINC01605:18	1.77627	-0.223679	0.226031	-0.989595	0.322372	NA	ns	#VALUE!
LINC01606:17	2.58231	-0.116981	0.184684	-0.633413	0.526464	0.732581	ns	0.135145
LINC01606:8	7.92462	0.389913	0.201623	1.93387	0.0531291	0.195708	ns	0.708392
LINC01606:9	7.83964	0.388613	0.187214	2.07577	0.0379151	0.156749	ns	0.804796
LINC01607:6	2.31691	0.223358	0.203148	1.09949	0.271556	0.511024	ns	0.291559
LINC01608:15	3.80461	0.130876	0.206704	0.633155	0.526632	0.732714	ns	0.135066
LINC01609:1	5.95027	-0.590954	0.159093	-3.71453	0.000203586	0.00399064	ns	2.39896
LINC01611:12	11.591	-0.0532874	0.174723	-0.304982	0.76038	0.882667	ns	0.0542031
LINC01612:7	1.89129	-0.521718	0.20976	-2.48722	0.0128747	0.0788502	ns	1.1032
LINC01613:2	2.01911	-0.441538	0.22699	-1.94518	0.0517527	0.191972	ns	0.716761
LINC01614:11	1.95795	-0.366078	0.234401	-1.56176	0.118345	0.318162	ns	0.497352
LINC01614:9	2.47552	-0.0728131	0.201258	-0.36179	0.717509	0.856002	ns	0.0675252
LINC01615:1	2.53152	0.5928	0.248047	2.38987	0.0168545	0.0945398	ns	1.02439
LINC01615:10	2.59137	0.347152	0.264628	1.31185	0.189572	0.420188	ns	0.376556
LINC01615:11	2.20719	-0.435339	0.299334	-1.45436	0.145848	0.358712	ns	0.445254
LINC01619:10	9.28586	-0.276246	0.166321	-1.66092	0.0967285	0.282937	ns	0.54831
LINC01621:5	2.48791	0.0124846	0.233449	0.0534789	0.95735	0.982234	ns	0.0077849
LINC01621:6	2.94344	-0.324963	0.265167	-1.2255	0.220386	0.458173	ns	0.33897
LINC01622:1	2.20529	0.554366	0.270948	2.04602	0.0407541	0.16438	ns	0.784151
LINC01622:16	2.04244	-0.0115578	0.212142	-0.0544815	0.956552	0.981865	ns	0.00794814
LINC01622:17	2.18442	0.139928	0.212544	0.658346	0.510316	0.720368	ns	0.142446
LINC01622:20	1.92591	0.0149926	0.22025	0.0680707	0.945729	0.976282	ns	0.0104247
LINC01622:6	1.77648	-0.241121	0.248779	-0.969217	0.332437	NA	ns	#VALUE!
LINC01623:6	1.90256	-0.438747	0.244693	-1.79305	0.0729646	0.238194	ns	0.62307
LINC01624:1	2.45007	0.323979	0.251607	1.28764	0.197871	0.430627	ns	0.365899
LINC01629:10	5.54645	-0.551737	0.238685	-2.31156	0.0208017	0.107672	ns	0.967898
LINC01629:11	10.3019	0.383569	0.22758	1.68543	0.0919065	0.274791	ns	0.560997
LINC01630:17	2.66088	0.121027	0.182088	0.664665	0.506265	0.717215	ns	0.144351
LINC01630:21	2.23436	-0.183586	0.216047	-0.84975	0.395464	0.629783	ns	0.200809
LINC01630:22	2.67953	-0.353187	0.170688	-2.0692	0.0385273	0.158394	ns	0.800261
LINC01632:5	2.95896	0.162334	0.194889	0.832953	0.404871	0.63802	ns	0.195166
LINC01638:16	4.51984	0.100676	0.170735	0.589662	0.555417	0.752121	ns	0.123712
LINC01638:17	4.3022	0.18283	0.215699	0.847614	0.396653	0.630629	ns	0.200226
LINC01638:18	2.49451	-0.0603349	0.277039	-0.217785	0.827597	0.919446	ns	0.0364739
LINC01638:19	1.78131	-0.0687922	0.300507	-0.22892	0.818931	NA	ns	#VALUE!
LINC01641:5	40.9387	2.57734	0.407116	6.33073	2.44e-10	3.53e-08	Up	7.45174
LINC01647:6	3.94156	-0.806679	0.188878	-4.2709	1.95e-05	0.000605764	ns	3.2177
LINC01649:8	1.84532	0.0726794	0.274758	0.264522	0.791378	NA	ns	#VALUE!
LINC01662:18	1.94324	-0.343189	0.225973	-1.51872	0.128834	0.335212	ns	0.47468
LINC01662:19	2.67493	0.278418	0.312008	0.892342	0.37221	0.610129	ns	0.214578
LINC01662:27	20.3337	-0.646807	0.221175	-2.92441	0.00345105	0.0328788	ns	1.48308
LINC01662:30	4.02782	0.179795	0.19211	0.935893	0.349328	0.589884	ns	0.229234
LINC01662:31	7.94787	-0.0602686	0.216817	-0.277969	0.781036	0.89514	ns	0.048109
LINC01663:10	3.22323	-0.184777	0.276691	-0.66781	0.504255	0.715575	ns	0.145345
LINC01663:7	5.26283	-0.504122	0.172659	-2.91976	0.00350305	0.0332204	ns	1.4786
LINC01666:4	6.5787	0.789812	0.213978	3.69109	0.000223299	0.00429754	ns	2.36678
LINC01667:3	3.71336	0.437428	0.214638	2.03798	0.0415523	0.166549	ns	0.778458
LINC01667:4	6.42576	0.599705	0.223848	2.67908	0.00738252	0.054359	ns	1.26473
LINC01672:13	2.85538	-0.0808432	0.16407	-0.492737	0.622199	0.7977	ns	0.0981605
LINC01677:8	1.8891	-0.0901766	0.215099	-0.419233	0.675046	0.831333	ns	0.0802249
LINC01678:20	2.63465	-0.0993455	0.21892	-0.453799	0.649973	0.816462	ns	0.0880641
LINC01679:8	2.40903	0.417248	0.231084	1.80561	0.0709791	0.234128	ns	0.630547
LINC01682:13	2.71886	-0.341584	0.160438	-2.12907	0.0332486	0.144541	ns	0.840008
LINC01684:20	4.56919	-0.441404	0.216696	-2.03697	0.0416528	0.166819	ns	0.777754
LINC01684:22	34.6133	-0.816526	0.233199	-3.50141	0.000462797	0.00756214	ns	2.12136
LINC01684:29	5.21578	-0.311891	0.180901	-1.7241	0.0846902	0.261407	ns	0.582683
LINC01687:11	8.32839	-0.0542274	0.337926	-0.160471	0.87251	0.940491	ns	0.0266452
LINC01687:12	23.221	0.357092	0.347034	1.02898	0.303487	0.544591	ns	0.26393
LINC01687:17	2.81571	-0.158295	0.185392	-0.853839	0.393194	0.627558	ns	0.202346
LINC01693:11	2.1032	0.243162	0.228498	1.06418	0.287249	0.527274	ns	0.277964
LINC01693:9	2.05992	-0.0956165	0.252621	-0.378497	0.705061	0.849001	ns	0.071092
LINC01694:16	2.77391	-0.201642	0.196349	-1.02696	0.304442	0.54533	ns	0.263341
LINC01694:19	5.01061	-0.30408	0.285969	-1.06333	0.287631	0.527637	ns	0.277665
LINC01694:25	7.54888	0.0599918	0.188264	0.318658	0.749986	0.875583	ns	0.0577025
LINC01694:28	3.74594	0.244203	0.325924	0.749264	0.453698	0.67705	ns	0.16938
LINC01695:5	5.7031	-0.0405811	0.149451	-0.271535	0.78598	0.898133	ns	0.0466594
LINC01697:28	3.11584	0.103949	0.218221	0.476346	0.633828	0.805215	ns	0.0940883
LINC01697:29	2.17148	0.33587	0.233894	1.43599	0.151004	0.366292	ns	0.436172
LINC01697:30	4.52609	0.06471	0.174928	0.369923	0.71144	0.853077	ns	0.069012
LINC01697:32	2.64684	-0.189998	0.215781	-0.880512	0.378582	0.615211	ns	0.210976
LINC01697:43	1.96529	-0.411005	0.225101	-1.82587	0.0678695	0.227842	ns	0.642367
LINC01700:3	1.90219	-0.295245	0.229782	-1.28489	0.19883	0.431972	ns	0.364545
LINC01703:15	4.68258	0.134005	0.177342	0.75563	0.449871	0.673987	ns	0.171349
LINC01708:17	20.8532	-0.460472	0.247675	-1.85918	0.0630015	0.218495	ns	0.660558
LINC01708:18	2.78546	0.559126	0.376254	1.48603	0.137271	0.347797	ns	0.458674
LINC01708:19	9.43069	0.00601287	0.168656	0.0356517	0.97156	0.989091	ns	0.00476361
LINC01708:21	3.12905	-0.110497	0.177168	-0.623683	0.532836	0.736509	ns	0.132822
LINC01714:21	8.39056	0.603154	0.257374	2.3435	0.0191039	0.102011	ns	0.991355
LINC01714:25	59.5901	-0.00504944	0.248973	-0.0202811	0.983819	0.99322	ns	0.00295444
LINC01714:26	22.265	-0.237581	0.187142	-1.26952	0.204255	0.439066	ns	0.35747
LINC01714:27	4.00315	0.264399	0.209884	1.25974	0.207763	0.443707	ns	0.352904
LINC01714:31	3.56426	-0.0314465	0.175404	-0.179281	0.857717	0.933235	ns	0.0300092
LINC01715:11	3.64464	0.0179601	0.159233	0.112792	0.910196	0.960132	ns	0.0176692
LINC01715:13	27.7346	2.18277	0.353742	6.17052	6.81e-10	8.41e-08	Up	7.07539
LINC01715:14	4.6432	0.874715	0.446366	1.95964	0.0500383	0.187636	ns	0.726684
LINC01715:15	1.9889	-0.229986	0.282493	-0.81413	0.415571	0.647011	ns	0.189088
LINC01716:6	7.90028	0.372248	0.205321	1.813	0.0698315	0.231824	ns	0.634842
LINC01719:27	2.23041	-0.510614	0.251245	-2.03233	0.0421199	0.168315	ns	0.773878
LINC01719:34	2.18327	-0.302209	0.257551	-1.1734	0.240637	0.481107	ns	0.317758
LINC01719:37	4.65005	-0.200632	0.173105	-1.15902	0.246449	0.48705	ns	0.312427
LINC01720:3	2.19458	-0.546585	0.221729	-2.4651	0.0136974	0.082311	ns	1.08454
LINC01721:3	1.93723	-0.12003	0.199531	-0.601562	0.547466	0.746955	ns	0.126705
LINC01722:7	2.37972	-0.730155	0.23477	-3.11008	0.00187034	0.0211765	ns	1.67415
LINC01722:9	2.50808	0.100021	0.216329	0.462356	0.643826	0.812258	ns	0.0903063
LINC01723:25	1.9456	0.0570699	0.311529	0.183193	0.854647	0.931505	ns	0.0308148
LINC01723:27	2.73025	0.0308969	0.283594	0.108947	0.913244	0.960996	ns	0.0172783
LINC01723:28	4.40256	0.211945	0.279679	0.757814	0.448562	0.672827	ns	0.172097
LINC01725:38	2.22573	-0.22586	0.208478	-1.08337	0.278643	0.517564	ns	0.286036
LINC01725:40	2.21103	0.404871	0.291368	1.38955	0.164664	0.38689	ns	0.412413
LINC01725:41	2.51121	-0.209497	0.298862	-0.700983	0.483313	0.700327	ns	0.154699
LINC01725:45	2.08927	-0.0831193	0.234965	-0.353752	0.723525	0.859308	ns	0.0658509
LINC01725:49	166.651	-0.0818482	0.28025	-0.292054	0.770245	0.888534	ns	0.051326
LINC01732:8	55.7638	-0.298144	0.224074	-1.33056	0.183335	0.411953	ns	0.385152
LINC01733:4	2.37978	-0.401387	0.346839	-1.15727	0.247161	0.487756	ns	0.311797
LINC01733:5	6.22191	-0.328643	0.242466	-1.35542	0.175284	0.401302	ns	0.396529
LINC01744:7	1.88277	-0.0390546	0.228049	-0.171255	0.864023	0.936624	ns	0.0284349
LINC01747:13	1.96343	-0.202563	0.221483	-0.914575	0.360415	0.600076	ns	0.221794
LINC01748:19	71.4958	-0.258954	0.254266	-1.01844	0.30847	0.549745	ns	0.259839
LINC01748:21	3.63463	0.151905	0.240963	0.630408	0.528428	0.734092	ns	0.134249
LINC01748:25	2.18015	0.446547	0.292881	1.52467	0.127342	0.332926	ns	0.477653
LINC01748:32	2.15301	-0.0164584	0.20472	-0.080395	0.935923	0.972761	ns	0.011994
LINC01748:33	2.18197	-0.255505	0.223505	-1.14317	0.252966	0.493628	ns	0.306601
LINC01750:12	2.16485	-0.0935534	0.236048	-0.396332	0.69186	0.840749	ns	0.0753339
LINC01750:15	1.90163	-0.364149	0.278328	-1.30835	0.190756	0.421093	ns	0.375622
LINC01754:8	3.32096	0.194641	0.177279	1.09794	0.272233	0.511681	ns	0.291001
LINC01756:4	2.22333	0.157377	0.202843	0.775856	0.437834	0.664623	ns	0.177425
LINC01759:17	4.44799	0.121658	0.167906	0.724561	0.468722	0.689351	ns	0.16156
LINC01759:20	2.93343	0.0219205	0.218657	0.100251	0.920145	0.965014	ns	0.0154664
LINC01761:3	9.84442	-0.161278	0.159346	-1.01212	0.31148	0.55332	ns	0.257024
LINC01762:30	2.32826	0.321314	0.287867	1.11619	0.264342	0.504784	ns	0.296895
LINC01763:11	58.4292	0.222713	0.235163	0.947059	0.343609	0.584687	ns	0.233076
LINC01763:18	3.05425	-0.24872	0.234275	-1.06166	0.288391	0.528247	ns	0.277163
LINC01763:19	4.11997	0.175821	0.302326	0.581563	0.560861	0.755922	ns	0.121523
LINC01764:7	4.27056	0.828497	0.325999	2.54141	0.0110407	0.0711915	ns	1.14757
LINC01765:8	8.87326	0.109143	0.183331	0.595334	0.55162	0.749766	ns	0.125074
LINC01766:10	1685.85	-0.408847	0.365502	-1.11859	0.263315	0.504104	ns	0.29748
LINC01766:11	1555.26	0.215847	0.538457	0.400862	0.688521	0.838868	ns	0.0763061
LINC01766:15	2.26932	-0.273409	0.200528	-1.36344	0.172742	0.398245	ns	0.399849
LINC01766:2	237.844	0.102979	0.38497	0.267499	0.789085	0.900106	ns	0.0457064
LINC01771:11	2.18467	-0.673209	0.264209	-2.54801	0.0108338	0.0702796	ns	1.15317
LINC01771:12	1.96769	-0.185438	0.345378	-0.536912	0.591328	0.777229	ns	0.109451
LINC01771:14	8.3736	0.355477	0.186792	1.90307	0.0570319	0.204997	ns	0.688252
LINC01775:10	2.84235	0.340416	0.203356	1.67399	0.0941326	0.278559	ns	0.555082
LINC01776:18	3.35319	0.544517	0.356242	1.5285	0.126388	0.331241	ns	0.479856
LINC01776:19	3.27718	-0.0747547	0.168613	-0.44335	0.657513	0.821451	ns	0.0854184
LINC01776:22	15.2273	-0.250901	0.196582	-1.27632	0.201843	0.43593	ns	0.360583
LINC01776:23	708.48	-0.884804	0.29584	-2.99082	0.00278231	0.0282311	ns	1.54927
LINC01776:24	6.1298	-0.408055	0.304804	-1.33875	0.180653	0.408484	ns	0.388825
LINC01776:29	2.87154	-0.734245	0.343645	-2.13664	0.0326272	0.142842	ns	0.845143
LINC01783:4	3.49073	0.272052	0.271194	1.00316	0.315782	0.557975	ns	0.253385
LINC01783:9	2.06527	0.150818	0.308773	0.488443	0.625236	0.799736	ns	0.0970534
LINC01785:8	2.39592	-0.00734381	0.219344	-0.0334808	0.973291	0.989462	ns	0.00460093
LINC01787:3	1.97181	-0.523304	0.226423	-2.31118	0.0208227	0.107731	ns	0.96766
LINC01790:3	2.00689	-0.275847	0.216579	-1.27366	0.202785	0.437402	ns	0.359119
LINC01794:11	2.91325	-0.146227	0.180202	-0.81146	0.417101	0.648091	ns	0.188364
LINC01794:9	3.22497	-0.457776	0.17283	-2.6487	0.00808013	0.0576441	ns	1.23924
LINC01795:4	5.44167	-0.255882	0.167173	-1.53064	0.125858	0.330301	ns	0.48109
LINC01801:15	3.73458	0.050458	0.16406	0.307558	0.758419	0.881548	ns	0.0547539
LINC01806:15	3.96956	-0.0407239	0.197666	-0.206024	0.836773	0.923871	ns	0.0343885
LINC01811:26	1.83611	-0.213918	0.23777	-0.899685	0.368288	NA	ns	#VALUE!
LINC01812:11	2.32162	-0.5478	0.172775	-3.1706	0.00152122	0.0183156	ns	1.73718
LINC01812:13	4.19242	0.260772	0.171534	1.52024	0.128451	0.334565	ns	0.475519
LINC01812:9	5.57889	-0.0276914	0.179169	-0.154555	0.877172	0.943197	ns	0.0253977
LINC01813:8	2.31731	-0.370806	0.193371	-1.91759	0.0551633	0.200631	ns	0.697602
LINC01814:7	3.2011	0.123017	0.193634	0.635309	0.525227	0.731719	ns	0.135656
LINC01814:9	187.224	-0.360987	0.271458	-1.32981	0.183582	0.412096	ns	0.385001
LINC01816:17	2.5119	0.153925	0.205504	0.749012	0.45385	0.677076	ns	0.169363
LINC01816:21	4.30339	1.06701	0.265764	4.01488	5.95e-05	0.0015096	ns	2.82114
LINC01820:15	2.37492	-0.891411	0.292772	-3.04472	0.00232893	0.0249249	ns	1.60337
LINC01820:17	3.47981	0.222929	0.237326	0.939337	0.347558	0.588353	ns	0.230362
LINC01827:6	3.15888	-0.0725592	0.19011	-0.38167	0.702706	0.847635	ns	0.0717912
LINC01828:26	2.18072	-0.65573	0.193794	-3.38364	0.000715311	0.0105494	ns	1.97677
LINC01829:26	4.29835	-0.101851	0.261575	-0.389374	0.697	0.843838	ns	0.0737411
LINC01829:27	3.27775	-0.0289851	0.244244	-0.118673	0.905535	0.957689	ns	0.0187756
LINC01829:30	3.56682	-0.333207	0.182251	-1.82829	0.0675065	0.227216	ns	0.643562
LINC01829:32	14.2762	-0.418557	0.254543	-1.64435	0.100104	0.289332	ns	0.538603
LINC01829:33	1.8598	-0.522624	0.22208	-2.35331	0.018607	0.100291	ns	0.99874
LINC01830:11	2.21015	-0.0508973	0.263711	-0.193004	0.846956	0.928501	ns	0.0322175
LINC01833:23	2.70738	0.0924624	0.303508	0.304646	0.760636	0.882761	ns	0.0541571
LINC01833:25	4.50601	0.740706	0.297253	2.49184	0.0127084	0.078342	ns	1.10601
LINC01833:27	2.44002	-0.244536	0.286535	-0.853426	0.393423	0.627781	ns	0.202192
LINC01833:28	3.76707	0.922886	0.344082	2.68217	0.00731472	0.0540661	ns	1.26708
LINC01833:29	3.01868	0.665119	0.354018	1.87877	0.0602755	0.21258	ns	0.672478
LINC01833:34	2.85826	0.0487395	0.270246	0.180352	0.856876	0.932773	ns	0.030224
LINC01836:7	12.1307	0.673848	0.225749	2.98494	0.00283637	0.0286067	ns	1.54353
LINC01838:9	1.74052	-0.322356	0.262188	-1.22948	0.218891	NA	ns	#VALUE!
LINC01840:3	5.91254	0.402273	0.183082	2.19723	0.028004	0.130089	ns	0.88576
LINC01843:15	3.33143	0.0471876	0.183745	0.25681	0.797325	0.904279	ns	0.0436974
LINC01845:5	2.06779	0.356695	0.209711	1.70089	0.0889641	0.269179	ns	0.569958
LINC01847:8	3.5052	-0.129325	0.226154	-0.571843	0.567428	0.760867	ns	0.118691
LINC01852:15	6.23353	-0.030917	0.168153	-0.183863	0.854121	0.931436	ns	0.0308469
LINC01854:11	4.25524	-0.135534	0.172855	-0.784093	0.432986	0.661179	ns	0.179681
LINC01856:3	4.23651	-0.00100007	0.165414	-0.00604585	0.995176	0.99784	ns	0.000939147
LINC01857:11	4.11316	-0.164508	0.148798	-1.10558	0.268908	0.50865	ns	0.293581
LINC01858:12	2.65938	-0.024039	0.248401	-0.0967749	0.922905	0.966769	ns	0.0146774
LINC01859:22	2.2986	-0.382031	0.209312	-1.82518	0.0679745	0.228028	ns	0.642012
LINC01869:17	3.97119	0.299724	0.189914	1.57821	0.114518	0.312194	ns	0.505575
LINC01871:8	2.1515	-0.304478	0.253719	-1.20006	0.230115	0.469252	ns	0.328594
LINC01876:25	2.01126	-0.560349	0.222823	-2.51477	0.0119111	0.0749085	ns	1.12547
LINC01876:26	1.89531	-0.324879	0.23482	-1.38352	0.166505	0.389518	ns	0.409472
LINC01876:27	2.07878	-0.277548	0.232622	-1.19313	0.23282	0.472137	ns	0.325932
LINC01879:5	1.87522	-0.242517	0.22388	-1.08325	0.278698	0.517571	ns	0.28603
LINC01886:9	1.90744	-0.628025	0.221423	-2.83632	0.00456371	0.0393624	ns	1.40492
LINC01890:13	2.19821	0.257904	0.275395	0.936488	0.349022	0.58974	ns	0.22934
LINC01890:8	3.59888	0.221536	0.19385	1.14282	0.253113	0.493659	ns	0.306573
LINC01891:4	2.22614	-0.406734	0.198286	-2.05125	0.0402423	0.163014	ns	0.787774
LINC01894:10	2.2831	-0.0784631	0.320312	-0.244958	0.806489	0.90965	ns	0.0411258
LINC01894:11	3.5406	-0.499845	0.29124	-1.71627	0.0861128	0.264164	ns	0.578126
LINC01894:12	2.64146	-0.0247735	0.30603	-0.0809513	0.935481	0.972599	ns	0.0120664
LINC01895:10	3.00049	-0.175228	0.163993	-1.06851	0.28529	0.525307	ns	0.279587
LINC01895:12	3.4496	-0.0631113	0.154484	-0.40853	0.682885	0.835897	ns	0.0778474
LINC01901:4	2.58638	-0.115096	0.207401	-0.554947	0.578931	0.768865	ns	0.11415
LINC01902:11	4.97913	0.106396	0.213611	0.498083	0.618426	0.794938	ns	0.0996665
LINC01902:14	3.52692	-0.325397	0.310024	-1.04959	0.293908	0.534333	ns	0.272188
LINC01902:15	14.5742	-0.101064	0.181202	-0.55774	0.577022	0.767697	ns	0.11481
LINC01902:16	2.08806	-0.00564068	0.292935	-0.0192558	0.984637	0.99362	ns	0.0027796
LINC01902:17	1.81748	-0.409331	0.321137	-1.27463	0.20244	NA	ns	#VALUE!
LINC01903:3	2.47283	-0.0341045	0.186885	-0.18249	0.855198	0.931854	ns	0.0306523
LINC01907:6	4.98648	0.140832	0.169686	0.829953	0.406566	0.639256	ns	0.194325
LINC01910:4	2.7857	-0.26103	0.214089	-1.21926	0.222746	0.460997	ns	0.336302
LINC01914:16	8.87564	0.47582	0.416191	1.14327	0.252925	0.493624	ns	0.306604
LINC01914:17	20.4465	-0.382613	0.329586	-1.16089	0.245687	0.486259	ns	0.313133
LINC01918:15	5.17343	0.406516	0.294606	1.37986	0.167629	0.391069	ns	0.407746
LINC01918:16	2.49828	-0.742929	0.341117	-2.17793	0.0294111	0.134227	ns	0.87216
LINC01918:25	2.69227	-0.226839	0.269493	-0.841725	0.399942	0.633665	ns	0.19814
LINC01920:3	1.93728	-0.444896	0.214707	-2.0721	0.038256	0.157717	ns	0.802122
LINC01923:12	2.00692	-0.376441	0.219571	-1.71444	0.0864476	0.264802	ns	0.577079
LINC01925:7	2.40937	0.436627	0.227493	1.9193	0.0549466	0.200132	ns	0.698684
LINC01929:6	2.12422	-0.633705	0.202315	-3.13227	0.00173458	0.0200568	ns	1.69774
LINC01931:5	1.90204	-0.17017	0.224689	-0.757357	0.448836	0.673087	ns	0.171929
LINC01932:6	3.3678	-0.00649981	0.187923	-0.0345877	0.972409	0.989196	ns	0.00471764
LINC01933:7	2.89789	-0.133854	0.177763	-0.752992	0.451455	0.675555	ns	0.170339
LINC01934:8	24.3713	-0.292779	0.204064	-1.43474	0.151361	0.366793	ns	0.435579
LINC01936:22	2.41275	-0.287625	0.185706	-1.54882	0.121426	0.323166	ns	0.490575
LINC01938:16	1.72974	-0.173597	0.247918	-0.70022	0.48379	NA	ns	#VALUE!
LINC01942:11	3.72452	0.0163932	0.162482	0.100892	0.919636	0.964781	ns	0.015571
LINC01949:5	31.158	-0.520751	0.231244	-2.25195	0.0243254	0.118741	ns	0.925401
LINC01949:6	1.99218	-0.0687899	0.23359	-0.29449	0.768384	0.887709	ns	0.0517292
LINC01951:4	2.46105	-0.131731	0.264409	-0.498212	0.618335	0.794938	ns	0.0996665
LINC01951:5	2.4446	-0.700815	0.291241	-2.4063	0.0161149	0.0916153	ns	1.03803
LINC01952:15	5.1054	0.0391661	0.163078	0.240168	0.8102	0.91165	ns	0.040172
LINC01956:10	4.77395	-0.149306	0.249104	-0.599373	0.548924	0.747912	ns	0.12615
LINC01956:11	3.76425	-0.304261	0.231051	-1.31686	0.187886	0.41803	ns	0.378792
LINC01956:12	2.31031	-0.0125118	0.182421	-0.0685876	0.945318	0.976113	ns	0.0105
LINC01958:3	2.00275	-0.456115	0.225133	-2.02598	0.0427671	0.169733	ns	0.770232
LINC01959:4	1.63977	0.122737	0.323687	0.379183	0.704552	NA	ns	#VALUE!
LINC01959:5	2.10912	-0.617028	0.244788	-2.52066	0.0117135	0.0740127	ns	1.13069
LINC01961:13	2.52441	-0.390937	0.18185	-2.14978	0.031573	0.139956	ns	0.854007
LINC01963:11	2.01592	-0.284321	0.32605	-0.872015	0.3832	0.619282	ns	0.208111
LINC01963:12	2.79624	0.0688618	0.252604	0.272608	0.785155	0.897893	ns	0.0467756
LINC01964:5	1.68146	-0.107424	0.282442	-0.380341	0.703692	NA	ns	#VALUE!
LINC01965:17	3.17019	0.175546	0.187817	0.934662	0.349962	0.590387	ns	0.228863
LINC01967:9	2.64514	-0.407184	0.24817	-1.64075	0.10085	0.290528	ns	0.536812
LINC01969:11	2.67221	-0.531333	0.327394	-1.62292	0.104607	0.296827	ns	0.527497
LINC01969:12	2.12848	0.14068	0.273309	0.514728	0.606743	0.787648	ns	0.103668
LINC01969:13	2.35359	0.0392082	0.329485	0.118998	0.905277	0.957602	ns	0.0188149
LINC01969:14	3.59527	0.676925	0.259886	2.6047	0.00919551	0.062982	ns	1.20078
LINC01970:7	3.88814	0.400738	0.200456	1.99913	0.0455938	0.176952	ns	0.752146
LINC01970:8	2.48393	0.31874	0.349198	0.912778	0.361359	0.600753	ns	0.221304
LINC01970:9	7.03665	-0.249711	0.1975	-1.26436	0.206102	0.441576	ns	0.354995
LINC01973:4	2.13249	0.351182	0.260419	1.34853	0.177488	0.40437	ns	0.393221
LINC01973:5	3.08498	0.110434	0.310688	0.355451	0.722252	0.858607	ns	0.0662054
LINC01978:19	3.77851	0.598697	0.239643	2.49829	0.0124794	0.0774415	ns	1.11103
LINC01978:21	3.38758	-0.195588	0.242618	-0.806155	0.420154	0.650724	ns	0.186603
LINC01978:22	3.50107	0.556114	0.252882	2.1991	0.0278705	0.129725	ns	0.886976
LINC01980:15	5.1356	0.322164	0.236489	1.36228	0.17311	0.398594	ns	0.399469
LINC01981:4	2.66342	0.0441208	0.182439	0.241839	0.808905	0.9112	ns	0.0403861
LINC01987:3	2.06086	0.0781605	0.190736	0.409783	0.681965	0.835372	ns	0.07812
LINC01990:10	2.53228	0.0405273	0.232314	0.17445	0.861512	0.935341	ns	0.0290301
LINC01991:4	2.18408	-0.462248	0.223705	-2.06633	0.0387978	0.159201	ns	0.798055
LINC01998:5	1.76785	-0.152494	0.264003	-0.577622	0.56352	NA	ns	#VALUE!
LINC01998:7	1.91789	-0.218012	0.288878	-0.754685	0.450438	0.674585	ns	0.170963
LINC02001:10	6.56681	0.299362	0.165981	1.80359	0.0712958	0.234788	ns	0.629325
LINC02001:13	2.69422	0.232357	0.277834	0.836314	0.402978	0.636106	ns	0.19647
LINC02001:7	2.36947	0.289747	0.323824	0.894768	0.370911	0.609039	ns	0.215355
LINC02006:9	3.02641	0.602027	0.283666	2.12231	0.0338117	0.14594	ns	0.835826
LINC02009:3	2.64549	-0.223492	0.189493	-1.17942	0.238229	0.478464	ns	0.320151
LINC02011:3	2.54018	-0.207388	0.189213	-1.09605	0.273056	0.51242	ns	0.290374
LINC02012:4	2.69682	0.14343	0.229019	0.626282	0.53113	0.735768	ns	0.133259
LINC02015:20	141.493	-0.988465	0.279943	-3.53095	0.000414072	0.00693485	ns	2.15896
LINC02015:22	3.27985	-0.436042	0.173659	-2.51091	0.0120421	0.0755845	ns	1.12157
LINC02015:27	3.46128	-0.0289264	0.350483	-0.082533	0.934223	0.97208	ns	0.0122978
LINC02015:28	13.5228	0.127483	0.288379	0.44207	0.658439	0.822374	ns	0.0849304
LINC02015:29	2.66283	-0.359293	0.180213	-1.99372	0.046183	0.178208	ns	0.749074
LINC02015:30	1.77561	-0.740503	0.235157	-3.14897	0.00163844	NA	ns	#VALUE!
LINC02016:7	1.80785	-0.0683218	0.263923	-0.25887	0.795736	NA	ns	#VALUE!
LINC02018:22	3.53793	0.00576194	0.176947	0.0325631	0.974023	0.989756	ns	0.00447184
LINC02018:26	11.6554	-0.08977	0.174951	-0.513114	0.607872	0.788133	ns	0.103401
LINC02019:6	1.94886	-0.476198	0.257408	-1.84997	0.0643172	0.220837	ns	0.655928
LINC02021:10	2.42656	0.0233497	0.200763	0.116305	0.907411	0.9586	ns	0.0183624
LINC02021:13	3.63705	0.641699	0.225243	2.84892	0.00438676	0.0383956	ns	1.41572
LINC02022:6	2.24908	-0.396474	0.190233	-2.08415	0.0371462	0.154502	ns	0.811066
LINC02023:3	2.03436	0.256009	0.219645	1.16556	0.243794	0.484262	ns	0.314919
LINC02027:19	2.83388	-0.477232	0.261928	-1.82199	0.0684559	0.229185	ns	0.639815
LINC02027:21	2.01717	0.220684	0.32293	0.68338	0.494366	0.708687	ns	0.149546
LINC02029:10	3.18229	-0.00632698	0.263801	-0.0239839	0.980865	0.992183	ns	0.00340831
LINC02029:11	2.12597	-0.130673	0.307138	-0.425454	0.670506	0.828946	ns	0.0814736
LINC02034:7	2.45274	0.297187	0.220571	1.34735	0.177866	0.404792	ns	0.392768
LINC02035:5	4.25263	0.345885	0.316177	1.09396	0.273972	0.51358	ns	0.289392
LINC02035:6	3.32397	0.51143	0.333617	1.53298	0.12528	0.32959	ns	0.482026
LINC02036:12	2.58865	0.240075	0.320522	0.749011	0.45385	0.677076	ns	0.169363
LINC02036:13	3.07273	0.161358	0.217267	0.74267	0.457682	0.680673	ns	0.167062
LINC02042:4	1.7218	-0.128444	0.302254	-0.424955	0.67087	NA	ns	#VALUE!
LINC02042:5	2.59785	0.125146	0.255442	0.489919	0.624192	0.798983	ns	0.0974627
LINC02043:8	3.4899	0.507518	0.20417	2.48577	0.0129273	0.0790762	ns	1.10195
LINC02044:5	2.69015	-0.114026	0.237486	-0.480139	0.631129	0.80286	ns	0.0953604
LINC02046:4	2.94521	0.837846	0.297715	2.81425	0.00488906	0.0412843	ns	1.38422
LINC02048:3	2.09242	0.0192155	0.230393	0.0834031	0.933531	0.971712	ns	0.0124624
LINC02049:7	1.94559	-0.304357	0.236279	-1.28813	0.197701	0.430402	ns	0.366126
LINC02050:19	2.55337	-0.141918	0.210092	-0.675501	0.499358	0.711792	ns	0.147647
LINC02055:18	6.17245	0.470393	0.214965	2.18823	0.0286529	0.131903	ns	0.879745
LINC02056:27	5.5295	-0.531097	0.303257	-1.75131	0.079892	0.251534	ns	0.599404
LINC02056:28	4.91868	0.00266703	0.333302	0.00800185	0.993616	0.997055	ns	0.0012808
LINC02057:4	3.91814	-0.704294	0.176769	-3.98426	6.77e-05	0.00166588	ns	2.77836
LINC02062:19	8.62551	-0.0317649	0.291249	-0.109064	0.913151	0.960983	ns	0.0172841
LINC02062:26	11.975	0.326189	0.238281	1.36893	0.171022	0.395957	ns	0.402352
LINC02062:27	7.64399	-0.376759	0.34373	-1.09609	0.273038	0.51242	ns	0.290374
LINC02062:28	9.08053	-0.058407	0.157585	-0.370637	0.710908	0.852827	ns	0.0691393
LINC02062:29	38.7629	0.0346796	0.303219	0.114371	0.908943	0.959347	ns	0.0180242
LINC02068:13	51.8958	-0.378873	0.249268	-1.51994	0.128526	0.334716	ns	0.475323
LINC02069:3	3.47978	0.361597	0.180589	2.00233	0.0452496	0.176039	ns	0.754392
LINC02071:4	2.11704	-0.0147741	0.310129	-0.0476384	0.962004	0.9842	ns	0.00691647
LINC02071:5	2.65806	0.200448	0.254732	0.786894	0.431344	0.659964	ns	0.18048
LINC02073:5	3.73335	-0.071341	0.173397	-0.411433	0.680755	0.835016	ns	0.0783051
LINC02074:12	2.5329	-0.144979	0.179204	-0.809013	0.418507	0.649042	ns	0.187727
LINC02075:3	2.26599	-0.0449534	0.195235	-0.230252	0.817896	0.915225	ns	0.0384719
LINC02080:5	5.70181	-0.0262996	0.160454	-0.163907	0.869804	0.939232	ns	0.027227
LINC02081:16	2.22524	-0.569511	0.194629	-2.92614	0.00343195	0.032759	ns	1.48467
LINC02085:8	2.00632	-0.564694	0.221491	-2.54951	0.0107875	0.0700585	ns	1.15454
LINC02085:9	2.06864	-0.541769	0.255121	-2.12358	0.0337052	0.145793	ns	0.836264
LINC02086:17	1.76947	-0.501847	0.249966	-2.00766	0.0446793	NA	ns	#VALUE!
LINC02086:20	2.12364	0.00507167	0.214242	0.0236726	0.981114	0.992203	ns	0.00339929
LINC02087:5	2.68866	-0.787715	0.274806	-2.86644	0.00415114	0.0371572	ns	1.42996
LINC02087:6	2.47262	0.0135997	0.271114	0.0501625	0.959993	0.983492	ns	0.00722918
LINC02099:10	3.95389	0.35176	0.292717	1.20171	0.229477	0.468493	ns	0.329297
LINC02099:13	5.01493	0.635651	0.342272	1.85715	0.0632893	0.218912	ns	0.659731
LINC02099:16	1.98342	-0.121422	0.280508	-0.432864	0.665113	0.826337	ns	0.0828429
LINC02100:18	22.003	-0.207205	0.313062	-0.661866	0.508057	0.718666	ns	0.143473
LINC02100:20	2.35742	0.783471	0.336947	2.3252	0.0200611	0.105194	ns	0.978009
LINC02100:22	13.3414	0.213087	0.269059	0.79197	0.428378	0.657639	ns	0.182012
LINC02100:24	16.335	-0.621934	0.313553	-1.9835	0.0473113	0.18089	ns	0.742586
LINC02100:26	2.05048	-0.78085	0.20838	-3.74724	0.000178793	0.00360649	ns	2.44292
LINC02102:10	3.60112	0.0142744	0.202199	0.0705956	0.94372	0.975528	ns	0.0107603
LINC02102:12	5.04217	0.191384	0.168616	1.13503	0.256364	0.497001	ns	0.303643
LINC02104:16	2.3161	-0.392701	0.212377	-1.84908	0.0644462	0.221034	ns	0.655542
LINC02104:17	2.7907	0.0370647	0.161661	0.229275	0.818655	0.915411	ns	0.0383839
LINC02108:3	32.9253	0.176307	0.208206	0.846792	0.397111	0.630969	ns	0.199992
LINC02109:3	2.34636	0.280885	0.245754	1.14295	0.25306	0.493638	ns	0.306592
LINC02112:19	19.0614	-0.473989	0.206662	-2.29354	0.0218169	0.110713	ns	0.955801
LINC02119:3	2.47498	-0.224926	0.185276	-1.21401	0.224746	0.463491	ns	0.333959
LINC02125:7	5.91969	-0.628825	0.22847	-2.75233	0.00591736	0.0468395	ns	1.32939
LINC02125:8	2.18156	0.427679	0.315953	1.35362	0.175859	0.402022	ns	0.39575
LINC02133:7	7.04807	0.0280761	0.20304	0.138278	0.89002	0.950361	ns	0.0221116
LINC02135:7	2.20078	-0.199299	0.187546	-1.06267	0.287934	0.527857	ns	0.277484
LINC02137:9	11.2399	-0.0231362	0.155971	-0.148336	0.882077	0.945673	ns	0.0242591
LINC02140:12	8.92864	0.142748	0.155935	0.915433	0.359964	0.599822	ns	0.221978
LINC02141:4	4.72394	-0.948834	0.268372	-3.53552	0.000406969	0.00685008	ns	2.1643
LINC02141:5	2.5758	0.385695	0.337671	1.14222	0.253362	0.49375	ns	0.306493
LINC02142:6	2.44281	0.173315	0.216473	0.800629	0.423347	0.653307	ns	0.184883
LINC02145:5	2.40701	-0.278509	0.177432	-1.56967	0.116492	0.315159	ns	0.50147
LINC02153:20	2.49464	-0.134118	0.185419	-0.723325	0.46948	0.689926	ns	0.161198
LINC02154:6	2.1785	-0.283473	0.252348	-1.12335	0.261291	0.502248	ns	0.299081
LINC02158:11	2.22193	-0.700161	0.298029	-2.34931	0.0188084	0.100995	ns	0.995699
LINC02158:13	2.81555	0.245651	0.332458	0.738892	0.459973	0.682618	ns	0.165822
LINC02158:8	2.15496	-0.417837	0.272393	-1.53395	0.125042	0.329263	ns	0.482457
LINC02158:9	7.39566	-0.0844773	0.219679	-0.384548	0.700572	0.846314	ns	0.0724683
LINC02159:14	1.85868	0.191997	0.296733	0.647034	0.51761	0.725678	ns	0.139256
LINC02163:5	3.79373	0.126411	0.217595	0.580947	0.561276	0.756308	ns	0.121301
LINC02172:4	2.03635	0.0760579	0.23729	0.320527	0.748569	0.874881	ns	0.0580509
LINC02175:16	4.85473	0.31952	0.186155	1.71642	0.0860858	0.264164	ns	0.578126
LINC02175:17	2.48682	-0.147525	0.294828	-0.500375	0.616811	0.794282	ns	0.100025
LINC02175:18	3.80784	0.0351304	0.23894	0.147027	0.883111	0.946132	ns	0.0240481
LINC02176:5	4.65888	-0.0899026	0.191338	-0.469863	0.638453	0.808447	ns	0.0923484
[truncated: 18,532 more rows]

## Sheet: S6B
Supplementary Table S6B: PreVOC vs Omicron Differentially Expressed lncRNAs, related to Figure 5
lncRNA	baseMean	log2FoldChange	lfcSE	stat	pvalue	padj	significance	logp
AADACL2-AS1:1	3.82196	1.97788	0.266118	7.43235	1.07e-13	7.48e-12	Up	11.1264
AATBC:8	6.63529	-0.018601	0.155596	-0.119547	0.904842	0.939673	ns	0.027023
AATBC:9	3.22588	0.690127	0.170338	4.05151	5.09e-05	0.000357546	ns	3.44667
ACOXL-AS1:7	2.17529	-0.158911	0.187202	-0.848872	0.395953	0.528784	ns	0.276722
ACTN1-AS1:10	2.04814	-0.291295	0.285084	-1.02179	0.306881	0.436882	ns	0.359636
ACTN1-AS1:11	3.98864	0.0271768	0.23367	0.116304	0.907411	0.941247	ns	0.0262965
ACTN1-AS1:7	2.72582	0.825919	0.282728	2.92125	0.00348627	0.0123893	ns	1.90695
ACTN1-AS1:8	2.77619	0.138626	0.230767	0.600717	0.548029	0.671583	ns	0.1729
ACVR2B-AS1:3	12.3009	-0.77493	0.16508	-4.69426	2.68e-06	2.85e-05	ns	4.54443
ADAMTS19-AS1:3	2.25437	0.333183	0.240338	1.38631	0.165653	0.272898	ns	0.564
ADAMTS19-AS1:4	3.47691	-0.884106	0.20321	-4.3507	1.36e-05	0.000114697	ns	3.94045
ADAMTS19-AS1:5	2.47985	0.854222	0.308966	2.76478	0.00569611	0.0184858	ns	1.73316
ADAMTS19-AS1:9	4.13549	-0.375327	0.216771	-1.73144	0.0833725	0.159459	ns	0.79735
ADAMTS9-AS1:24	1.795	0.255252	0.204056	1.25089	0.210974	0.329023	ns	0.482774
ADAMTS9-AS2:12	4.00847	-0.116353	0.128038	-0.908735	0.36349	0.495778	ns	0.304713
ADAMTS9-AS2:13	2.94045	-0.305675	0.122823	-2.48875	0.0128194	0.0358031	ns	1.44608
ADAMTS9-AS2:14	7.09556	-0.477454	0.154356	-3.09321	0.00198006	0.00776219	ns	2.11002
ADAMTS9-AS2:16	1.98243	0.145059	0.185771	0.780849	0.434891	0.566302	ns	0.246952
ADAMTS9-AS2:17	3.08878	-0.162289	0.129934	-1.24901	0.211662	0.329873	ns	0.481653
ADAMTS9-AS2:8	7.45123	-0.586873	0.154539	-3.79757	0.000146121	0.000877411	ns	3.0568
ADAMTSL4-AS1:1	3.55263	-1.40861	0.218564	-6.44484	1.16e-10	4.04e-09	ns	8.39396
ADAMTSL4-AS1:2	6.76817	-1.61979	0.229104	-7.07013	1.55e-12	8.43e-11	Down	10.0742
ADD3-AS1:12	3.78887	-0.334989	0.121323	-2.76113	0.00576012	0.0186611	ns	1.72906
ADD3-AS1:13	2.05081	-0.0445391	0.161538	-0.27572	0.782763	0.855204	ns	0.0679304
ADGRA1-AS1:4	2.2576	1.31868	0.22968	5.74139	9.39e-09	1.98e-07	ns	6.70305
ADIRF-AS1:7	4.63308	0.0849875	0.205669	0.413224	0.679443	0.777707	ns	0.109184
ADNP-AS1:7	2.28246	0.283104	0.177883	1.59152	0.111494	0.200487	ns	0.697913
ADORA2A-AS1:12	3.50015	-0.77229	0.216612	-3.56532	0.000363416	0.0018946	ns	2.72248
ADORA2A-AS1:13	1.81453	-0.149069	0.271496	-0.549065	0.582961	0.700139	ns	0.154815
ADORA2A-AS1:19	1.62089	0.924834	0.270854	3.41451	0.000638973	0.00304647	ns	2.5162
ADPGK-AS1:10	1.92888	0.329603	0.173144	1.90364	0.056957	0.118701	ns	0.925544
AFDN-DT:13	10.1858	0.026443	0.208543	0.126799	0.899099	0.935887	ns	0.0287764
AFDN-DT:15	3.09257	-0.0634408	0.33066	-0.191861	0.847851	0.900672	ns	0.0454335
AFF1-AS1:13	2.6823	0.212091	0.274771	0.771883	0.440184	0.571381	ns	0.243074
AFF1-AS1:14	2.94743	-0.334811	0.168285	-1.98955	0.0466411	0.101284	ns	0.994458
AFF1-AS1:15	1.96902	0.822981	0.286514	2.87239	0.00407378	0.0140633	ns	1.85191
AFF1-AS1:3	2.45015	-0.475418	0.23731	-2.00336	0.0451381	0.0987307	ns	1.00555
AFF1-AS1:4	2.5375	1.60595	0.278265	5.77129	7.87e-09	1.69e-07	Up	6.77319
ALKBH3-AS1:3	2.12399	0.0163015	0.181319	0.0899048	0.928363	0.955552	ns	0.0197455
ALMS1-IT1:3	2.15936	0.321758	0.23553	1.3661	0.171906	0.281236	ns	0.550929
ANP32A-IT1:1	6.04991	-1.27289	0.19543	-6.51331	7.35e-11	2.69e-09	ns	8.57021
APCDD1L-DT:25	6.44883	-0.0776828	0.153245	-0.506919	0.612212	0.724296	ns	0.140084
APCDD1L-DT:37	2.17569	-0.421709	0.269542	-1.56454	0.117691	0.209001	ns	0.679852
APCDD1L-DT:40	1.89648	0.0806325	0.174104	0.463128	0.643273	0.749299	ns	0.125345
APTR:15	46.8134	-0.0844723	0.206418	-0.40923	0.682371	0.779292	ns	0.1083
APTR:16	10.3489	-0.900792	0.179258	-5.02513	5.03e-07	6.59e-06	ns	5.18131
APTR:17	19.8258	-0.11782	0.206026	-0.571872	0.567409	0.687814	ns	0.162529
APTR:23	5.59803	0.87116	0.238435	3.65367	0.000258523	0.00142866	ns	2.84507
AQP4-AS1:13	14.5142	-0.429928	0.147066	-2.92337	0.00346267	0.0123182	ns	1.90945
AQP4-AS1:7	4.81017	0.954122	0.210387	4.53508	5.76e-06	5.47e-05	ns	4.26193
AQP4-AS1:8	2.25179	-0.435167	0.219477	-1.98275	0.0473959	0.102565	ns	0.989
ARF4-AS1:8	70.5784	-0.683055	0.22625	-3.01902	0.00253593	0.00950916	ns	2.02186
ARHGAP5-AS1:1	1.8575	0.404914	0.222552	1.81941	0.0688485	0.137733	ns	0.860963
ARHGEF26-AS1:15	3.78835	0.83427	0.283401	2.94378	0.00324232	0.0116658	ns	1.93309
ARHGEF26-AS1:17	7.30601	-0.00940659	0.285686	-0.0329264	0.973733	0.983168	ns	0.00737248
ARHGEF26-AS1:20	39.122	-0.959364	0.372578	-2.57494	0.0100259	0.0292869	ns	1.53333
ARHGEF26-AS1:22	2.10496	0.138226	0.161264	0.857142	0.391366	0.524546	ns	0.280217
ARHGEF26-AS1:23	29.1786	0.0135678	0.411328	0.0329853	0.973686	0.983168	ns	0.00737248
ARHGEF7-AS1:3	1.94964	0.0657337	0.19637	0.334743	0.737819	0.822603	ns	0.0848096
ARHGEF7-AS1:6	1.988	0.148677	0.205844	0.722279	0.470123	0.59963	ns	0.222116
ARLNC1:14	1.97901	-0.0993307	0.153175	-0.648477	0.516677	0.64291	ns	0.19185
ARNTL2-AS1:5	9.9347	-0.0200831	0.194375	-0.103322	0.917708	0.948095	ns	0.0231482
ARNTL2-AS1:7	10.0165	0.0349252	0.150787	0.231619	0.816834	0.878771	ns	0.0561241
ARRDC3-AS1:2	5.10479	-0.311296	0.141533	-2.19945	0.0278459	0.067206	ns	1.17259
ASAP1-IT2:1	3.77745	-0.255696	0.15836	-1.61466	0.106385	0.192872	ns	0.714731
ASB16-AS1:8	2.55476	0.416644	0.188907	2.20555	0.0274156	0.0664514	ns	1.1775
ASH1L-AS1:10	40.7385	0.219852	0.204724	1.07389	0.28287	0.41105	ns	0.386105
ASH1L-AS1:5	2.21337	0.830949	0.297136	2.79653	0.0051655	0.0170659	ns	1.76787
ATP2B1-AS1:13	9.44295	-0.131117	0.174566	-0.7511	0.452592	0.583211	ns	0.234174
ATP6V0E2-AS1:23	2.20288	-0.0667967	0.168735	-0.395868	0.692203	0.786935	ns	0.104061
ATP6V0E2-AS1:5	10.4033	-0.328102	0.168873	-1.94289	0.05203	0.110383	ns	0.957098
AZIN1-AS1:16	2.95595	0.0311084	0.130623	0.238154	0.811761	0.875609	ns	0.0576899
AZIN1-AS1:20	5.00653	-0.126354	0.144969	-0.871595	0.383429	0.516266	ns	0.287127
B3GALT5-AS1:1	4.38494	0.326349	0.199146	1.63874	0.101267	0.185527	ns	0.731593
BAALC-AS1:27	2.28391	-0.46228	0.136341	-3.39062	0.00069735	0.00326342	ns	2.48633
BAALC-AS1:29	2.58239	-0.157219	0.14645	-1.07354	0.283031	0.411167	ns	0.385981
BAALC-AS1:8	2.4265	-0.0682737	0.21977	-0.31066	0.756059	0.835589	ns	0.0780075
BACH1-AS1:1	4.89797	0.355025	0.164074	2.16381	0.0304793	0.0721971	ns	1.14148
BAIAP2-DT:18	5.73681	-1.01469	0.247849	-4.09398	4.24e-05	0.000305664	ns	3.51476
BAIAP2-DT:23	2.85	1.44375	0.308749	4.67613	2.92e-06	3.07e-05	ns	4.51288
BARX1-DT:11	131.1	-1.00535	0.254409	-3.95169	7.76e-05	0.000511274	ns	3.29135
BARX1-DT:8	1.98947	0.453415	0.175225	2.58761	0.00966449	0.0284136	ns	1.54647
BBOX1-AS1:2	4.11942	0.269897	0.256598	1.05183	0.292879	0.421744	ns	0.374951
BBOX1-AS1:4	3.07558	0.0898706	0.256983	0.349714	0.726553	0.813981	ns	0.0893857
BCAR4:13	13.0768	0.242023	0.184526	1.31159	0.189657	0.302999	ns	0.518559
BCDIN3D-AS1:10	4.36719	-0.0808776	0.148746	-0.543728	0.586628	0.703064	ns	0.153005
BHLHE40-AS1:24	2.63664	-0.00577666	0.139101	-0.0415284	0.966875	0.979035	ns	0.00920172
BHLHE40-AS1:26	1.79058	-0.341171	0.244433	-1.39576	0.162786	0.269342	ns	0.569696
BHLHE40-AS1:4	2.38571	0.3415	0.225564	1.51398	0.130031	0.22581	ns	0.646257
BIN3-IT1:3	2.45857	-0.178575	0.179595	-0.99432	0.320067	0.450808	ns	0.346008
BISPR:16	3.08468	-0.00591719	0.251978	-0.023483	0.981265	0.98776	ns	0.00534844
BISPR:18	1.90505	-0.315502	0.246298	-1.28098	0.200201	0.315679	ns	0.500755
BISPR:19	3.86192	0.316456	0.258634	1.22356	0.221117	0.341419	ns	0.466713
BISPR:20	6.43341	-1.27672	0.339634	-3.75911	0.00017052	0.00100137	ns	2.99941
BISPR:24	4.42694	0.0536281	0.254009	0.211126	0.832789	0.889874	ns	0.0506715
BISPR:44	2.13084	0.273441	0.282124	0.969225	0.332433	0.464023	ns	0.333461
BLACAT1:12	2.75451	-0.384122	0.189328	-2.02887	0.0424711	0.0941306	ns	1.02627
BLACAT1:14	2.37802	-0.528352	0.180083	-2.93393	0.00334699	0.0119773	ns	1.92164
BOK-AS1:10	6.09999	0.490371	0.231837	2.11516	0.0344166	0.0795571	ns	1.09932
BOK-AS1:12	2.17468	1.35645	0.300273	4.51738	6.26e-06	5.88e-05	ns	4.23042
BOLA3-AS1:1	2.15365	0.44297	0.17668	2.50718	0.0121698	0.034296	ns	1.46476
BOLA3-AS1:10	3.9344	-0.960777	0.209756	-4.58045	4.64e-06	4.56e-05	ns	4.34105
BOLA3-AS1:20	2.43403	0.0155818	0.283986	0.0548683	0.956243	0.971875	ns	0.0123896
BRE-AS1:1	7.66618	0.0206919	0.282649	0.0732071	0.941641	0.963368	ns	0.016208
BSN-AS1:1	2.47354	0.942211	0.227691	4.13812	3.5e-05	0.000259246	ns	3.58629
BSN-DT:17	2.17638	1.21549	0.30899	3.93376	8.36e-05	0.000544867	ns	3.26371
BSN-DT:18	3.8141	0.160925	0.20683	0.778057	0.436535	0.567866	ns	0.245754
BTG3-AS1:13	2.82749	-0.143313	0.170833	-0.838909	0.40152	0.534164	ns	0.272326
BTG3-AS1:17	23.5009	0.118132	0.210555	0.561049	0.574764	0.693625	ns	0.158875
C1RL-AS1:12	2.88294	-0.619761	0.235996	-2.62615	0.00863579	0.0259731	ns	1.58548
C1RL-AS1:5	3.55221	-0.8985	0.171031	-5.25343	1.49e-07	2.3e-06	ns	5.63764
C21orf62-AS1:10	7.28992	-0.115807	0.148307	-0.780858	0.434886	0.566302	ns	0.246952
C21orf62-AS1:13	8.79063	-0.705681	0.185859	-3.79685	0.000146544	0.000879435	ns	3.0558
C21orf62-AS1:15	2.79063	0.41279	0.222712	1.85347	0.0638144	0.129624	ns	0.887315
C21orf62-AS1:3	2.17058	0.0384411	0.187264	0.205278	0.837355	0.893207	ns	0.049048
C4B-AS1:1	3.87863	0.40516	0.153988	2.63111	0.00851054	0.0256717	ns	1.59055
C8orf37-AS1:17	2.96269	-0.0270392	0.126533	-0.213692	0.830787	0.888753	ns	0.051219
C9orf135-DT:14	5.05344	0.110365	0.127029	0.868817	0.384947	0.518024	ns	0.28565
CAHM:3	3.11588	-0.464526	0.152522	-3.04564	0.00232182	0.00882558	ns	2.05426
CAHM:7	2.99064	0.709613	0.264145	2.68645	0.00722148	0.0223953	ns	1.64984
CALML3-AS1:10	5.26813	0.290593	0.227193	1.27906	0.200877	0.316451	ns	0.499693
CALML3-AS1:11	4.02211	-0.179764	0.274804	-0.654153	0.513013	0.639359	ns	0.194255
CALML3-AS1:12	5.00771	-0.133293	0.269327	-0.494912	0.620662	0.731217	ns	0.135953
CALML3-AS1:7	1.70769	-0.554724	0.238328	-2.32757	0.0199352	0.0512421	ns	1.29037
CALML3-AS1:9	3.34975	0.29483	0.296133	0.995599	0.319445	0.45021	ns	0.346585
CAMTA1-DT:7	4.3829	-0.236817	0.134149	-1.76533	0.0775085	0.150889	ns	0.821342
CAPN10-DT:7	2.62444	0.136916	0.228611	0.598904	0.549237	0.672512	ns	0.1723
CAPN10-DT:9	2.19698	-0.201211	0.263645	-0.763191	0.44535	0.576382	ns	0.239289
CARD8-AS1:5	2.28822	-0.258288	0.194048	-1.33105	0.183173	0.295315	ns	0.529715
CARD8-AS1:6	2.37297	-0.0312256	0.264305	-0.118142	0.905955	0.940259	ns	0.0267527
CARMN:12	1.77538	-0.0168634	0.272518	-0.0618799	0.950659	0.968779	ns	0.0137753
CARMN:32	6.94215	-0.263974	0.221441	-1.19207	0.233232	0.355299	ns	0.449407
CARMN:34	5.84951	-0.064907	0.206037	-0.315027	0.752741	0.833268	ns	0.0792155
CARMN:35	2.88306	-0.335571	0.328652	-1.02105	0.307229	0.437255	ns	0.359265
CARMN:37	3.42436	-0.0480939	0.116792	-0.41179	0.680493	0.778434	ns	0.108778
CARMN:5	3.42794	0.459973	0.230899	1.9921	0.0463603	0.100856	ns	0.996299
CARMN:7	1.74253	0.220634	0.249993	0.882557	0.377476	0.509673	ns	0.292709
CASC11:11	2.35436	-0.611655	0.257605	-2.37439	0.0175778	0.0462225	ns	1.33515
CASC11:7	12.693	-0.221699	0.159256	-1.39209	0.163896	0.270677	ns	0.567549
CASC11:9	3.25537	0.252984	0.237571	1.06488	0.286932	0.41516	ns	0.381784
CASC15:10	2.39918	-0.0598047	0.13908	-0.430002	0.667194	0.768357	ns	0.114437
CASC15:11	1.84259	0.321088	0.171515	1.87207	0.0611966	0.125599	ns	0.901014
CASC15:19	2.53365	-0.279	0.136594	-2.04254	0.0410975	0.0917599	ns	1.03735
CASC15:20	2.65279	-0.49568	0.134638	-3.68158	0.00023179	0.00130589	ns	2.88409
CASC15:22	5.70659	-0.355392	0.145273	-2.44638	0.01443	0.0394156	ns	1.40433
CASC15:3	2.83546	0.148225	0.145667	1.01756	0.308889	0.43907	ns	0.357466
CASC15:47	1.79768	-0.565121	0.267981	-2.10881	0.0349606	0.0805726	ns	1.09381
CASC15:48	2.11516	-0.145624	0.175382	-0.830323	0.406356	0.538851	ns	0.268531
CASC15:51	2.18936	-0.0614818	0.161414	-0.380895	0.703281	0.79559	ns	0.0993108
CASC15:52	2.57093	0.431984	0.255641	1.6898	0.0910655	0.170473	ns	0.768345
CASC15:61	3.99392	-0.60142	0.280263	-2.14592	0.0318796	0.0748672	ns	1.12571
CASC15:67	3.30597	-0.419038	0.279671	-1.49833	0.134049	0.230923	ns	0.636533
CASC2:17	2.68787	-0.181408	0.217446	-0.834266	0.404131	0.536559	ns	0.270383
CASC2:9	2.57383	-0.378633	0.164658	-2.29952	0.0214754	0.0544242	ns	1.26421
CASC22:17	1.82687	-0.178693	0.204483	-0.873873	0.382187	0.515018	ns	0.288177
CASC23:3	1.85025	0.122208	0.188969	0.646707	0.517821	0.643936	ns	0.191157
CASC6:4	2.04773	-0.143216	0.163871	-0.873961	0.38214	0.514988	ns	0.288203
CASC9:1	8.71984	1.18898	0.238132	4.99296	5.95e-07	7.63e-06	ns	5.11749
CASC9:5	4.48143	1.06059	0.19242	5.51187	3.55e-08	6.44e-07	ns	6.19119
CATIP-AS1:9	3.38659	-0.394973	0.173567	-2.27561	0.0228691	0.0572983	ns	1.24186
CBR3-AS1:1	8.57236	0.192915	0.165593	1.16499	0.244021	0.367877	ns	0.434297
CBR3-AS1:17	2.43153	-0.0266359	0.242963	-0.10963	0.912703	0.945112	ns	0.0245167
CBR3-AS1:3	2.45527	0.273342	0.197137	1.38656	0.165577	0.272816	ns	0.56413
CBR3-AS1:30	4.88858	0.256018	0.160076	1.59935	0.109742	0.197858	ns	0.703646
CBR3-AS1:34	2.34042	-0.192138	0.189953	-1.0115	0.311776	0.441768	ns	0.354806
CBR3-AS1:43	17.7113	0.0755811	0.20106	0.375912	0.706982	0.798676	ns	0.0976293
CCDC144NL-AS1:2	2.54739	-0.0891226	0.260671	-0.341897	0.732428	0.818638	ns	0.0869078
CCDC144NL-AS1:23	2.53405	-0.281733	0.131767	-2.13812	0.032507	0.0760793	ns	1.11873
CCDC144NL-AS1:30	2.9467	-0.256059	0.237236	-1.07934	0.280435	0.408234	ns	0.389091
CCDC144NL-AS1:40	3.04197	-0.494691	0.129402	-3.8229	0.000131894	0.00080445	ns	3.0945
CCDC144NL-AS1:43	2.29389	0.155082	0.206832	0.749795	0.453378	0.583922	ns	0.233645
CCDC144NL-AS1:44	3.36417	-0.320112	0.170891	-1.87319	0.0610415	0.125356	ns	0.901856
CCDC144NL-AS1:48	2.46832	-0.224912	0.23846	-0.943186	0.345586	0.477931	ns	0.320635
CCDC144NL-AS1:7	2.89978	0.254765	0.280033	0.909767	0.362946	0.495184	ns	0.305234
CCDC18-AS1:10	5.64436	-0.581756	0.339714	-1.71249	0.086807	0.164351	ns	0.784228
CCDC18-AS1:3	14.1232	-0.339288	0.220405	-1.53938	0.123711	0.217118	ns	0.663305
CCDC18-AS1:44	11.7654	-0.649643	0.259531	-2.50315	0.0123094	0.0345896	ns	1.46105
CCDC18-AS1:51	2.14285	-0.913939	0.177786	-5.14068	2.74e-07	3.9e-06	ns	5.40922
CCDC183-AS1:14	27.2285	0.0529497	0.196703	0.269186	0.787786	0.858635	ns	0.0661913
CCDC39-AS1:4	5.93059	-0.168462	0.145489	-1.15791	0.246902	0.371049	ns	0.430569
CCEPR:6	13.3581	-2.87086	0.251839	-11.3996	4.2e-30	3.45e-27	Down	26.4621
CCEPR:7	2.75553	1.90875	0.299957	6.36342	1.97e-10	6.4e-09	Up	8.1937
CCND2-AS1:7	2.69569	0.318577	0.153653	2.07335	0.03814	0.0863777	ns	1.0636
CCNT2-AS1:12	2.14588	0.323338	0.228935	1.41236	0.157845	0.263088	ns	0.579899
CCNT2-AS1:14	2.31921	0.155813	0.175353	0.88857	0.374234	0.506428	ns	0.295482
CCNT2-AS1:4	1.62072	1.12441	0.266542	4.21851	2.46e-05	0.000191893	ns	3.71694
CD27-AS1:17	3.79005	0.434942	0.191408	2.27233	0.0230668	0.0576881	ns	1.23891
CD27-AS1:5	1.78405	-0.225718	0.231444	-0.975259	0.329432	0.460836	ns	0.336453
CD27-AS1:7	21.5906	-0.14464	0.223792	-0.646316	0.518075	0.64412	ns	0.191033
CD44-AS1:3	2.19258	-0.314079	0.158369	-1.9832	0.0473445	0.102478	ns	0.98937
CD81-AS1:8	5.76506	0.368564	0.151583	2.43143	0.0150393	0.0407116	ns	1.39028
CD81-AS1:9	3.12271	0.199342	0.166734	1.19557	0.231863	0.35373	ns	0.451329
CDC37L1-DT:23	2.47613	-0.0349949	0.140459	-0.249146	0.803248	0.869807	ns	0.0605771
CDKN2B-AS1:29	2.99472	-0.581734	0.12394	-4.69368	2.68e-06	2.86e-05	ns	4.54359
CDKN2B-AS1:34	5.1487	-0.601324	0.137424	-4.37569	1.21e-05	0.000104504	ns	3.98087
CDKN2B-AS1:42	3.56269	-0.456692	0.144571	-3.15894	0.00158342	0.00647433	ns	2.18881
CDKN2B-AS1:52	3.00822	-0.287586	0.19116	-1.50442	0.132473	0.228966	ns	0.640228
CDKN2B-AS1:56	3.14614	-0.739192	0.150543	-4.91017	9.1e-07	1.11e-05	ns	4.95519
CDKN2B-AS1:64	2.44311	0.225364	0.157109	1.43444	0.151445	0.254579	ns	0.594177
CEBPA-DT:13	6.15781	-0.540906	0.260369	-2.07746	0.0377593	0.0857235	ns	1.0669
CEBPA-DT:14	4.13498	1.89087	0.351316	5.38225	7.36e-08	1.22e-06	Up	5.91262
CEBPA-DT:15	12.8769	-0.442731	0.235599	-1.87918	0.0602205	0.124129	ns	0.906126
CEBPB-AS1:2	3.28986	0.0203761	0.15477	0.131654	0.895258	0.932991	ns	0.0301227
CELF2-AS1:3	2.59051	-0.128339	0.140352	-0.914404	0.360505	0.493136	ns	0.307033
CERS3-AS1:5	5.56609	-0.287214	0.141944	-2.02343	0.0430292	0.095121	ns	1.02172
CERS3-AS1:7	29.0681	-0.672356	0.263128	-2.55524	0.0106114	0.0306835	ns	1.5131
CERS3-AS1:8	4.84639	-0.730633	0.194408	-3.75824	0.000171113	0.00100428	ns	2.99815
CERS6-AS1:11	2.59891	-0.704003	0.22306	-3.15611	0.00159889	0.00652979	ns	2.1851
CFAP58-DT:10	2.7321	-0.866884	0.172177	-5.03486	4.78e-07	6.32e-06	ns	5.19917
CFLAR-AS1:8	10.2852	-0.065917	0.191743	-0.343778	0.731014	0.81763	ns	0.0874431
CHKB-DT:41	2.38169	0.350222	0.23108	1.51559	0.129622	0.225254	ns	0.647328
CHKB-DT:42	3.20537	0.0104088	0.240975	0.0431945	0.965546	0.978051	ns	0.00963862
CHKB-DT:43	2.9922	-0.263901	0.237281	-1.11219	0.266058	0.392736	ns	0.405899
CHKB-DT:45	2.61141	0.47654	0.271443	1.75558	0.0791601	0.153273	ns	0.814533
CHKB-DT:52	1.61944	1.328	0.286417	4.63659	3.54e-06	3.62e-05	ns	4.44176
CISTR:8	15.6845	-0.189388	0.163742	-1.15663	0.247426	0.371536	ns	0.429999
CKMT2-AS1:19	2.12407	0.360498	0.236312	1.52552	0.12713	0.221579	ns	0.654471
CKMT2-AS1:26	3.93091	-0.320098	0.135146	-2.36854	0.0178585	0.0468005	ns	1.32975
CKMT2-AS1:32	3.27372	-0.428485	0.130564	-3.28181	0.00103144	0.00454407	ns	2.34255
CKMT2-AS1:9	2.21814	-0.0722999	0.254909	-0.283631	0.776693	0.851004	ns	0.0700685
CLDN10-AS1:4	183.228	-0.800376	0.258876	-3.09173	0.0019899	0.00778938	ns	2.1085
CLDN10-AS1:5	8.60229	0.093382	0.15506	0.602231	0.547021	0.670728	ns	0.173454
CLMAT3:9	7.51807	-0.0434126	0.145074	-0.299244	0.764754	0.84198	ns	0.0746985
CLRN1-AS1:1	2.18128	-0.191113	0.171272	-1.11584	0.26449	0.390891	ns	0.407945
CLSTN2-AS1:2	2.36177	-0.0969328	0.190458	-0.508946	0.61079	0.72303	ns	0.140844
CNTFR-AS1:13	1.93845	0.332614	0.179736	1.85057	0.0642311	0.13029	ns	0.885089
CNTFR-AS1:14	4.94375	0.36617	0.148384	2.46772	0.0135977	0.037557	ns	1.42531
COL18A1-AS1:1	2.7057	1.0591	0.193526	5.47267	4.43e-08	7.81e-07	ns	6.10722
COX10-AS1:13	2.68673	0.0192152	0.124503	0.154335	0.877345	0.921278	ns	0.0356094
COX10-AS1:15	5.93746	-0.345604	0.123564	-2.79697	0.00515843	0.0170516	ns	1.76824
COX10-AS1:16	2.05417	0.317376	0.186943	1.69772	0.0895613	0.168101	ns	0.774429
COX10-AS1:18	2.73769	-0.471115	0.275613	-1.70934	0.0873885	0.165115	ns	0.782212
COX10-AS1:21	5.71379	-0.578701	0.205235	-2.8197	0.00480692	0.0161516	ns	1.79179
COX10-AS1:22	4.20658	-0.587911	0.250796	-2.34418	0.019069	0.0494139	ns	1.30615
CPB2-AS1:11	1.84203	-0.154967	0.187134	-0.828107	0.40761	0.54013	ns	0.267502
CPB2-AS1:12	2.46609	-0.0692387	0.191562	-0.361442	0.717769	0.806866	ns	0.0931984
CPB2-AS1:3	3.35595	-0.790476	0.183914	-4.29807	1.72e-05	0.00014109	ns	3.8505
CPB2-AS1:4	4.39249	1.82021	0.249298	7.30133	2.85e-13	1.86e-11	Up	10.7298
CPEB1-AS1:4	15.1122	-0.0604367	0.178025	-0.339485	0.734245	0.820133	ns	0.0861158
CPEB2-DT:25	1.98512	-0.252502	0.163393	-1.54537	0.122258	0.215151	ns	0.667257
CRTC3-AS1:10	44.3955	0.00563969	0.229909	0.0245301	0.98043	0.987501	ns	0.00546266
CRTC3-AS1:11	17.2552	-0.411642	0.283974	-1.44958	0.147176	0.248931	ns	0.60392
CRTC3-AS1:8	14.8895	0.422056	0.172367	2.44858	0.0143419	0.0392168	ns	1.40653
CRTC3-AS1:9	8.49129	0.27066	0.157262	1.72108	0.0852369	0.162074	ns	0.790286
CSE1L-AS1:10	28.5819	0.3466	0.202848	1.70867	0.0875128	0.165299	ns	0.781729
CSTF3-DT:16	22.2316	0.314785	0.199265	1.57973	0.114168	0.204294	ns	0.689743
CTBP1-DT:26	3.22743	0.201837	0.222886	0.905561	0.365168	0.497406	ns	0.303289
CTBP1-DT:30	2.30507	0.0434292	0.169155	0.256742	0.797378	0.86569	ns	0.0626375
CYP1B1-AS1:11	4.09283	-1.0726	0.126862	-8.45481	2.8e-17	3.99e-15	ns	14.3995
CYP1B1-AS1:15	36.4534	-0.368911	0.239969	-1.53733	0.124213	0.217804	ns	0.661935
CYP4A22-AS1:1	2.49371	0.403181	0.15443	2.61078	0.0090337	0.0269058	ns	1.57015
CYP4A22-AS1:3	4.81185	-0.408587	0.127364	-3.20802	0.00133653	0.005654	ns	2.24764
CYTOR:111	3.04005	-0.486167	0.1363	-3.56688	0.000361256	0.00188573	ns	2.72452
CYTOR:119	8.70439	-1.19598	0.168429	-7.10078	1.24e-12	6.9e-11	ns	10.161
CYTOR:130	2.28484	-0.135049	0.193647	-0.697398	0.485554	0.614602	ns	0.211406
CYTOR:22	1.99233	0.0808333	0.216488	0.373385	0.708862	0.800139	ns	0.0968344
CYTOR:3	2.97809	-0.794026	0.131107	-6.05634	1.39e-09	3.72e-08	ns	7.42973
CYTOR:65	2.46255	-0.721235	0.176973	-4.0754	4.59e-05	0.000327897	ns	3.48426
CYTOR:8	3.59418	-0.222262	0.171921	-1.29281	0.196075	0.31082	ns	0.507491
CYTOR:83	2.4798	-0.14664	0.176753	-0.829633	0.406747	0.53916	ns	0.268283
CYTOR:90	5.89664	-0.457981	0.155141	-2.95203	0.00315696	0.0113966	ns	1.94323
CYTOR:96	7.34833	-1.15591	0.206009	-5.61099	2.01e-08	3.9e-07	ns	6.40934
CYTOR:99	2.80269	-0.313082	0.294047	-1.06474	0.286995	0.415223	ns	0.381719
DACT3-AS1:6	10.9365	0.130884	0.170318	0.768468	0.442209	0.57343	ns	0.241519
DANCR:13	2.63878	0.553045	0.302325	1.8293	0.0673541	0.135301	ns	0.868698
DANCR:14	3.30137	0.187876	0.240242	0.782026	0.434199	0.565688	ns	0.247423
DANCR:16	3.19918	1.39382	0.300513	4.63814	3.52e-06	3.59e-05	ns	4.44437
DANT1:2	42.2822	0.164482	0.2143	0.767531	0.442766	0.573935	ns	0.241137
DANT2:1	3.16458	-0.618953	0.261438	-2.36749	0.017909	0.046896	ns	1.32886
DANT2:2	6.48282	-0.4806	0.217309	-2.2116	0.0269945	0.065615	ns	1.183
DARS-AS1:31	3.9579	0.761351	0.318914	2.38732	0.0169715	0.0448944	ns	1.34781
DARS-AS1:50	28.0587	-0.378651	0.231885	-1.63293	0.102484	0.187204	ns	0.727684
DBET:1	2.81542	0.401778	0.139314	2.88397	0.00392702	0.0136345	ns	1.86536
DBH-AS1:5	2.34715	0.622399	0.220824	2.81853	0.00482441	0.0161997	ns	1.79049
DCTN1-AS1:16	8.20597	0.0188262	0.14896	0.126385	0.899427	0.935897	ns	0.028772
DDR1-DT:3	25.831	-0.564555	0.188602	-2.99337	0.00275917	0.0102166	ns	1.99069
DDX11-AS1:5	11.246	-0.368091	0.182027	-2.02218	0.0431581	0.095365	ns	1.02061
DDX11-AS1:7	15.4126	-0.564879	0.259913	-2.17334	0.0297549	0.0709278	ns	1.14918
DDX11-AS1:8	30.6857	-0.614405	0.240776	-2.55177	0.0107177	0.0309168	ns	1.50981
DENND5B-AS1:2	1.9136	-0.0782685	0.177417	-0.441155	0.659101	0.761744	ns	0.118191
DENND6A-DT:9	6.11562	0.213195	0.16792	1.26962	0.20422	0.320807	ns	0.493756
DGCR11:3	2.48794	-0.430577	0.205962	-2.09056	0.0365673	0.0835555	ns	1.07803
DGUOK-AS1:11	14.468	-0.233899	0.154583	-1.5131	0.130254	0.226026	ns	0.645841
DGUOK-AS1:7	2.12587	-0.00538319	0.162082	-0.0332128	0.973505	0.983164	ns	0.00737405
DGUOK-AS1:8	2.33655	-0.412831	0.147235	-2.80389	0.00504895	0.0167754	ns	1.77533
DGUOK-AS1:9	16.7425	-0.235236	0.170908	-1.37639	0.168701	0.276919	ns	0.557647
DHRS4-AS1:13	2.40793	-1.39201	0.261142	-5.33047	9.8e-08	1.59e-06	ns	5.79831
DHRS4-AS1:15	1.93997	0.372347	0.252623	1.47392	0.140503	0.239717	ns	0.6203
DHRS4-AS1:17	2.23269	-0.890975	0.268723	-3.31559	0.000914506	0.00409874	ns	2.38735
DHRS4-AS1:24	4.53657	0.517255	0.245618	2.10593	0.0352101	0.0810113	ns	1.09145
DIAPH2-AS1:8	2.98038	-0.484997	0.148542	-3.26505	0.00109443	0.00476157	ns	2.32225
DICER1-AS1:16	3.13981	-0.00331577	0.135573	-0.0244575	0.980488	0.98751	ns	0.00545831
DICER1-AS1:18	6.24855	-0.49308	0.141987	-3.47271	0.000515241	0.00254056	ns	2.59507
DIO3OS:21	3.24639	0.258689	0.186453	1.38742	0.165313	0.272448	ns	0.564717
DIRC3-AS1:10	3.10741	-0.0241469	0.288992	-0.0835555	0.93341	0.958241	ns	0.0185252
DIRC3-AS1:11	4.56007	-1.12159	0.224732	-4.99078	6.01e-07	7.69e-06	ns	5.11395
DIRC3-AS1:12	2.23965	-0.191171	0.210713	-0.907259	0.36427	0.496512	ns	0.30407
DIRC3-AS1:17	4.66251	0.145056	0.273758	0.52987	0.596202	0.711422	ns	0.147872
DIRC3-AS1:4	1.63853	-0.0659785	0.252776	-0.261015	0.794081	0.86357	ns	0.0637023
DIRC3-AS1:5	2.17671	-0.365639	0.247821	-1.47541	0.140101	0.239132	ns	0.621362
DIRC3-AS1:6	2.33803	0.397747	0.231427	1.71867	0.0856741	0.16277	ns	0.788426
DISC1-IT1:1	2.75424	-1.10291	0.270563	-4.07635	4.57e-05	0.000326811	ns	3.4857
DISC1-IT1:2	22.7936	-1.57068	0.245566	-6.39615	1.59e-10	5.32e-09	Down	8.27415
DISC1FP1:6	2.16766	-0.0601412	0.162241	-0.370689	0.710869	0.801623	ns	0.0960301
DISC2:3	8.28688	0.0937014	0.176161	0.531908	0.59479	0.710398	ns	0.148498
DLEU1:2	2.51691	-0.0577212	0.163935	-0.352098	0.724765	0.812639	ns	0.0901023
DLEU1:30	2.61306	-0.166486	0.15735	-1.05806	0.290028	0.418607	ns	0.378193
DLEU1:39	4.22542	-0.103149	0.170116	-0.606343	0.544287	0.668501	ns	0.174898
DLEU1:50	5.29071	0.132053	0.155795	0.847602	0.396659	0.529537	ns	0.276103
DLEU2:26	50.7252	-0.40009	0.209885	-1.90623	0.0566203	0.118144	ns	0.92759
DLEU2:32	5.83448	-1.3349	0.182399	-7.31857	2.51e-13	1.65e-11	ns	10.7827
DLEU2:36	2.43131	-0.837733	0.242807	-3.45021	0.000560155	0.00271468	ns	2.56628
DLEU2:45	7.04316	-1.13736	0.183152	-6.20992	5.3e-10	1.57e-08	ns	7.80272
DLEU2:46	6.35181	0.991082	0.260756	3.8008	0.000144229	0.000868334	ns	3.06131
DLG1-AS1:4	3.09278	-0.111756	0.125844	-0.888051	0.374513	0.506706	ns	0.295244
DLG5-AS1:2	2.29605	0.323815	0.210518	1.53818	0.124004	0.217515	ns	0.662511
DLGAP1-AS1:6	2.80274	-1.08312	0.263516	-4.11028	3.95e-05	0.000287901	ns	3.54076
DLGAP1-AS1:9	2.9339	-0.927844	0.226458	-4.09721	4.18e-05	0.000302315	ns	3.51954
DLGAP1-AS2:1	2.73757	-0.78439	0.194627	-4.03022	5.57e-05	0.000385582	ns	3.41388
DLGAP1-AS2:2	13.7873	0.380682	0.182267	2.08859	0.0367444	0.0838554	ns	1.07647
DLGAP1-AS2:3	2.35863	0.717594	0.254657	2.81789	0.00483408	0.0162242	ns	1.78984
DLGAP1-AS2:4	2.22147	-0.246106	0.243061	-1.01253	0.311287	0.441348	ns	0.355219
DLGAP1-AS3:3	1.94716	-0.387108	0.175576	-2.20479	0.0274687	0.0665406	ns	1.17691
DLGAP1-AS5:3	2.14318	0.119222	0.233685	0.510186	0.609921	0.722443	ns	0.141197
DLGAP1-AS5:4	1.74245	0.614214	0.282272	2.17597	0.0295579	0.0705854	ns	1.15128
DLGAP4-AS1:9	5.34967	-0.00446362	0.131026	-0.0340666	0.972824	0.982636	ns	0.0076072
DLX6-AS1:30	4.87765	-0.679623	0.309817	-2.19363	0.028262	0.0679947	ns	1.16752
DLX6-AS1:37	6.726	-0.342295	0.296969	-1.15263	0.249063	0.37334	ns	0.427895
DLX6-AS1:44	4.09258	-0.669323	0.223003	-3.00141	0.00268732	0.00999468	ns	2.00023
DNAJC27-AS1:22	2.86783	0.242669	0.14513	1.67208	0.0945081	0.175477	ns	0.755779
DNAJC27-AS1:8	9.72151	0.0936575	0.195633	0.47874	0.632123	0.740962	ns	0.130204
DNAJC3-DT:16	6.29247	-1.48293	0.22042	-6.72773	1.72e-11	7.4e-10	ns	9.13068
DNAJC3-DT:17	12.1265	-0.737619	0.226622	-3.25484	0.00113456	0.00490886	ns	2.30902
DNM3OS:1	2.47809	-0.535337	0.204749	-2.6146	0.00893313	0.0266759	ns	1.57388
DNM3OS:3	2.43372	0.142031	0.269188	0.527629	0.597757	0.712822	ns	0.147019
DOCK4-AS1:2	1.94277	-0.0335117	0.192456	-0.174126	0.861766	0.90999	ns	0.0409635
DPH6-DT:18	6.23406	-0.352997	0.144539	-2.44224	0.0145965	0.0397278	ns	1.40091
DPH6-DT:24	2.11451	0.225619	0.185503	1.21626	0.223887	0.344739	ns	0.46251
DPYD-IT1:1	2.01964	-0.739139	0.192033	-3.84901	0.000118595	0.000733359	ns	3.13468
DSCR9:14	74.8549	-0.592823	0.255674	-2.31867	0.0204129	0.0521823	ns	1.28248
DSCR9:16	2.86822	0.230819	0.122863	1.87867	0.0602902	0.124216	ns	0.905822
DSG1-AS1:8	3.18326	0.0547226	0.164265	0.333135	0.739032	0.823379	ns	0.0844
DUBR:1	5.18859	-0.49208	0.23381	-2.10461	0.0353251	0.0812213	ns	1.09033
DUBR:14	3.4446	-0.391846	0.140558	-2.78779	0.00530685	0.0174375	ns	1.75852
DUBR:16	1.91065	0.941076	0.270994	3.47268	0.00051529	0.00254056	ns	2.59507
DUBR:26	9.29375	0.300111	0.187981	1.5965	0.110377	0.198811	ns	0.70156
E2F3-IT1:1	2.65942	-1.06797	0.187187	-5.70534	1.16e-08	2.39e-07	ns	6.62143
EDRF1-AS1:33	3.8214	0.53767	0.17242	3.11837	0.00181855	0.00725794	ns	2.13919
EDRF1-AS1:39	4.56119	0.42648	0.340546	1.25234	0.210445	0.328341	ns	0.483676
EDRF1-AS1:41	25.4948	-1.22794	0.173407	-7.08126	1.43e-12	7.88e-11	ns	10.1033
EDRF1-AS1:45	16.8635	-0.315535	0.229563	-1.3745	0.169287	0.277703	ns	0.55642
EGFLAM-AS2:2	2.17736	0.0884233	0.160074	0.552391	0.58068	0.698095	ns	0.156086
EGOT:18	3.61225	-0.463413	0.124343	-3.72688	0.000193864	0.00111956	ns	2.95095
EIF1B-AS1:14	5.55077	-0.836826	0.369527	-2.26459	0.0235381	0.058681	ns	1.2315
EIF1B-AS1:15	3.23552	-1.16049	0.324301	-3.57842	0.000345673	0.0018193	ns	2.7401
EIF1B-AS1:16	11.2416	-0.629072	0.237473	-2.64903	0.00807236	0.0245738	ns	1.60953
EIF1B-AS1:18	91.3635	-0.679268	0.250624	-2.7103	0.00672218	0.0211019	ns	1.67568
EIF1B-AS1:19	2.21397	-0.474299	0.141593	-3.34973	0.000808894	0.00369118	ns	2.43284
EIF3J-DT:32	8.93845	-0.487859	0.135502	-3.60037	0.000317761	0.00169285	ns	2.77138
EIF3J-DT:39	2.09552	-0.40408	0.150599	-2.68315	0.00729323	0.0225667	ns	1.64653
ELDR:5	2.06695	0.00429389	0.165685	0.0259159	0.979324	0.986774	ns	0.00578209
ELF3-AS1:4	3.9645	0.451972	0.262091	1.72449	0.0846196	0.161152	ns	0.792765
ELFN1-AS1:6	26.7495	0.0638114	0.172245	0.370468	0.711034	0.801623	ns	0.0960301
ELOA-AS1:16	52.1073	-0.172889	0.216513	-0.798518	0.42457	0.556533	ns	0.254509
ELOVL2-AS1:12	2.69792	-0.470521	0.18064	-2.60474	0.0091945	0.0272937	ns	1.56394
EMX2OS:16	3.30456	0.457406	0.280568	1.63028	0.103041	0.188006	ns	0.725829
EMX2OS:17	3.61707	-0.585765	0.207495	-2.82303	0.00475721	0.0160397	ns	1.7948
EMX2OS:18	2.62929	0.731107	0.286087	2.55554	0.0106023	0.0306742	ns	1.51323
EMX2OS:3	2.58921	0.274871	0.258073	1.06509	0.286835	0.415125	ns	0.381821
EMX2OS:4	1.89489	2.21416	0.311553	7.10684	1.19e-12	6.68e-11	Up	10.1753
EMX2OS:5	4.00424	-0.539465	0.322791	-1.67125	0.0946717	0.175749	ns	0.755107
ENO1-AS1:4	15.6853	-0.0871362	0.156699	-0.556076	0.578159	0.696165	ns	0.157288
ENOX1-AS1:1	2.94218	-0.146573	0.136713	-1.07212	0.283665	0.411737	ns	0.38538
ENTPD1-AS1:12	8.41493	-0.28901	0.315709	-0.915434	0.359964	0.492583	ns	0.307521
ENTPD1-AS1:31	2.85055	-0.25771	0.151796	-1.69774	0.0895575	0.168101	ns	0.774429
ENTPD1-AS1:33	12.5461	-0.231168	0.217973	-1.06054	0.2889	0.417361	ns	0.379488
ENTPD1-AS1:34	65.0505	-0.90998	0.238843	-3.80994	0.000138999	0.000841291	ns	3.07505
ENTPD1-AS1:38	15.7089	-0.980536	0.212165	-4.62157	3.81e-06	3.85e-05	ns	4.415
ENTPD1-AS1:5	10.2295	0.052913	0.178813	0.295912	0.767297	0.843965	ns	0.0736754
ENTPD1-AS1:6	2.78388	-0.342655	0.121475	-2.82079	0.00479055	0.0161177	ns	1.7927
ENTPD3-AS1:14	7.04724	-0.819179	0.229303	-3.57248	0.000353615	0.00185244	ns	2.73226
ENTPD3-AS1:19	22.3825	-1.66923	0.318475	-5.24134	1.59e-07	2.44e-06	Down	5.61347
ENTPD3-AS1:22	48.6036	-0.275174	0.230832	-1.19209	0.233224	0.355299	ns	0.449407
EP300-AS1:11	2.62451	0.180587	0.210369	0.85843	0.390655	0.523816	ns	0.280821
EP300-AS1:6	19.2665	-0.0780961	0.208277	-0.374962	0.707689	0.799208	ns	0.0973403
EPB41L4A-AS1:11	3.94066	-0.344606	0.206992	-1.66483	0.0959465	0.17765	ns	0.750435
EPB41L4A-AS1:4	1.82938	-0.226386	0.284059	-0.79697	0.425468	0.557471	ns	0.253777
EPHA1-AS1:1	1.97399	-0.118981	0.278068	-0.427885	0.668735	0.769483	ns	0.113801
EPHA1-AS1:2	4.35286	0.0239007	0.205758	0.11616	0.907526	0.941318	ns	0.0262635
ERC2-IT1:3	1.97788	0.131945	0.201036	0.656327	0.511614	0.638291	ns	0.194981
ERICD:7	1.94466	0.652204	0.238917	2.72983	0.00633662	0.0201192	ns	1.69639
ERICH3-AS1:1	3.05046	-0.420512	0.132379	-3.17657	0.00149026	0.00615345	ns	2.21088
ERICH6-AS1:18	4.51137	-0.851447	0.250196	-3.40313	0.000666192	0.00314774	ns	2.502
ERICH6-AS1:20	6.73713	0.741483	0.221482	3.34783	0.000814472	0.00371085	ns	2.43053
ESRG:1	11.2115	0.198734	0.383013	0.518871	0.60385	0.717723	ns	0.144043
ESRG:2	59.4527	-0.331445	0.260458	-1.27255	0.203179	0.319416	ns	0.495643
EVX1-AS:2	2.04811	0.328629	0.205759	1.59715	0.110232	0.198601	ns	0.702019
EWSAT1:23	2.53993	-0.192835	0.159888	-1.20607	0.227791	0.349101	ns	0.457049
EXOC3-AS1:2	2.33779	0.558094	0.237565	2.34923	0.0188125	0.048833	ns	1.31129
EXTL3-AS1:14	2.55755	-0.0242282	0.137415	-0.176314	0.860047	0.908691	ns	0.0415838
EXTL3-AS1:16	26.3325	0.0369951	0.209078	0.176944	0.859552	0.908448	ns	0.0416998
EXTL3-AS1:21	4.4352	0.861881	0.275576	3.12756	0.00176262	0.00707044	ns	2.15055
FAM111A-DT:21	3.8484	-0.871999	0.249924	-3.48906	0.000484723	0.00241538	ns	2.61701
FAM111A-DT:31	7.09954	-0.502817	0.236878	-2.12268	0.0337803	0.0783537	ns	1.10594
FAM111A-DT:32	3.45419	-0.325243	0.240357	-1.35316	0.176003	0.286523	ns	0.542841
FAM138B:4	1.70951	0.110033	0.224384	0.490377	0.623867	0.733466	ns	0.13462
FAM138D:4	1.70945	0.0557993	0.193649	0.288146	0.773235	0.848451	ns	0.0713734
FAM138F:6	2.21095	0.0500247	0.195997	0.255232	0.798544	0.866519	ns	0.0622221
FAM155A-IT1:3	2.13641	0.144436	0.16998	0.849726	0.395477	0.528462	ns	0.276986
FAM157C:13	3.88256	-1.31409	0.236145	-5.56475	2.63e-08	4.94e-07	ns	6.30587
FAM157C:9	6.69108	-1.57119	0.25992	-6.04489	1.5e-09	3.92e-08	Down	7.4067
FAM160A1-DT:16	2.14289	-0.0887139	0.186981	-0.474455	0.635175	0.743071	ns	0.12897
FAM160A1-DT:17	1.80145	0.840447	0.294962	2.84933	0.00438109	0.0149704	ns	1.82477
FAM160A1-DT:18	3.16379	-0.65571	0.1693	-3.87306	0.000107478	0.000675395	ns	3.17044
FAM160A1-DT:19	4.13136	-0.0449717	0.14543	-0.309232	0.757145	0.836183	ns	0.0776986
FAM160A1-DT:23	4.71204	0.106733	0.181326	0.588622	0.556115	0.678536	ns	0.168427
FAM160A1-DT:29	3.43694	-0.279739	0.14195	-1.97068	0.0487602	0.104876	ns	0.979322
FAM167A-AS1:4	2.09933	-0.290307	0.202834	-1.43125	0.152358	0.255882	ns	0.59196
FAM167A-AS1:6	2.01784	0.257761	0.163116	1.58023	0.114055	0.204163	ns	0.690023
FAM170B-AS1:1	1.75768	0.307208	0.182676	1.6817	0.0926261	0.172795	ns	0.762468
FAM182A:12	11.0931	-0.669322	0.169501	-3.94877	7.86e-05	0.000516891	ns	3.2866
FAM182A:24	6.15223	-0.316978	0.133694	-2.37091	0.0177442	0.0465915	ns	1.33169
FAM182A:25	13.2216	-0.276977	0.179417	-1.54376	0.122647	0.215688	ns	0.666174
FAM182A:28	2.12824	-0.425269	0.153518	-2.77015	0.00560297	0.0182528	ns	1.73867
FAM182A:39	2.02276	0.351595	0.193653	1.81559	0.0694325	0.138609	ns	0.85821
FAM198B-AS1:24	2.33586	-0.0509955	0.149911	-0.340173	0.733726	0.819688	ns	0.0863516
FAM215B:1	6.18406	0.0427309	0.169668	0.25185	0.801157	0.868368	ns	0.0612962
FAM230B:4	3.88557	0.371582	0.215039	1.72798	0.0839923	0.160169	ns	0.795421
FAM230B:9	2.78578	0.0296681	0.139804	0.212213	0.831941	0.889401	ns	0.0509024
FAM239A:29	2.3877	-0.27595	0.192488	-1.43359	0.151688	0.254945	ns	0.593553
FAM239A:31	2.75815	0.222432	0.164397	1.35301	0.176051	0.286579	ns	0.542756
FAM242C:10	2.07718	0.0513503	0.168186	0.305319	0.760124	0.838275	ns	0.0766133
FAM27C:1	4.6686	0.684669	0.215388	3.17877	0.00147903	0.0061231	ns	2.21303
FAM27C:2	3.69693	-0.068513	0.31467	-0.21773	0.82764	0.886772	ns	0.052188
FAM27E2:4	7.43169	0.193621	0.159721	1.21225	0.225418	0.346421	ns	0.460396
FAM27E2:5	3.32627	0.323871	0.199206	1.62581	0.103991	0.189451	ns	0.722502
FAM53B-AS1:11	43.2114	-0.0896855	0.233125	-0.38471	0.700452	0.792957	ns	0.10075
FAM53B-AS1:14	2.35281	1.65237	0.288922	5.71907	1.07e-08	2.23e-07	Up	6.65254
FAM53B-AS1:9	2.36899	0.918473	0.199945	4.59363	4.36e-06	4.32e-05	ns	4.36492
FAM66B:12	2.57192	0.922359	0.275473	3.34828	0.000813157	0.00370898	ns	2.43075
FAM66B:14	2.93558	-0.000987836	0.149871	-0.00659126	0.994741	0.996634	ns	0.0014642
FAM66B:15	3.82591	-0.28492	0.131344	-2.16927	0.0300625	0.0714663	ns	1.1459
FAM66B:7	23.7479	-0.610625	0.195207	-3.12809	0.00175947	0.0070614	ns	2.15111
FAM87A:13	2.44675	0.687618	0.177352	3.87713	0.000105697	0.000665224	ns	3.17703
FAM87A:9	3.12882	0.234426	0.153628	1.52593	0.127026	0.221473	ns	0.654678
FAM95B1:17	13.4119	-0.408287	0.191482	-2.13224	0.0329869	0.0769462	ns	1.11381
FAM99B:5	4.54659	-0.466136	0.182789	-2.55014	0.0107681	0.0310348	ns	1.50815
FBXL19-AS1:4	4.09067	-0.144854	0.168337	-0.860504	0.389511	0.52259	ns	0.281839
FBXO3-DT:19	3.44178	0.333811	0.27724	1.20405	0.22857	0.349954	ns	0.455989
FBXO3-DT:20	2.89749	-0.323749	0.216926	-1.49244	0.135584	0.232952	ns	0.632733
FBXO3-DT:22	2.82112	-0.0388794	0.164455	-0.236413	0.813112	0.87627	ns	0.0573622
FENDRR:12	2.08262	0.0990335	0.190505	0.519847	0.60317	0.71732	ns	0.144287
FENDRR:25	2.04367	-0.0932807	0.182542	-0.511009	0.609345	0.721861	ns	0.141546
FER1L6-AS1:1	2.04476	-0.0532429	0.157666	-0.337693	0.735594	0.821104	ns	0.0856017
FEZF1-AS1:10	3.82094	-1.38643	0.324833	-4.26814	1.97e-05	0.00015801	ns	3.80131
FEZF1-AS1:15	2.38076	0.479998	0.267259	1.796	0.0724946	0.143174	ns	0.844136
FEZF1-AS1:16	2.99434	-0.400822	0.196066	-2.04432	0.0409217	0.0914667	ns	1.03874
FEZF1-AS1:17	2.27549	-0.208664	0.282705	-0.7381	0.460454	0.590746	ns	0.228599
FEZF1-AS1:8	4.74691	-0.30942	0.306249	-1.01035	0.312325	0.442332	ns	0.354252
FEZF1-AS1:9	3.76845	0.105513	0.307011	0.343679	0.731088	0.81763	ns	0.0874431
FGD5-AS1:1	2.4063	-0.776355	0.199935	-3.88303	0.000103162	0.000651066	ns	3.18638
FGD5-AS1:16	2.81447	1.70493	0.326566	5.22079	1.78e-07	2.66e-06	Up	5.57448
FGD5-AS1:21	2.68126	1.21819	0.327397	3.72083	0.000198573	0.00114371	ns	2.94168
FGD5-AS1:24	2.55588	-0.698659	0.212125	-3.29363	0.000989043	0.00438176	ns	2.35835
FGD5-AS1:30	2.36034	-0.517818	0.283211	-1.82838	0.0674928	0.135527	ns	0.867975
FGD5-AS1:31	3.92653	0.853008	0.353173	2.41527	0.0157235	0.0422076	ns	1.37461
FILNC1:17	1.95612	0.10873	0.180892	0.60108	0.547787	0.671327	ns	0.173066
FIRRE:12	15.014	-0.031243	0.184918	-0.168956	0.865831	0.912898	ns	0.0395779
FIRRE:7	2.80689	-0.141758	0.139357	-1.01723	0.309043	0.439229	ns	0.357309
FLG-AS1:14	2.56067	-0.173213	0.136702	-1.26709	0.205124	0.321981	ns	0.49217
FLG-AS1:20	2.98325	-0.514208	0.152709	-3.36725	0.000759221	0.00349951	ns	2.45599
FLG-AS1:23	4.84467	-0.2358	0.138336	-1.70454	0.0882794	0.166258	ns	0.779218
FLG-AS1:28	1.93807	0.00734166	0.176728	0.0415421	0.966864	0.979035	ns	0.00920172
FLNB-AS1:5	2.50409	0.286736	0.179448	1.59788	0.11007	0.198362	ns	0.702541
FLVCR1-DT:19	2.48302	0.34859	0.249358	1.39795	0.162128	0.268448	ns	0.571139
FLVCR1-DT:23	2.81207	-0.283096	0.159756	-1.77205	0.0763856	0.149096	ns	0.826533
FLVCR1-DT:29	1.92078	0.137247	0.227671	0.602828	0.546623	0.670457	ns	0.173629
FMR1-AS1:11	3.23185	-0.727462	0.155108	-4.69004	2.73e-06	2.9e-05	ns	4.53721
FMR1-AS1:15	6.14964	-0.162384	0.244891	-0.66309	0.507273	0.634323	ns	0.19769
FMR1-AS1:16	2.62294	-0.787935	0.279376	-2.82034	0.00479725	0.0161296	ns	1.79238
FMR1-IT1:1	2.93802	0.330088	0.187091	1.76431	0.077679	0.151132	ns	0.820642
FOXD2-AS1:2	2.43766	1.06339	0.211043	5.03872	4.69e-07	6.21e-06	ns	5.20681
FOXG1-AS1:10	2.31549	-0.345915	0.166522	-2.0773	0.0377743	0.0857295	ns	1.06687
FOXG1-AS1:5	2.95443	0.314868	0.159386	1.97551	0.0482105	0.103964	ns	0.983116
FOXG1-AS1:6	2.06235	0.136226	0.279481	0.487426	0.625956	0.735429	ns	0.133459
FOXG1-AS1:7	3.74349	-0.348146	0.186228	-1.86946	0.0615588	0.126153	ns	0.899102
FOXG1-AS1:8	2.52771	-0.476449	0.167614	-2.84253	0.00447571	0.0152433	ns	1.81692
FOXP1-IT1:1	2.56402	-1.05562	0.178545	-5.91235	3.37e-09	8.02e-08	ns	7.09566
FOXP4-AS1:11	39.281	-0.15157	0.237979	-0.636907	0.524185	0.650126	ns	0.187003
FOXP4-AS1:12	7.41451	0.184575	0.30017	0.614904	0.538618	0.663138	ns	0.178396
FOXP4-AS1:9	24.2571	-0.0494918	0.198913	-0.248811	0.803507	0.869951	ns	0.0605054
FRG1-DT:17	2.60031	2.50026	0.338553	7.38513	1.52e-13	1.04e-11	Up	10.9835
FRG1-DT:19	4.3248	-0.461144	0.170102	-2.71098	0.00670848	0.0210686	ns	1.67637
FRG1-DT:20	13.7932	-0.846943	0.192812	-4.39258	1.12e-05	9.8e-05	ns	4.00886
FRG1-DT:22	9.75498	-0.795697	0.226398	-3.51459	0.000440429	0.00223701	ns	2.65033
FRGCA:5	11.1211	-0.0144123	0.16752	-0.0860335	0.93144	0.957212	ns	0.0189919
FRMD6-AS1:1	12.9423	0.545814	0.269378	2.0262	0.042744	0.0946232	ns	1.024
FRMD6-AS1:3	2.05384	0.0987033	0.156547	0.630503	0.528365	0.653848	ns	0.184523
FRY-AS1:10	12.745	0.470404	0.214967	2.18826	0.0286507	0.0687791	ns	1.16254
FRY-AS1:6	4.27322	-1.20164	0.231736	-5.1854	2.16e-07	3.17e-06	ns	5.49956
FRY-AS1:7	7.36087	-0.237647	0.295664	-0.803774	0.421528	0.553581	ns	0.256819
FTX:24	3.58954	-1.73838	0.203605	-8.53798	1.37e-17	2.05e-15	Down	14.6889
FTX:26	2.92234	-0.429035	0.215123	-1.99437	0.0461116	0.100425	ns	0.99816
FTX:29	9.39763	0.990228	0.307841	3.21668	0.00129682	0.00550759	ns	2.25904
FTX:30	21.8188	0.0948095	0.394211	0.240505	0.809939	0.874378	ns	0.0583007
FTX:34	11.0971	-0.815095	0.288832	-2.82203	0.00477201	0.0160663	ns	1.79408
FTX:35	17.7844	-3.82515	0.415583	-9.20429	3.44e-20	9.54e-18	Down	17.0204
FTX:36	31.4554	-0.683941	0.376983	-1.81425	0.0696394	0.138954	ns	0.857129
FTX:40	21.2108	-2.48654	0.387223	-6.42147	1.35e-10	4.61e-09	Down	8.33625
FTX:43	16.1789	-1.31807	0.407081	-3.23785	0.00120434	0.00516937	ns	2.28656
FTX:48	3.60333	-1.25089	0.324876	-3.85037	0.000117941	0.000730635	ns	3.1363
FTX:51	2.42784	-0.221936	0.144527	-1.5356	0.124636	0.2184	ns	0.660748
FTX:52	3.38718	-0.54271	0.30618	-1.77252	0.0763087	0.149003	ns	0.826805
FTX:54	11.001	0.496436	0.302513	1.64104	0.100789	0.184799	ns	0.733301
FTX:55	7.60437	-0.050214	0.262628	-0.191198	0.84837	0.900944	ns	0.0453024
FTX:59	8.78904	-0.700762	0.196697	-3.56265	0.000367125	0.00191248	ns	2.7184
FUT8-AS1:4	2.51067	0.187537	0.205973	0.910495	0.362562	0.49495	ns	0.305439
FZD10-DT:29	3.3528	-0.54357	0.274565	-1.97975	0.0477317	0.103151	ns	0.986528
FZD10-DT:30	6.79195	0.162759	0.323256	0.5035	0.614613	0.726174	ns	0.13896
FZD10-DT:31	2.14009	1.56426	0.320093	4.88688	1.02e-06	1.23e-05	Up	4.91164
FZD10-DT:33	2.06794	-1.37991	0.287545	-4.79895	1.6e-06	1.82e-05	ns	4.74012
FZD10-DT:38	3.06297	0.479158	0.145437	3.29461	0.000985586	0.00436927	ns	2.35959
FZD10-DT:39	3.84254	0.155366	0.270569	0.57422	0.565819	0.686743	ns	0.163206
GABPB1-AS1:16	8.96322	0.926451	0.2526	3.66765	0.000244787	0.00136525	ns	2.86479
GABPB1-AS1:17	2.72917	-0.84488	0.326028	-2.59144	0.0095576	0.0281634	ns	1.55031
GABPB1-AS1:19	3.33232	-0.254723	0.296073	-0.86034	0.389602	0.522659	ns	0.281782
GABPB1-AS1:21	4.26918	-0.971721	0.318557	-3.05039	0.00228548	0.00871487	ns	2.05974
GABPB1-AS1:33	16.4987	-0.499486	0.347833	-1.43599	0.151004	0.254067	ns	0.595053
GABPB1-AS1:9	5.65231	-0.479993	0.335886	-1.42903	0.152994	0.25672	ns	0.59054
GABPB1-IT1:6	3.82061	-0.858677	0.153244	-5.60333	2.1e-08	4.04e-07	ns	6.39351
GAS1RR:11	2.7035	-0.333349	0.144095	-2.3134	0.0207009	0.0527741	ns	1.27758
GAS1RR:14	5.69249	-0.248559	0.15556	-1.59783	0.11008	0.198362	ns	0.70254
GAS1RR:16	2.02075	0.112275	0.292404	0.38397	0.701	0.793359	ns	0.10053
GAS1RR:6	4.48264	-0.102116	0.208076	-0.490765	0.623593	0.733408	ns	0.134655
GAS5:2	16.2726	-0.847283	0.193553	-4.37752	1.2e-05	0.000103799	ns	3.98381
GAS5:46	2.12615	-0.0341316	0.291543	-0.117072	0.906803	0.940901	ns	0.0264562
GAS5:55	4.77983	-0.389976	0.331895	-1.175	0.239995	0.363221	ns	0.439829
GAS6-DT:16	13.5149	0.846297	0.299363	2.827	0.0046987	0.0158684	ns	1.79947
GAS6-DT:17	148.881	-0.181106	0.270587	-0.669307	0.5033	0.630596	ns	0.200249
GAS8-AS1:1	1.80752	0.536671	0.191301	2.80537	0.00502585	0.0167148	ns	1.7769
GASAL1:25	3.72727	0.86797	0.265067	3.27453	0.00105839	0.00464493	ns	2.33302
GASAL1:29	13.3265	-0.409616	0.219329	-1.86759	0.0618198	0.126587	ns	0.897611
GATA2-AS1:17	4.85198	0.375449	0.168205	2.2321	0.0256085	0.0627453	ns	1.20242
GATA2-AS1:5	3.03798	-0.304952	0.22179	-1.37496	0.169143	0.277535	ns	0.556682
GATA2-AS1:7	2.43848	0.56762	0.275469	2.06056	0.0393454	0.0885314	ns	1.0529
GATA3-AS1:15	2.29853	-0.0348583	0.184497	-0.188937	0.850143	0.902104	ns	0.0447432
GATA3-AS1:16	2.34109	0.489039	0.213785	2.28753	0.0221649	0.0558749	ns	1.25278
GATA3-AS1:17	2.27284	0.449734	0.187278	2.40143	0.0163312	0.0435088	ns	1.36142
GATA6-AS1:10	2.69409	-2.69e-06	0.256258	-1.05e-05	0.999992	0.999992	ns	3.63324e-06
GATA6-AS1:11	10.7875	0.29684	0.292604	1.01448	0.310354	0.440421	ns	0.356132
GATA6-AS1:17	1.965	0.38482	0.309505	1.24334	0.213743	0.332259	ns	0.478523
GATA6-AS1:18	2.64805	1.66507	0.314528	5.29388	1.2e-07	1.9e-06	Up	5.72227
GATA6-AS1:20	2.04453	0.136135	0.294341	0.462508	0.643717	0.749611	ns	0.125164
GATA6-AS1:5	2.21502	1.09939	0.229379	4.79289	1.64e-06	1.86e-05	ns	4.72939
GCC2-AS1:3	2.11911	-0.0713826	0.247931	-0.287913	0.773413	0.848576	ns	0.0713095
GCC2-AS1:9	2.58343	-0.267932	0.187262	-1.43079	0.152491	0.256043	ns	0.591688
GHET1:6	72.4	-0.107691	0.197079	-0.546434	0.584768	0.701653	ns	0.153878
GLYCTK-AS1:8	2.85292	0.00128353	0.139963	0.00917052	0.992683	0.995204	ns	0.00208797
GMDS-DT:114	3.53227	-0.887766	0.177289	-5.00746	5.52e-07	7.15e-06	ns	5.1458
GMDS-DT:115	2.33733	-0.462526	0.227076	-2.03687	0.0416627	0.0927495	ns	1.03269
GMDS-DT:116	5.36242	-0.341984	0.140044	-2.44197	0.0146075	0.039747	ns	1.4007
GMDS-DT:138	5.41382	-0.585723	0.153411	-3.81799	0.000134543	0.000818664	ns	3.08689
GMDS-DT:140	4.07944	-0.554586	0.132993	-4.17005	3.05e-05	0.000230279	ns	3.63775
GMDS-DT:78	3.01562	-0.801508	0.135789	-5.90261	3.58e-09	8.44e-08	ns	7.07351
GMDS-DT:87	3.06076	-0.740073	0.146885	-5.03844	4.69e-07	6.22e-06	ns	5.20646
GNAS-AS1:12	2.02498	0.321583	0.177163	1.81518	0.0694955	0.138707	ns	0.857901
GNAS-AS1:3	6.73615	-0.0580769	0.151366	-0.383685	0.701212	0.79353	ns	0.100437
GPC5-AS1:7	20.6979	-0.96068	0.202091	-4.7537	2e-06	2.21e-05	ns	4.65551
GPRC5D-AS1:38	3.42986	-0.251509	0.138052	-1.82184	0.0684794	0.137146	ns	0.862817
GRID1-AS1:2	1.87331	0.153474	0.194465	0.789211	0.429989	0.561878	ns	0.250358
GSEC:8	2.30726	-0.295493	0.163059	-1.81218	0.0699585	0.139387	ns	0.855776
GTSE1-DT:4	2.27253	0.286069	0.172226	1.66101	0.0967118	0.178761	ns	0.747728
H19:7	4.13336	0.5198	0.27367	1.89937	0.0575157	0.119611	ns	0.92223
H1FX-AS1:12	3.36344	0.0395018	0.182863	0.216018	0.828974	0.887671	ns	0.0517482
HAGLR:11	1.87198	0.382317	0.244996	1.5605	0.118641	0.210275	ns	0.677212
HAGLR:14	1.92888	0.482199	0.260606	1.8503	0.0642702	0.130343	ns	0.884911
HAND2-AS1:128	2.5831	0.225055	0.181846	1.23761	0.21586	0.33489	ns	0.475098
HAND2-AS1:129	4.91188	0.261038	0.150935	1.72948	0.0837234	0.15994	ns	0.796043
HAND2-AS1:69	8.21079	-0.490522	0.239466	-2.0484	0.0405208	0.0907289	ns	1.04225
HAND2-AS1:70	4.90328	-0.0154397	0.325385	-0.0474508	0.962154	0.97623	ns	0.0104479
HAND2-AS1:72	2.62183	0.174719	0.281284	0.621147	0.534503	0.659257	ns	0.180945
HAND2-AS1:73	2.90376	0.263482	0.196819	1.3387	0.180669	0.292334	ns	0.534121
HAR1A:1	7.14049	1.79436	0.195065	9.19877	3.62e-20	9.91e-18	Up	17.0039
HAR1B:7	2.05498	0.743928	0.196979	3.77668	0.000158932	0.000943298	ns	3.02535
HCG11:5	12.2006	-0.228659	0.172737	-1.32374	0.185589	0.298191	ns	0.525505
HCG15:2	3.98828	0.335783	0.147127	2.28226	0.022474	0.0564806	ns	1.2481
HCG20:4	11.6906	-0.118844	0.166112	-0.715446	0.474333	0.603499	ns	0.219323
HCG21:1	10.5984	-0.127739	0.149838	-0.852517	0.393927	0.526793	ns	0.27836
HCG23:11	201.222	-0.453173	0.333578	-1.35852	0.174299	0.284176	ns	0.546412
HCG23:4	1.99502	0.23075	0.192837	1.1966	0.231461	0.353327	ns	0.451823
HCG23:5	49.4627	-2.47806	0.369602	-6.70467	2.02e-11	8.46e-10	Down	9.07276
HCG26:1	4.22045	-0.211532	0.217789	-0.97127	0.331414	0.463041	ns	0.33438
HCP5:11	3.79124	-0.800714	0.21226	-3.77233	0.00016173	0.000957415	ns	3.0189
HCP5:2	4.99684	-1.98001	0.328192	-6.03307	1.61e-09	4.17e-08	Down	7.37986
HCP5:3	17.3514	-1.66683	0.337042	-4.94547	7.6e-07	9.45e-06	Down	5.02476
HCP5:4	3.96886	0.260229	0.326331	0.797438	0.425197	0.557212	ns	0.253979
HDAC11-AS1:5	12.5707	0.0737083	0.186058	0.396157	0.691989	0.786891	ns	0.104085
HDAC2-AS2:103	2.47211	-0.190012	0.204054	-0.931183	0.351759	0.484282	ns	0.314902
HDAC2-AS2:113	15.7875	-0.117244	0.17535	-0.668625	0.503735	0.630936	ns	0.200014
HDAC2-AS2:72	5.05279	-0.437303	0.13239	-3.30314	0.000956084	0.00425225	ns	2.37138
HDAC2-AS2:84	3.51296	-0.0614067	0.127436	-0.481863	0.629903	0.739051	ns	0.131326
HDAC2-AS2:97	10.0737	0.186186	0.178587	1.04255	0.297155	0.426526	ns	0.370055
HDHD5-AS1:14	2.14477	0.448141	0.188997	2.37115	0.0177329	0.0465724	ns	1.33187
HDHD5-AS1:18	33.7896	0.332817	0.203067	1.63895	0.101223	0.185479	ns	0.731704
HECTD2-AS1:2	13.961	-0.587857	0.248352	-2.36703	0.0179315	0.0469379	ns	1.32848
HECW1-IT1:1	2.08531	-0.136967	0.151981	-0.901214	0.367475	0.499785	ns	0.301217
HEXA-AS1:2	3.01352	-0.147337	0.180294	-0.817203	0.413812	0.546163	ns	0.262678
HHIP-AS1:8	2.22777	0.603424	0.194497	3.10249	0.00191899	0.00757342	ns	2.12071
HID1-AS1:3	2.52833	0.202805	0.155338	1.30558	0.191697	0.305578	ns	0.514878
HIF1A-AS1:5	4.29205	0.102543	0.1252	0.819033	0.412768	0.54517	ns	0.263468
HIPK1-AS1:14	2.34568	0.197647	0.233445	0.846652	0.397189	0.530119	ns	0.275627
HIPK1-AS1:4	3.26381	0.886208	0.289408	3.06214	0.00219759	0.00843837	ns	2.07374
HIPK1-AS1:6	2.73654	-0.218675	0.17472	-1.25157	0.210725	0.328713	ns	0.483183
HLA-F-AS1:1	2.18446	-0.585942	0.172628	-3.39425	0.000688168	0.00323076	ns	2.4907
HLA-F-AS1:9	2.66151	-0.193569	0.150689	-1.28456	0.198945	0.314302	ns	0.502653
HNF1A-AS1:14	7.26138	-0.111054	0.329146	-0.3374	0.735815	0.821262	ns	0.0855183
HNF1A-AS1:7	3.01114	0.967989	0.299482	3.23221	0.00122835	0.00525377	ns	2.27953
HNF1A-AS1:8	61.8905	0.154191	0.227803	0.676861	0.498494	0.626121	ns	0.203342
HNF1A-AS1:9	11.7985	0.12104	0.165999	0.729161	0.465903	0.595505	ns	0.225115
HNF4A-AS1:13	1.85356	-0.268416	0.254621	-1.05418	0.291801	0.420487	ns	0.376248
HNF4A-AS1:15	2.25137	0.342985	0.167586	2.04662	0.0406949	0.0910293	ns	1.04082
HNF4A-AS1:6	2.5082	0.74349	0.244105	3.04578	0.0023208	0.00882498	ns	2.05429
HNF4A-AS1:7	2.02672	0.651609	0.236643	2.75355	0.00589527	0.0190239	ns	1.7207
HNF4A-AS1:9	2.53945	0.126	0.148581	0.848023	0.396425	0.529306	ns	0.276293
HOTTIP:3	1.61375	0.133746	0.251511	0.531769	0.594886	0.710445	ns	0.148469
HOXA-AS2:4	2.76315	0.847698	0.184137	4.60361	4.15e-06	4.15e-05	ns	4.38214
HOXC-AS3:6	2.39555	0.173639	0.240132	0.7231	0.469618	0.599171	ns	0.222449
HOXC-AS3:7	1.91851	0.516234	0.245256	2.10488	0.0353022	0.0811776	ns	1.09056
HS1BP3-IT1:2	2.52434	0.687784	0.151047	4.55346	5.28e-06	5.08e-05	ns	4.2938
HTT-AS:3	2.43515	-0.0419121	0.144669	-0.289711	0.772037	0.847603	ns	0.0718073
HYI-AS1:3	2.36125	-0.279237	0.150268	-1.85826	0.0631318	0.128607	ns	0.890734
HYMAI:7	3.134	-0.220392	0.22897	-0.962539	0.335779	0.467644	ns	0.330085
ID2-AS1:13	3.67006	-0.156305	0.18091	-0.863996	0.38759	0.520522	ns	0.283561
ID2-AS1:14	1.96002	0.0455035	0.255447	0.178132	0.858619	0.907881	ns	0.0419709
ID2-AS1:16	2.75026	-0.17618	0.18217	-0.967119	0.333485	0.46502	ns	0.332528
ID2-AS1:20	2.11843	1.05708	0.2597	4.07039	4.69e-05	0.00033353	ns	3.47687
IDH1-AS1:6	2.0459	0.489957	0.263026	1.86277	0.0624949	0.127675	ns	0.893893
IDH1-AS1:7	11.2795	-0.488923	0.168184	-2.90707	0.00364833	0.0128298	ns	1.89178
IDH2-DT:12	2.38355	-0.117652	0.140325	-0.838428	0.401791	0.534419	ns	0.272118
IDH2-DT:16	3.71796	-0.0312667	0.30618	-0.102119	0.918662	0.948773	ns	0.0228376
IDH2-DT:17	106.175	-0.909915	0.296641	-3.06739	0.00215937	0.00832524	ns	2.0796
IER3-AS1:9	3.35542	-0.467527	0.239302	-1.95371	0.0507351	0.108251	ns	0.965568
IGBP1-AS1:1	2.27406	0.663898	0.208139	3.18968	0.00142432	0.00593491	ns	2.22659
IGFL2-AS1:12	2.21994	1.82272	0.294423	6.19084	5.98e-10	1.75e-08	Up	7.75753
IGFL2-AS1:6	1.88959	-0.308884	0.210067	-1.47041	0.141452	0.240996	ns	0.61799
IL10RB-DT:19	3.30876	-0.726082	0.185343	-3.91751	8.95e-05	0.000577061	ns	3.23878
IL12A-AS1:12	3.00428	0.612551	0.250873	2.44167	0.0146194	0.0397615	ns	1.40054
IL12A-AS1:13	2.0438	0.218716	0.21289	1.02737	0.304247	0.434018	ns	0.362492
IL12A-AS1:14	2.89615	-0.211935	0.142152	-1.49091	0.135986	0.233474	ns	0.631761
IL12A-AS1:6	7.04587	-0.138325	0.140522	-0.984361	0.324938	0.455979	ns	0.341055
IL21R-AS1:1	2.79358	-0.0233394	0.230986	-0.101042	0.919517	0.949343	ns	0.022577
IL21R-AS1:2	1.82992	0.449479	0.25222	1.78209	0.0747342	0.146682	ns	0.833624
IL6R-AS1:3	4.89794	0.198972	0.141391	1.40725	0.159352	0.264834	ns	0.577026
ILF3-DT:17	2.78406	2.00108	0.339153	5.90021	3.63e-09	8.56e-08	Up	7.06768
ILF3-DT:20	5.682	0.181942	0.17954	1.01338	0.31088	0.440962	ns	0.355599
ILF3-DT:21	2.34881	0.221388	0.307214	0.720632	0.471136	0.600436	ns	0.221533
INE2:1	9.86415	0.94935	0.184013	5.15914	2.48e-07	3.57e-06	ns	5.44682
INHBA-AS1:11	2.3231	-0.307076	0.161508	-1.9013	0.0572625	0.119235	ns	0.923597
INHBA-AS1:4	2.04055	-0.23307	0.207018	-1.12585	0.26023	0.386069	ns	0.413335
INKA2-AS1:16	2.66256	0.22405	0.251923	0.889359	0.37381	0.506001	ns	0.295849
INKA2-AS1:24	3.45875	-0.38526	0.232336	-1.6582	0.0972766	0.17961	ns	0.745669
INKA2-AS1:25	2.42238	-0.240486	0.252243	-0.953389	0.340393	0.472596	ns	0.32551
INTS6-AS1:29	3.08341	-0.244728	0.138101	-1.7721	0.0763776	0.149095	ns	0.826537
INTS6-AS1:32	2.64775	-0.947424	0.164344	-5.76487	8.17e-09	1.75e-07	ns	6.75756
INTS6-AS1:6	2.40969	-0.0133877	0.201031	-0.0665952	0.946904	0.966296	ns	0.0148899
IQCH-AS1:16	1.87672	0.30939	0.261485	1.1832	0.236728	0.359509	ns	0.444291
ITFG2-AS1:22	2.71623	-0.340716	0.137745	-2.47353	0.0133784	0.0370959	ns	1.43067
ITGA9-AS1:34	2.85948	0.0191177	0.14523	0.131637	0.895271	0.932991	ns	0.0301227
ITGA9-AS1:39	591.54	-0.922524	0.264192	-3.49186	0.000479666	0.00239483	ns	2.62072
ITGA9-AS1:49	5.00658	0.156204	0.145848	1.071	0.284167	0.412264	ns	0.384824
ITGA9-AS1:6	16.7201	0.454645	0.209628	2.16882	0.0300963	0.0715136	ns	1.14561
ITGB1-DT:29	3.64689	0.33065	0.296669	1.11454	0.265048	0.391442	ns	0.407332
ITGB1-DT:30	3.99473	-0.540946	0.220774	-2.45023	0.0142765	0.0390899	ns	1.40794
ITGB1-DT:43	26.1898	-0.216004	0.221078	-0.977047	0.328546	0.459892	ns	0.337344
ITPK1-AS1:1	2.69296	0.0586058	0.162335	0.361017	0.718086	0.807076	ns	0.0930858
ITPKB-AS1:2	14.6394	0.0163014	0.260888	0.0624845	0.950177	0.968432	ns	0.0139307
ITPKB-AS1:3	11.2831	-1.35023	0.270242	-4.99637	5.84e-07	7.51e-06	ns	5.12436
ITPR1-DT:11	2.14914	-0.48612	0.183049	-2.65569	0.00791466	0.0241654	ns	1.61681
JADRR:3	5.47143	0.384966	0.130796	2.94325	0.00324787	0.0116823	ns	1.93247
JARID2-AS1:4	2.06995	-0.259528	0.175325	-1.48026	0.138803	0.237331	ns	0.624646
JAZF1-AS1:5	3.01467	-0.256804	0.142019	-1.80824	0.0705693	0.140318	ns	0.852886
JPX:19	15.2698	-0.136893	0.195149	-0.701478	0.483004	0.612104	ns	0.213175
JPX:20	14.5885	-0.223985	0.219006	-1.02273	0.306436	0.43652	ns	0.359996
JPX:22	8.5556	-0.769126	0.18308	-4.20104	2.66e-05	0.000205214	ns	3.68779
JPX:25	11.9286	-0.77061	0.291755	-2.64129	0.00825913	0.0250552	ns	1.6011
JPX:28	71.9231	-0.405771	0.241993	-1.67679	0.0935835	0.174249	ns	0.75883
JPX:31	3.7921	-0.204015	0.162312	-1.25693	0.208778	0.32642	ns	0.486223
JPX:35	6.10367	0.354299	0.196243	1.80541	0.0710107	0.141059	ns	0.850598
JPX:37	5.55383	-0.0190769	0.158109	-0.120657	0.903963	0.938998	ns	0.0273352
JPX:40	5.14646	-0.829022	0.255431	-3.24558	0.00117211	0.00505014	ns	2.2967
JPX:45	11.1361	-0.104935	0.247265	-0.424383	0.671286	0.771517	ns	0.112655
JPX:47	3.21828	1.40466	0.334785	4.19571	2.72e-05	0.000209317	ns	3.6792
JPX:51	18.7887	-0.75771	0.327954	-2.31042	0.0208651	0.0531202	ns	1.27474
KCNIP4-IT1:1	1.88605	-1.03804	0.277101	-3.74606	0.000179631	0.00104857	ns	2.9794
KCNIP4-IT1:2	3.68382	0.0556753	0.206746	0.269293	0.787704	0.858591	ns	0.0662137
KCNJ2-AS1:1	2.28797	-0.255405	0.285573	-0.894359	0.37113	0.503455	ns	0.298039
KCNJ2-AS1:2	2.29241	0.0904335	0.248432	0.364017	0.715845	0.805277	ns	0.0940549
KCNJ2-AS1:3	2.33917	-0.38686	0.227066	-1.70374	0.0884301	0.166465	ns	0.778677
KCNMA1-AS1:2	1.8556	-0.109666	0.191702	-0.572065	0.567278	0.687782	ns	0.162549
KCNQ1OT1:4	19.3826	-0.815775	0.180706	-4.51438	6.35e-06	5.96e-05	ns	4.22508
KCTD21-AS1:13	2.45505	-0.0950643	0.140589	-0.676188	0.498921	0.626451	ns	0.203113
KCTD21-AS1:14	2.27328	-0.148407	0.159106	-0.932759	0.350945	0.48347	ns	0.31563
KCTD21-AS1:18	6.53295	0.443794	0.30708	1.4452	0.1484	0.250486	ns	0.601217
KCTD21-AS1:21	5.09697	0.19055	0.209286	0.91048	0.36257	0.49495	ns	0.305439
KCTD21-AS1:25	15.007	-0.397224	0.237784	-1.67053	0.0948154	0.175968	ns	0.754566
KDM4A-AS1:1	5.74689	0.625182	0.156358	3.99839	6.38e-05	0.000430832	ns	3.36569
KDM5C-IT1:1	5.55105	0.311461	0.174443	1.78546	0.0741863	0.145746	ns	0.836404
KDM7A-DT:11	4.15655	0.74446	0.265986	2.79887	0.00512816	0.016976	ns	1.77016
KDM7A-DT:8	2.69234	-0.565482	0.243534	-2.32198	0.0202341	0.0518093	ns	1.28559
KIAA0087:5	3.82114	-0.200334	0.167357	-1.19705	0.231289	0.353117	ns	0.452082
KIZ-AS1:4	10.3099	0.0534649	0.140315	0.381035	0.703178	0.795516	ns	0.0993509
KLF3-AS1:19	8.12525	-0.253552	0.134981	-1.87842	0.0603238	0.124216	ns	0.905822
KLHL6-AS1:1	9.47619	-0.734461	0.154689	-4.74798	2.05e-06	2.27e-05	ns	4.64417
KLHL7-DT:10	3.71313	-0.177897	0.196315	-0.906183	0.364839	0.49709	ns	0.303565
KLHL7-DT:9	2.89518	-0.00263635	0.280379	-0.0094028	0.992498	0.995067	ns	0.00214785
KRBOX1-AS1:1	2.08484	1.12732	0.208732	5.40078	6.64e-08	1.12e-06	ns	5.95177
KRT7-AS:3	2.66244	-0.0756352	0.17619	-0.429283	0.667717	0.768701	ns	0.114243
KTN1-AS1:11	19.9242	0.0182742	0.216401	0.0844459	0.932702	0.957706	ns	0.0187679
KTN1-AS1:15	24.8192	-0.285575	0.188253	-1.51698	0.129273	0.224761	ns	0.64828
KTN1-AS1:16	9.81792	-0.276004	0.252395	-1.09354	0.274159	0.401146	ns	0.396698
L3MBTL4-AS1:2	2.94555	-0.184063	0.24163	-0.761754	0.446207	0.577079	ns	0.238764
L3MBTL4-AS1:3	1.85632	0.394274	0.272335	1.44775	0.147686	0.249609	ns	0.60274
LACTB2-AS1:5	6.67171	-1.44109	0.176822	-8.14997	3.64e-16	4e-14	ns	13.3983
LACTB2-AS1:6	2.57698	-0.622795	0.25577	-2.43498	0.0148925	0.0403674	ns	1.39397
LAMTOR5-AS1:19	2.24747	-0.325749	0.166573	-1.9556	0.0505128	0.1079	ns	0.966978
LAMTOR5-AS1:25	2.11068	0.0703058	0.170883	0.411426	0.68076	0.778434	ns	0.108778
LAMTOR5-AS1:41	3.04239	0.980092	0.224636	4.36302	1.28e-05	0.000109504	ns	3.96057
LANCL1-AS1:3	1.98997	-0.0463577	0.21976	-0.210947	0.832929	0.889977	ns	0.050621
LARGE-AS1:3	1.84556	0.423191	0.208569	2.02902	0.0424563	0.094118	ns	1.02633
LARS2-AS1:2	3.90986	0.132709	0.125158	1.06033	0.288995	0.417411	ns	0.379437
LBX1-AS1:8	2.78951	0.777935	0.147937	5.25856	1.45e-07	2.25e-06	ns	5.6479
LCMT1-AS1:18	3.58919	-0.0345966	0.117797	-0.293698	0.768989	0.845101	ns	0.0730912
LCMT1-AS1:3	2.10545	0.567478	0.206715	2.74523	0.00604693	0.0193814	ns	1.71261
LCMT1-AS1:6	28.2745	0.00848686	0.206143	0.0411697	0.967161	0.979228	ns	0.00911617
LCMT1-AS2:1	2.1299	0.0787585	0.195382	0.4031	0.686874	0.782808	ns	0.106345
LDLRAD4-AS1:3	9.30206	-0.0687153	0.155559	-0.441733	0.658683	0.761422	ns	0.118375
LEF1-AS1:24	6.51604	-0.0938857	0.13684	-0.686097	0.492652	0.620941	ns	0.206949
LEF1-AS1:8	2.74578	-0.280708	0.160021	-1.7542	0.0793967	0.153688	ns	0.81336
LEMD1-AS1:1	3.66788	0.342179	0.131137	2.60933	0.00907206	0.0269927	ns	1.56875
LGALSL-DT:12	2.11603	0.475093	0.177777	2.67241	0.00753077	0.0231899	ns	1.6347
LGALSL-DT:8	2.08028	-1.29116	0.243148	-5.31017	1.1e-07	1.75e-06	ns	5.75668
LGALSL-DT:9	2.11238	2.25137	0.274946	8.18843	2.65e-16	2.99e-14	Up	13.5242
LHFPL3-AS1:10	44.1909	-0.401737	0.217784	-1.84466	0.0650875	0.13165	ns	0.880579
LHFPL3-AS1:9	3.2709	0.386974	0.147967	2.61527	0.00891575	0.0266395	ns	1.57447
LHFPL3-AS2:13	6.19064	-0.341893	0.181148	-1.88737	0.0591105	0.122345	ns	0.912414
LHFPL3-AS2:14	3.4893	1.22491	0.300751	4.07285	4.64e-05	0.000330975	ns	3.48021
LHX1-DT:21	2.69932	0.375025	0.153587	2.44178	0.0146152	0.0397615	ns	1.40054
LHX5-AS1:3	2.98143	0.530705	0.150658	3.52258	0.000427375	0.00218205	ns	2.66114
LIF-AS1:10	2.05775	0.370247	0.181401	2.04104	0.0412467	0.0920029	ns	1.0362
LIFR-AS1:10	2.41534	-0.285019	0.180473	-1.57929	0.11427	0.204378	ns	0.689566
LIFR-AS1:12	1.86059	0.341633	0.199573	1.71182	0.0869295	0.1645	ns	0.783833
LIFR-AS1:13	2.13499	-0.325224	0.19849	-1.63849	0.101319	0.185605	ns	0.731409
LIFR-AS1:7	3.17693	0.0922283	0.133223	0.692285	0.488759	0.617376	ns	0.20945
LIFR-AS1:8	2.59622	-0.0268472	0.136513	-0.196664	0.84409	0.897652	ns	0.046892
LIMD1-AS1:5	10.6535	-0.459663	0.164439	-2.79535	0.0051844	0.0171064	ns	1.76684
LINC-PINT:18	31.6111	-1.62968	0.212125	-7.68261	1.56e-14	1.26e-12	Down	11.8997
LINC-PINT:26	2.55708	-0.132493	0.19965	-0.663626	0.50693	0.63401	ns	0.197904
LINC-PINT:27	2.96442	0.0787031	0.279917	0.281165	0.778584	0.852224	ns	0.0694461
LINC-PINT:28	2.76233	0.730579	0.323875	2.25574	0.0240868	0.059802	ns	1.22328
LINC-PINT:29	2.55806	-0.459762	0.283078	-1.62416	0.104343	0.189941	ns	0.721382
LINC-PINT:30	11.1491	-1.97109	0.311313	-6.33156	2.43e-10	7.64e-09	Down	8.1168
LINC-PINT:31	7.0437	-1.78573	0.264138	-6.76061	1.37e-11	6.03e-10	Down	9.21984
LINC-PINT:35	76.8516	-1.85476	0.299391	-6.19512	5.82e-10	1.71e-08	Down	7.76625
LINC-PINT:38	15.493	-2.18078	0.370669	-5.88335	4.02e-09	9.37e-08	Down	7.02832
LINC-PINT:39	15.761	-1.03304	0.17348	-5.95479	2.6e-09	6.45e-08	ns	7.19052
LINC-PINT:49	2.07364	0.837952	0.300531	2.78823	0.00529965	0.0174195	ns	1.75897
LINC-PINT:50	4.04237	-1.40518	0.258361	-5.43884	5.36e-08	9.25e-07	ns	6.03376
LINC-PINT:56	1.81674	0.382109	0.29204	1.30841	0.190733	0.304325	ns	0.516662
LINC-PINT:66	2.50309	-0.336308	0.169871	-1.97979	0.047727	0.103151	ns	0.986528
LINC-PINT:69	2.33834	-0.730142	0.30751	-2.37437	0.017579	0.0462225	ns	1.33515
LINC-PINT:77	9.8882	-1.4168	0.229722	-6.16743	6.94e-10	1.99e-08	ns	7.70008
LINC-PINT:83	3.81229	-1.75442	0.327314	-5.36005	8.32e-08	1.37e-06	Down	5.86302
LINC-PINT:84	3.47532	-0.382399	0.124915	-3.06126	0.00220406	0.00845483	ns	2.0729
LINC-PINT:91	5.45594	0.0935295	0.188668	0.495736	0.620081	0.730826	ns	0.136186
LINC-PINT:92	6.34387	0.308307	0.180368	1.70932	0.0873913	0.165115	ns	0.782212
LINC-ROR:5	2.14892	-0.488807	0.159346	-3.06759	0.00215793	0.00832282	ns	2.07973
LINC00051:6	9.47015	0.735637	0.1601	4.59486	4.33e-06	4.3e-05	ns	4.36684
LINC00052:7	2.28369	0.496961	0.215214	2.30915	0.0209352	0.0532721	ns	1.2735
LINC00052:8	1.71547	-0.176849	0.257375	-0.687127	0.492003	0.620253	ns	0.207431
LINC00092:14	8.33029	-0.267238	0.136258	-1.96127	0.0498476	0.106816	ns	0.971364
LINC00114:11	1.78234	-0.149086	0.190998	-0.780563	0.435059	0.566413	ns	0.246867
LINC00115:12	2.73628	-0.293102	0.186865	-1.56852	0.116759	0.207798	ns	0.682358
LINC00115:16	2.71201	0.16075	0.186856	0.86029	0.389629	0.522659	ns	0.281782
LINC00115:26	27.465	-0.585326	0.207816	-2.81656	0.00485407	0.0162727	ns	1.78854
LINC00115:31	3.4166	-0.0355237	0.273983	-0.129656	0.896838	0.934197	ns	0.0295615
LINC00115:34	3.5444	-0.376352	0.216749	-1.73635	0.0825014	0.15819	ns	0.800822
LINC00115:35	5.20201	0.513766	0.233332	2.20187	0.0276747	0.0668977	ns	1.17459
LINC00115:43	2.09769	0.252923	0.195601	1.29305	0.195993	0.310785	ns	0.50754
LINC00115:44	2.06592	0.0856397	0.227674	0.376151	0.706805	0.79852	ns	0.0977144
LINC00158:4	2.78488	-0.608538	0.13085	-4.65067	3.31e-06	3.42e-05	ns	4.4666
LINC00167:3	2.43494	0.101636	0.196024	0.51849	0.604116	0.717845	ns	0.14397
LINC00174:19	3.19887	-0.571065	0.246168	-2.31981	0.0203509	0.0520499	ns	1.28358
LINC00174:2	4.09096	-0.176542	0.131979	-1.33764	0.181013	0.292735	ns	0.533526
LINC00174:6	10.336	2.44942	0.326986	7.49091	6.84e-14	4.94e-12	Up	11.3059
LINC00174:9	4.40248	-0.383039	0.158316	-2.41946	0.0155434	0.0418334	ns	1.37848
LINC00200:6	11.726	0.076062	0.184376	0.412538	0.679945	0.778152	ns	0.108935
LINC00200:8	4.03591	0.521874	0.15931	3.27583	0.00105352	0.00462945	ns	2.33447
LINC00205:25	2.43625	-0.0403912	0.278781	-0.144885	0.884802	0.926312	ns	0.0332428
LINC00205:27	2.46278	0.49472	0.280501	1.7637	0.0777819	0.15129	ns	0.820191
LINC00211:14	3.76915	-0.182324	0.146464	-1.24483	0.213194	0.331606	ns	0.479378
LINC00221:9	2.11861	-0.0920594	0.150196	-0.612929	0.539923	0.664347	ns	0.177605
LINC00222:4	2.19007	-0.182497	0.148264	-1.23089	0.218365	0.337908	ns	0.471201
LINC00239:3	2.93829	-0.00321341	0.133654	-0.0240428	0.980818	0.987631	ns	0.00540538
LINC00240:1	5.39192	-0.718193	0.142718	-5.03225	4.85e-07	6.4e-06	ns	5.19381
LINC00261:1	2.09727	-0.0188796	0.149688	-0.126126	0.899632	0.93592	ns	0.0287612
LINC00261:10	1.86183	-0.0799093	0.233952	-0.341563	0.732679	0.818875	ns	0.0867826
LINC00265:18	8.78774	-0.338395	0.177199	-1.90969	0.0561729	0.117341	ns	0.93055
LINC00266-1:4	1.85434	0.0371418	0.238268	0.155882	0.876126	0.920421	ns	0.0360136
LINC00269:2	2.39679	0.586704	0.249723	2.34942	0.0188027	0.0488138	ns	1.31146
LINC00269:3	1.97018	-0.25004	0.206941	-1.20826	0.226945	0.348116	ns	0.458276
LINC00271:24	2.19782	-0.293156	0.145633	-2.01298	0.0441171	0.0970142	ns	1.01316
LINC00271:28	2.78065	-0.554871	0.147365	-3.76529	0.000166359	0.000980575	ns	3.00852
LINC00273:1	100749	2.11374	0.477248	4.42901	9.47e-06	8.45e-05	Up	4.07315
LINC00273:11	1295.45	0.772828	0.45683	1.69172	0.0906999	0.169912	ns	0.769775
LINC00273:13	115.55	2.03765	0.462039	4.41012	1.03e-05	9.11e-05	Up	4.04026
LINC00273:6	3021.52	6.74625	0.634053	10.6399	1.94e-26	1.21e-23	Up	22.9174
LINC00273:8	9.48374	1.87318	0.384999	4.86541	1.14e-06	1.35e-05	Up	4.87018
LINC00276:2	2.49023	-0.31126	0.138904	-2.24082	0.0250375	0.0617144	ns	1.20961
LINC00284:16	2.09597	-0.502025	0.188913	-2.65744	0.0078736	0.0240543	ns	1.61881
LINC00284:21	7.12119	0.236827	0.291071	0.813641	0.415851	0.548219	ns	0.261046
LINC00284:22	2.71318	-0.730864	0.285316	-2.5616	0.0104191	0.0302552	ns	1.5192
LINC00294:1	22.6301	-0.602317	0.271564	-2.21796	0.0265576	0.0646694	ns	1.1893
LINC00294:2	13.0561	1.48956	0.366464	4.06468	4.81e-05	0.000340382	ns	3.46803
LINC00304:2	3.085	1.2337	0.218477	5.64682	1.63e-08	3.25e-07	ns	6.48792
LINC00310:26	6.62817	-0.580606	0.133098	-4.36223	1.29e-05	0.000109853	ns	3.95919
LINC00310:28	1.8348	0.235755	0.187728	1.25583	0.209176	0.326917	ns	0.485562
LINC00311:1	11.0281	-0.0865459	0.169908	-0.50937	0.610493	0.722772	ns	0.140998
LINC00311:2	2.987	1.12561	0.297477	3.78386	0.000154415	0.000920483	ns	3.03598
LINC00311:3	2.17061	1.09124	0.284115	3.84084	0.000122613	0.000755932	ns	3.12152
LINC00311:5	2.92773	-0.235302	0.247449	-0.95091	0.34165	0.473732	ns	0.324468
LINC00312:3	2.10432	-0.338769	0.166992	-2.02865	0.0424936	0.0941702	ns	1.02609
LINC00313:1	1.99901	0.729561	0.224686	3.24703	0.00116616	0.00502651	ns	2.29873
LINC00313:10	2.37408	0.949729	0.198759	4.77831	1.77e-06	1.99e-05	ns	4.70061
LINC00313:33	8.14681	1.25909	0.19577	6.43146	1.26e-10	4.35e-09	ns	8.36189
LINC00319:11	31.2376	0.572703	0.192317	2.97791	0.00290224	0.0106748	ns	1.97164
LINC00319:13	2.43299	2.00293	0.262374	7.63386	2.28e-14	1.77e-12	Up	11.7516
LINC00319:9	2.04899	0.204001	0.169445	1.20394	0.228615	0.349997	ns	0.455936
LINC00320:25	3.97336	-0.363648	0.127818	-2.84505	0.00444051	0.0151435	ns	1.81978
LINC00320:31	2.64574	0.283589	0.217342	1.3048	0.19196	0.305926	ns	0.514383
LINC00320:4	1.87737	-0.409443	0.256194	-1.59818	0.110004	0.19826	ns	0.702766
LINC00324:3	4.59323	0.124749	0.273014	0.456933	0.647719	0.752954	ns	0.123231
LINC00327:5	2.2802	0.936987	0.249313	3.75827	0.000171089	0.00100428	ns	2.99815
LINC00327:6	1.94765	-0.241112	0.238196	-1.01224	0.311422	0.441435	ns	0.355133
LINC00333:3	4.98711	-2.33578	0.314666	-7.42304	1.14e-13	7.97e-12	Down	11.0988
LINC00333:4	17.7203	-0.253235	0.258605	-0.979234	0.327465	0.458709	ns	0.338462
LINC00337:6	4.53069	0.430085	0.355383	1.2102	0.226203	0.347314	ns	0.459277
LINC00337:8	14.034	-0.0662045	0.23559	-0.281016	0.778698	0.852259	ns	0.0694285
LINC00342:2	32.3125	-1.11949	0.210527	-5.31754	1.05e-07	1.69e-06	ns	5.77154
LINC00342:3	44.7394	-0.726934	0.243488	-2.98551	0.0028311	0.0104443	ns	1.98112
LINC00345:3	12.229	-0.0420746	0.15072	-0.279157	0.780124	0.853246	ns	0.0689259
LINC00346:2	12.3855	-0.610031	0.169763	-3.59343	0.000326355	0.00173128	ns	2.76163
LINC00352:1	2.72908	0.0191698	0.156488	0.1225	0.902503	0.938026	ns	0.0277849
LINC00355:1	3.05858	-0.5623	0.254971	-2.20535	0.0274295	0.0664692	ns	1.17738
LINC00355:12	2.54818	0.190156	0.150893	1.2602	0.207597	0.324969	ns	0.488159
LINC00355:15	3.38719	0.883756	0.182932	4.83108	1.36e-06	1.58e-05	ns	4.80171
LINC00355:4	4.38196	-0.533988	0.304663	-1.75272	0.0796502	0.154019	ns	0.812426
LINC00355:5	27.1729	-0.563353	0.177898	-3.16672	0.0015417	0.00632342	ns	2.19905
LINC00368:3	3.33128	-0.605879	0.167027	-3.62743	0.000286259	0.00155309	ns	2.8088
LINC00379:8	2.57923	-0.565877	0.159319	-3.55185	0.000382535	0.00198069	ns	2.70318
LINC00383:1	3.78072	0.140845	0.153485	0.917648	0.358803	0.491475	ns	0.308499
LINC00384:1	5.1707	0.341547	0.141685	2.41061	0.0159259	0.0426671	ns	1.36991
LINC00390:4	2.19531	-0.239293	0.144363	-1.65758	0.0974021	0.179794	ns	0.745226
LINC00398:2	2.54074	-0.171388	0.142202	-1.20525	0.228108	0.349482	ns	0.456575
LINC00402:2	12.7762	0.372276	0.172517	2.1579	0.0309353	0.0730254	ns	1.13653
LINC00402:3	3.07034	0.242922	0.165766	1.46545	0.142798	0.242948	ns	0.614487
LINC00410:1	2.44031	-0.516739	0.143509	-3.60075	0.000317299	0.00169199	ns	2.7716
LINC00426:16	2.85521	-0.63197	0.142798	-4.42561	9.62e-06	8.57e-05	ns	4.06687
LINC00428:3	2.54434	0.131323	0.175527	0.748165	0.45436	0.584724	ns	0.233049
LINC00428:4	2.82676	-0.223217	0.138888	-1.60717	0.108018	0.195252	ns	0.709406
LINC00458:16	1.85617	-0.0452648	0.183553	-0.246603	0.805215	0.871295	ns	0.0598349
LINC00458:19	3.67782	-0.367845	0.179332	-2.0512	0.0402479	0.0902457	ns	1.04457
LINC00461:3	4.4425	2.55883	0.214166	11.9479	6.66e-33	7.6e-30	Up	29.1194
LINC00461:42	3.00894	-0.0873287	0.169928	-0.513915	0.607311	0.720219	ns	0.142535
LINC00461:52	4.35061	-0.275728	0.128168	-2.15131	0.031452	0.0740383	ns	1.13054
LINC00467:19	19.7636	-0.814273	0.210786	-3.86303	0.000111989	0.000699249	ns	3.15537
LINC00467:20	14.8101	-0.914777	0.287948	-3.17689	0.00148865	0.00614931	ns	2.21117
LINC00470:2	1.95283	0.566825	0.234568	2.41646	0.0156722	0.0420973	ns	1.37575
LINC00470:4	2.29086	0.00917763	0.16607	0.0552636	0.955928	0.971659	ns	0.0124863
LINC00471:6	2.13593	0.474661	0.167135	2.83998	0.00451161	0.0153472	ns	1.81397
LINC00472:10	2.85812	-0.898448	0.141288	-6.35897	2.03e-10	6.53e-09	ns	8.18539
LINC00472:19	2.86785	1.12665	0.216679	5.19961	2e-07	2.95e-06	ns	5.52992
LINC00472:51	2.32175	0.298734	0.201902	1.4796	0.13898	0.237593	ns	0.624166
LINC00472:56	17.6459	-0.977819	0.195433	-5.00334	5.63e-07	7.28e-06	ns	5.13787
LINC00473:1	1.87473	0.290105	0.203834	1.42324	0.154667	0.25885	ns	0.586951
LINC00476:14	3.48583	1.10307	0.208238	5.29715	1.18e-07	1.87e-06	ns	5.72905
LINC00476:17	3.63106	-0.646034	0.260582	-2.47919	0.013168	0.0365916	ns	1.43662
LINC00476:21	8.6558	0.537097	0.254676	2.10894	0.03495	0.0805572	ns	1.0939
LINC00476:3	3.25691	1.13485	0.210323	5.39577	6.82e-08	1.15e-06	ns	5.94106
LINC00476:4	4.68065	-0.517752	0.292546	-1.76981	0.0767588	0.149725	ns	0.824705
LINC00476:7	4.25033	-1.57666	0.321481	-4.90436	9.37e-07	1.14e-05	Down	4.94488
LINC00477:2	2.15735	-0.307419	0.156532	-1.96394	0.049537	0.106269	ns	0.973593
LINC00477:3	2.72753	-0.0543102	0.130175	-0.41721	0.676525	0.775535	ns	0.110398
LINC00484:14	2.48124	0.70631	0.260249	2.71398	0.00664796	0.0209169	ns	1.6795
LINC00484:27	2.74517	-0.507248	0.218824	-2.31807	0.0204456	0.052253	ns	1.28189
LINC00485:1	31.4019	-1.27491	0.294838	-4.32411	1.53e-05	0.000127809	ns	3.89344
LINC00485:2	9.7203	-0.944639	0.414889	-2.27685	0.0227951	0.0571339	ns	1.24311
LINC00486:14	3.10886	0.232007	0.15203	1.52606	0.126996	0.221439	ns	0.654747
LINC00486:24	1.94728	0.043399	0.164602	0.263661	0.792041	0.862037	ns	0.0644739
LINC00487:1	2.25182	-0.0763459	0.142141	-0.537115	0.591189	0.707382	ns	0.150346
LINC00488:2	1.97937	0.235021	0.187474	1.25362	0.209981	0.327801	ns	0.48439
LINC00491:9	4.1082	-0.347525	0.12878	-2.6986	0.00696326	0.0217456	ns	1.66263
LINC00494:2	1.71765	0.489143	0.213578	2.29023	0.022008	0.0555477	ns	1.25533
LINC00494:9	2.50853	-0.137219	0.148404	-0.924628	0.35516	0.487754	ns	0.3118
LINC00501:1	5.91823	0.295242	0.147776	1.99791	0.0457268	0.0997844	ns	1.00094
LINC00504:8	19.7132	-0.656222	0.190949	-3.43663	0.000588989	0.00283449	ns	2.54752
LINC00507:10	21.5283	-0.458054	0.210582	-2.17518	0.0296164	0.070676	ns	1.15073
LINC00517:2	2.27272	0.12943	0.169027	0.765737	0.443833	0.574955	ns	0.240366
LINC00518:7	1.83935	0.0974805	0.224082	0.435022	0.663546	0.765301	ns	0.116168
LINC00524:4	12.8512	-0.243717	0.201569	-1.2091	0.226626	0.34773	ns	0.458758
LINC00525:5	7.06711	-0.226978	0.140569	-1.61471	0.106374	0.19287	ns	0.714736
LINC00528:14	3.2588	-1.2182	0.245399	-4.96414	6.9e-07	8.65e-06	ns	5.06303
LINC00535:9	4.53224	-0.3177	0.128382	-2.47464	0.0133371	0.0369965	ns	1.43184
LINC00539:9	2.20995	0.185089	0.200898	0.921308	0.35689	0.489507	ns	0.310241
LINC00545:5	2.49675	0.794254	0.163308	4.86354	1.15e-06	1.36e-05	ns	4.86682
LINC00547:1	5.47552	-0.604279	0.13808	-4.3763	1.21e-05	0.000104255	ns	3.9819
LINC00550:1	2.42698	0.137776	0.183958	0.748957	0.453883	0.58431	ns	0.233357
LINC00554:7	1.87696	0.820428	0.234824	3.4938	0.000476196	0.00238156	ns	2.62314
LINC00558:1	2.25552	-0.120066	0.154895	-0.775144	0.438255	0.569418	ns	0.244569
LINC00561:3	1.8397	-0.278691	0.177123	-1.57343	0.115619	0.206281	ns	0.685542
LINC00562:7	2.31918	-0.257636	0.150651	-1.71015	0.0872385	0.164902	ns	0.782773
LINC00562:8	6.88967	0.285459	0.146642	1.94664	0.051578	0.109583	ns	0.960258
LINC00565:7	4.6522	0.390754	0.127607	3.06216	0.00219746	0.00843837	ns	2.07374
LINC00567:5	2.50696	0.488954	0.162794	3.00352	0.00266877	0.00993831	ns	2.00269
LINC00570:1	2.47006	0.462314	0.209332	2.20852	0.0272084	0.0660191	ns	1.18033
LINC00571:10	2.41841	-0.00207958	0.167379	-0.0124244	0.990087	0.99324	ns	0.00294584
LINC00571:11	53.3434	-0.949066	0.225641	-4.20609	2.6e-05	0.000201368	ns	3.69601
LINC00571:6	3.23268	-0.564195	0.168554	-3.34726	0.000816149	0.00371602	ns	2.42992
LINC00574:7	11.8851	0.500139	0.203001	2.46373	0.01375	0.0379062	ns	1.42129
LINC00578:13	7.01028	-0.63227	0.165664	-3.81659	0.000135308	0.000822101	ns	3.08507
LINC00578:5	2.32347	0.0762186	0.138131	0.551784	0.581096	0.698431	ns	0.155876
LINC00581:6	1.99681	-0.0847103	0.185252	-0.45727	0.647477	0.752787	ns	0.123328
LINC00589:12	3.51878	-0.00208354	0.118309	-0.0176111	0.985949	0.990668	ns	0.00407208
LINC00589:15	7.88032	-0.68966	0.262532	-2.62696	0.0086152	0.0259302	ns	1.58619
LINC00589:19	3.65585	0.323576	0.310127	1.04337	0.296778	0.426074	ns	0.370515
LINC00589:3	2.76431	-0.188861	0.141311	-1.33649	0.181391	0.293201	ns	0.532834
LINC00599:17	2.1403	0.447371	0.230775	1.93856	0.0525545	0.111266	ns	0.953639
LINC00599:19	2.29022	0.498193	0.201597	2.47123	0.0134649	0.0372753	ns	1.42858
LINC00599:23	1.97595	0.636796	0.264812	2.40471	0.0161854	0.0431934	ns	1.36458
LINC00599:27	2.50335	-0.523948	0.189048	-2.77151	0.00557967	0.0181971	ns	1.74
LINC00602:3	2.89671	0.0205081	0.162574	0.126146	0.899616	0.93592	ns	0.0287612
LINC00606:1	2.26485	-0.111577	0.151966	-0.734225	0.462812	0.592845	ns	0.227059
LINC00607:1	10.1634	-0.196188	0.14996	-1.30827	0.190781	0.304377	ns	0.516588
LINC00607:6	3.47713	0.156394	0.159605	0.979884	0.327143	0.458446	ns	0.338712
LINC00608:12	5.78104	0.349188	0.25167	1.38748	0.165294	0.272438	ns	0.564732
LINC00608:16	2.29461	1.33015	0.249684	5.32735	9.97e-08	1.62e-06	ns	5.79119
LINC00608:6	2.30063	0.0509616	0.265759	0.191759	0.847931	0.90071	ns	0.0454151
LINC00609:11	14.5672	-0.00880111	0.197132	-0.0446458	0.96439	0.977468	ns	0.00989742
LINC00609:15	8.21245	-0.522423	0.138487	-3.77237	0.000161706	0.000957415	ns	3.0189
LINC00609:8	4.39865	-0.155123	0.12859	-1.20634	0.227686	0.348966	ns	0.457217
LINC00620:11	3.90611	-0.0426375	0.145611	-0.292817	0.769662	0.845615	ns	0.0728272
LINC00621:3	28.8966	-0.588859	0.18897	-3.11615	0.00183228	0.00729996	ns	2.13668
LINC00621:5	30.9002	-0.965367	0.271407	-3.5569	0.00037526	0.00194941	ns	2.7101
LINC00622:1	1.82704	-0.444888	0.248412	-1.79093	0.0733046	0.144359	ns	0.840556
LINC00622:2	2.37572	0.0854998	0.235478	0.36309	0.716538	0.805902	ns	0.0937177
LINC00624:5	2.45965	-0.513455	0.137478	-3.7348	0.000187865	0.00108901	ns	2.96297
LINC00629:13	2.02497	-0.394713	0.206274	-1.91353	0.0556799	0.116534	ns	0.933549
LINC00629:14	4.53085	-0.258672	0.139267	-1.85738	0.0632574	0.128798	ns	0.89009
LINC00630:10	2.83545	-0.318126	0.14846	-2.14284	0.0321261	0.0753684	ns	1.12281
LINC00630:33	3.46365	-0.326944	0.140444	-2.32794	0.0199154	0.0512039	ns	1.2907
LINC00630:5	4.11668	-0.730849	0.132328	-5.52301	3.33e-08	6.09e-07	ns	6.21524
LINC00632:5	2.22992	0.0955449	0.226287	0.422229	0.672858	0.772688	ns	0.111996
LINC00632:8	2.67307	-0.0807651	0.183036	-0.441252	0.659031	0.761744	ns	0.118191
LINC00636:4	8.01901	-0.401053	0.142269	-2.81897	0.0048178	0.0161802	ns	1.79102
LINC00637:1	2.62151	0.358997	0.16462	2.18076	0.0292011	0.0699147	ns	1.15543
LINC00637:3	2.00824	0.894283	0.20888	4.28133	1.86e-05	0.000150277	ns	3.82311
LINC00638:1	2.61226	0.676762	0.168362	4.01969	5.83e-05	0.000399195	ns	3.39881
LINC00640:8	2.85577	-0.0174263	0.127585	-0.136586	0.891358	0.930896	ns	0.0310987
LINC00641:4	5.65328	-2.38272	0.226536	-10.5181	7.13e-26	4.18e-23	Down	22.3786
LINC00641:5	2.72854	-0.159399	0.310182	-0.51389	0.607329	0.720219	ns	0.142535
LINC00645:1	2.14362	-0.296626	0.144572	-2.05175	0.0401943	0.0901649	ns	1.04496
LINC00649:28	2.53001	-0.224844	0.138409	-1.62449	0.104271	0.189862	ns	0.721563
LINC00649:30	3.17312	-0.191657	0.149261	-1.28404	0.199128	0.314541	ns	0.502323
LINC00649:33	34.1837	-0.437194	0.200112	-2.18474	0.0289077	0.0693207	ns	1.15914
LINC00649:38	2.3952	0.00641392	0.136818	0.0468793	0.962609	0.97645	ns	0.01035
LINC00649:41	27.0642	0.201702	0.301609	0.668754	0.503652	0.630894	ns	0.200044
LINC00649:7	31.3946	1.12152	0.313027	3.58282	0.00033991	0.00179514	ns	2.7459
LINC00652:9	5.527	-0.64092	0.177104	-3.61889	0.000295874	0.00160018	ns	2.79583
LINC00656:5	2.74103	-0.0357454	0.170397	-0.209777	0.833842	0.89059	ns	0.0503221
LINC00658:3	4.33937	1.39802	0.194157	7.20048	6e-13	3.66e-11	ns	10.4371
LINC00661:2	6.37718	0.0901044	0.148756	0.605721	0.5447	0.668781	ns	0.174716
LINC00662:35	136.23	-0.874522	0.274045	-3.19116	0.00141702	0.00591048	ns	2.22838
LINC00662:57	3.90903	-0.603318	0.167862	-3.59412	0.000325489	0.00172803	ns	2.76245
LINC00662:59	1.73019	0.127474	0.236844	0.53822	0.590425	0.706665	ns	0.150786
LINC00662:60	13.9173	-0.862559	0.17277	-4.99252	5.96e-07	7.64e-06	ns	5.11679
LINC00662:68	29.5872	0.0908037	0.229363	0.395895	0.692182	0.786935	ns	0.104061
LINC00662:70	4.31372	-0.358407	0.140296	-2.55465	0.0106294	0.0307229	ns	1.51254
LINC00662:72	5.53547	-0.690278	0.133917	-5.15454	2.54e-07	3.65e-06	ns	5.43715
LINC00663:1	2.97226	0.372196	0.182613	2.03816	0.0415337	0.0924923	ns	1.03389
LINC00663:4	2.4684	0.161563	0.177198	0.911763	0.361893	0.49429	ns	0.306018
LINC00664:11	22.4672	-0.823329	0.171572	-4.79873	1.6e-06	1.82e-05	ns	4.73988
LINC00664:9	4.04743	2.15816	0.246446	8.75711	2e-18	3.77e-16	Up	15.4233
LINC00665:11	2.86888	2.26731	0.323011	7.01931	2.23e-12	1.19e-10	Up	9.92595
LINC00665:2	2.86779	0.422874	0.28934	1.46151	0.143875	0.244495	ns	0.611729
LINC00665:22	5.0365	-0.358997	0.180811	-1.98548	0.0470911	0.102046	ns	0.991206
LINC00665:26	30.4335	1.99517	0.229411	8.69694	3.41e-18	5.98e-16	Up	15.2231
LINC00665:27	11.1226	-0.44005	0.180082	-2.44361	0.0145412	0.0396191	ns	1.4021
LINC00665:32	2.86105	-0.709289	0.260844	-2.71921	0.00654388	0.0206527	ns	1.68502
LINC00665:6	2.83556	-1.12372	0.264958	-4.24111	2.22e-05	0.000175898	ns	3.75474
LINC00665:7	5.37514	0.335358	0.321272	1.04384	0.296558	0.425847	ns	0.370747
LINC00665:9	2.07318	-0.562021	0.287878	-1.95229	0.0509043	0.108516	ns	0.964505
LINC00667:12	2.94735	-0.555149	0.312562	-1.77612	0.0757126	0.148121	ns	0.829384
LINC00667:2	2.03817	-0.415704	0.195545	-2.12588	0.0335134	0.0778843	ns	1.10855
LINC00667:21	2.03005	-0.43185	0.22352	-1.93204	0.0533541	0.112622	ns	0.948377
LINC00668:13	4.53274	-0.544571	0.122443	-4.44756	8.69e-06	7.86e-05	ns	4.10447
LINC00668:9	2.70191	0.753244	0.155268	4.85127	1.23e-06	1.44e-05	ns	4.84165
LINC00670:3	4.59152	-0.364756	0.188443	-1.93563	0.0529128	0.111863	ns	0.951314
LINC00671:7	3.15003	0.397132	0.144282	2.75246	0.00591495	0.0190574	ns	1.71994
LINC00677:3	4.45946	0.437136	0.190486	2.29485	0.0217418	0.054969	ns	1.25988
LINC00677:4	2.80854	-0.644407	0.232088	-2.77657	0.00549365	0.0179507	ns	1.74592
LINC00678:1	5.05411	-0.177524	0.120058	-1.47866	0.139232	0.237946	ns	0.623522
LINC00678:2	4.5641	0.0972477	0.163716	0.594003	0.55251	0.675261	ns	0.170529
LINC00678:4	1.74186	0.118631	0.257483	0.460734	0.64499	0.750575	ns	0.124606
LINC00683:3	63.914	-0.440247	0.208983	-2.10662	0.0351507	0.0808927	ns	1.09209
LINC00685:4	2.83288	0.822854	0.186117	4.42116	9.82e-06	8.72e-05	ns	4.05924
LINC00687:1	3.7471	1.06874	0.169185	6.31697	2.67e-10	8.36e-09	ns	8.07777
LINC00689:8	3.394	0.460964	0.143742	3.20689	0.0013418	0.00566929	ns	2.24647
LINC00691:5	1.95577	0.68795	0.232795	2.95518	0.00312488	0.0113072	ns	1.94665
LINC00698:2	6.3432	-0.938834	0.132959	-7.06105	1.65e-12	8.97e-11	ns	10.047
LINC00698:3	2.22888	-0.257722	0.157821	-1.633	0.10247	0.187196	ns	0.727704
LINC00698:8	2.19649	0.146303	0.147047	0.994941	0.319765	0.450475	ns	0.346329
LINC00700:1	2.64786	0.289532	0.193536	1.49601	0.134651	0.231678	ns	0.635116
LINC00700:3	2.88243	-0.430033	0.155149	-2.77175	0.00557556	0.0181866	ns	1.74025
LINC00701:2	2.79872	-0.276067	0.156716	-1.76158	0.0781403	0.151728	ns	0.818934
LINC00702:10	5.07355	-0.26117	0.139783	-1.86839	0.0617071	0.126419	ns	0.898187
LINC00702:14	10.091	-0.229125	0.134446	-1.70421	0.0883425	0.166361	ns	0.778948
LINC00702:4	6.15626	-0.0553914	0.141379	-0.391795	0.69521	0.7892	ns	0.102813
LINC00702:8	2.1782	-0.105883	0.160181	-0.661021	0.508599	0.635491	ns	0.196891
LINC00703:3	2.19757	-0.424534	0.181302	-2.34158	0.0192022	0.0497009	ns	1.30364
LINC00705:5	1.67894	0.0477477	0.186123	0.256539	0.797535	0.865721	ns	0.0626219
LINC00707:1	2.29694	-0.278472	0.164758	-1.69018	0.0909932	0.170384	ns	0.768571
LINC00707:10	3.08074	0.39827	0.16858	2.3625	0.0181522	0.0474308	ns	1.32394
LINC00707:12	2.06282	-0.155366	0.163381	-0.950944	0.341633	0.473732	ns	0.324468
LINC00707:14	2.72577	0.139982	0.261211	0.535897	0.59203	0.708132	ns	0.149886
LINC00707:15	4.50475	-0.612986	0.30882	-1.98493	0.0471526	0.102147	ns	0.990776
LINC00707:16	8.30054	-0.590463	0.231921	-2.54596	0.0108977	0.031348	ns	1.50379
LINC00824:5	4.68258	3.38339	0.386646	8.75061	2.12e-18	3.92e-16	Up	15.4062
LINC00824:7	2.1023	0.550636	0.190933	2.88392	0.00392764	0.0136345	ns	1.86536
LINC00824:8	10.6036	1.74074	0.242415	7.1808	6.93e-13	4.14e-11	Up	10.3834
LINC00836:1	1.93357	0.0568988	0.191177	0.297624	0.76599	0.843069	ns	0.0741367
LINC00836:12	2.96081	0.271333	0.233137	1.16383	0.244492	0.36837	ns	0.433716
LINC00836:13	2.61136	0.0210873	0.14566	0.144771	0.884892	0.926312	ns	0.0332428
LINC00839:16	6.05666	-0.867757	0.1535	-5.65313	1.58e-08	3.16e-07	ns	6.50091
LINC00845:6	2.20455	-0.279734	0.156518	-1.78723	0.0738998	0.14528	ns	0.837793
LINC00847:19	2.09896	-0.599717	0.162772	-3.68441	0.000229236	0.00129434	ns	2.88795
LINC00847:22	12.4692	-0.461298	0.17123	-2.69403	0.00705933	0.0219931	ns	1.65771
LINC00852:1	2.92478	-0.613566	0.200686	-3.05735	0.00223304	0.00854508	ns	2.06828
LINC00857:1	3.58729	0.160744	0.159313	1.00898	0.312983	0.443019	ns	0.353578
LINC00858:1	1.93363	-0.00957256	0.180922	-0.0529099	0.957804	0.973087	ns	0.0118482
LINC00861:4	1.73259	0.928495	0.289483	3.20742	0.00133932	0.00566232	ns	2.24701
LINC00861:5	3.57834	-0.58314	0.218098	-2.67375	0.00750075	0.0231147	ns	1.63611
LINC00863:7	2.43788	-0.250534	0.153692	-1.6301	0.10308	0.188059	ns	0.725706
LINC00865:4	1.81541	0.206304	0.20866	0.988709	0.322806	0.453731	ns	0.343201
LINC00865:7	1.82519	0.856173	0.247468	3.45973	0.000540723	0.00263557	ns	2.57912
LINC00865:9	1.76393	0.213918	0.259028	0.825849	0.40889	0.541093	ns	0.266728
LINC00868:1	2.67474	0.723695	0.143592	5.03994	4.66e-07	6.18e-06	ns	5.2093
LINC00870:1	2.21648	0.0952436	0.163459	0.582676	0.560111	0.681952	ns	0.166246
LINC00877:12	1.81136	-0.316952	0.1773	-1.78766	0.0738315	0.145188	ns	0.83807
LINC00877:15	2.56187	-0.603407	0.156223	-3.86248	0.000112241	0.000700076	ns	3.15485
LINC00879:11	2.95757	-0.68094	0.271983	-2.50361	0.0122933	0.034549	ns	1.46156
LINC00881:10	2.21278	0.287162	0.168391	1.70533	0.0881336	0.166075	ns	0.779697
LINC00882:35	2.13999	0.0345031	0.172902	0.199553	0.841831	0.89624	ns	0.0475757
LINC00882:70	20.1758	-0.608419	0.197657	-3.07816	0.00208286	0.0080849	ns	2.09233
LINC00882:76	2.0141	0.0747665	0.175142	0.426891	0.669459	0.770058	ns	0.113477
LINC00884:11	2.63166	-0.298173	0.172586	-1.72768	0.0840463	0.160241	ns	0.795227
LINC00884:14	2.40635	-1.06989	0.260018	-4.11469	3.88e-05	0.000283718	ns	3.54711
LINC00884:4	2.74387	-0.267252	0.206189	-1.29615	0.194923	0.309423	ns	0.509448
LINC00885:11	21.5058	0.0439637	0.19973	0.220116	0.825781	0.885613	ns	0.0527561
LINC00885:8	34.7449	0.0986374	0.211019	0.467434	0.640189	0.747106	ns	0.126618
LINC00886:1	2.43553	-0.103884	0.188034	-0.552473	0.580624	0.698068	ns	0.156102
LINC00886:13	2.94294	-0.436575	0.124786	-3.49858	0.000467745	0.00234845	ns	2.62922
LINC00886:7	2.39562	-0.814806	0.2539	-3.20916	0.00133121	0.00563501	ns	2.24911
LINC00887:1	1.76053	0.238455	0.23071	1.03357	0.301337	0.430872	ns	0.365652
LINC00887:12	10.0677	-0.352298	0.169473	-2.07879	0.037637	0.0855027	ns	1.06802
LINC00887:16	3.25274	0.280725	0.121957	2.30184	0.0213443	0.0541253	ns	1.2666
LINC00887:2	24.7199	2.10663	0.383258	5.49664	3.87e-08	6.94e-07	Up	6.15859
LINC00887:4	101.973	0.603314	0.221023	2.72964	0.00634038	0.0201249	ns	1.69627
LINC00893:15	2.68621	-0.548797	0.217421	-2.52412	0.0115989	0.0329906	ns	1.48161
LINC00894:11	2.37048	-0.55017	0.182515	-3.01438	0.00257503	0.00963338	ns	2.01622
LINC00894:15	2.18172	0.210422	0.215049	0.978482	0.327836	0.459136	ns	0.338059
LINC00894:38	1.86119	-0.00460637	0.279763	-0.0164653	0.986863	0.991208	ns	0.00383498
LINC00894:5	2.01141	0.509123	0.21993	2.31493	0.0206165	0.0526178	ns	1.27887
LINC00894:50	5.14092	-0.415809	0.136693	-3.04193	0.00235066	0.008922	ns	2.04954
LINC00895:10	9.06653	0.325855	0.143282	2.27423	0.0229524	0.057472	ns	1.24054
LINC00895:14	2.95924	0.0998518	0.131722	0.758051	0.44842	0.579107	ns	0.237241
LINC00898:11	3.94354	0.0164069	0.265495	0.0617975	0.950724	0.968798	ns	0.0137669
LINC00898:6	2.26203	0.0269632	0.268392	0.100462	0.919978	0.949627	ns	0.0224468
LINC00898:8	3.91648	1.16706	0.270369	4.31654	1.58e-05	0.000131256	ns	3.88188
LINC00898:9	7.93005	-0.129865	0.28094	-0.462254	0.643899	0.749688	ns	0.125119
LINC00899:13	4.96862	-0.114351	0.163339	-0.700082	0.483876	0.612982	ns	0.212553
LINC00900:14	1.85487	0.156766	0.287985	0.544354	0.586198	0.702671	ns	0.153248
LINC00900:15	1.68979	0.585034	0.284588	2.05572	0.0398091	0.0894278	ns	1.04853
LINC00900:17	3.1237	0.000238883	0.230683	0.00103555	0.999174	0.999563	ns	0.000189717
LINC00901:1	1.64435	0.297882	0.198218	1.50279	0.132892	0.229498	ns	0.639221
LINC00906:1	1.95945	0.0471016	0.230622	0.204237	0.838168	0.893718	ns	0.0487994
LINC00906:2	1.88747	0.219054	0.238766	0.917443	0.358911	0.491524	ns	0.308455
LINC00907:18	2.25908	-0.437229	0.174454	-2.50628	0.012201	0.0343603	ns	1.46394
LINC00907:2	2.66543	-0.110525	0.147806	-0.74777	0.454599	0.584916	ns	0.232907
LINC00907:9	1.78508	0.753795	0.221698	3.40009	0.00067363	0.00317849	ns	2.49778
LINC00908:10	2.93465	-0.612654	0.146219	-4.18997	2.79e-05	0.0002138	ns	3.66999
LINC00908:16	3.42384	-0.0587972	0.144874	-0.405851	0.684852	0.781156	ns	0.107263
LINC00908:17	2.29031	0.476702	0.166684	2.85992	0.00423753	0.0145479	ns	1.8372
LINC00908:7	2.80042	-0.246041	0.17012	-1.44628	0.1481	0.25015	ns	0.6018
LINC00909:13	2.42963	-0.458549	0.176978	-2.59099	0.0095701	0.028192	ns	1.54987
LINC00910:1	780.505	0.314586	0.445025	0.706895	0.479632	0.608431	ns	0.215789
LINC00910:14	11.5299	-0.825328	0.262936	-3.13889	0.00169588	0.00685091	ns	2.16425
LINC00910:16	586.522	0.366594	0.517921	0.707817	0.479059	0.608004	ns	0.216093
LINC00910:18	1.92331	0.820773	0.28569	2.87295	0.00406653	0.0140454	ns	1.85247
LINC00910:19	4.46057	0.248602	0.345109	0.720359	0.471304	0.600613	ns	0.221405
LINC00910:30	6.15764	0.0352186	0.370222	0.0951285	0.924213	0.952658	ns	0.021063
LINC00910:34	8.05059	-0.409751	0.144408	-2.83744	0.00454763	0.0154446	ns	1.81122
LINC00910:5	2.95023	0.210577	0.130085	1.61877	0.105497	0.1916	ns	0.717605
LINC00917:1	2.10547	0.0613328	0.177357	0.345815	0.729482	0.816361	ns	0.0881175
LINC00920:1	1.84861	0.241293	0.202446	1.19188	0.233307	0.35537	ns	0.449319
LINC00920:9	2.09328	-0.265974	0.192132	-1.38433	0.166258	0.273754	ns	0.562639
LINC00923:6	31.0849	-0.271792	0.199225	-1.36424	0.172491	0.281946	ns	0.549834
LINC00924:12	5.95775	0.00284797	0.199481	0.0142769	0.988609	0.992379	ns	0.00332224
LINC00926:2	1.97009	0.967856	0.241686	4.0046	6.21e-05	0.000421886	ns	3.3748
LINC00926:3	3.99011	-0.271996	0.174232	-1.56112	0.118496	0.210098	ns	0.677579
LINC00926:5	10.8822	0.0302526	0.194168	0.155806	0.876186	0.920436	ns	0.0360062
LINC00927:32	1.86908	0.159665	0.275331	0.579903	0.56198	0.683516	ns	0.165251
LINC00927:35	4.08516	-0.129286	0.193961	-0.666558	0.505054	0.632165	ns	0.19917
LINC00927:37	2.52134	-0.345758	0.143986	-2.40133	0.0163355	0.0435148	ns	1.36136
LINC00927:58	2.31333	-0.274649	0.159709	-1.71968	0.0854901	0.162465	ns	0.789239
LINC00927:59	2.08065	-0.0429761	0.151265	-0.284111	0.776325	0.850816	ns	0.0701645
LINC00928:6	2.18388	0.355918	0.171514	2.07516	0.0379721	0.0860545	ns	1.06523
LINC00930:1	14.9555	-0.197633	0.167354	-1.18093	0.237632	0.360655	ns	0.442908
LINC00934:6	2.41896	-0.248443	0.138299	-1.79642	0.0724279	0.143085	ns	0.844405
LINC00937:4	8.03292	-0.827559	0.169487	-4.88273	1.05e-06	1.25e-05	ns	4.90426
LINC00938:4	2.19781	0.630685	0.279348	2.25771	0.0239639	0.0595545	ns	1.22509
LINC00938:6	2.02118	-0.568682	0.273956	-2.07582	0.0379111	0.0859715	ns	1.06565
LINC00938:7	2.79448	-0.726071	0.233974	-3.1032	0.00191437	0.00756099	ns	2.12142
LINC00939:10	3.70872	0.1953	0.328111	0.595226	0.551692	0.674462	ns	0.171042
LINC00939:11	5.1365	-0.577311	0.284516	-2.0291	0.0424482	0.0941104	ns	1.02636
LINC00939:8	12.7227	-1.22177	0.248588	-4.91484	8.89e-07	1.09e-05	ns	4.96423
LINC00939:9	8.52185	-0.414894	0.187187	-2.21647	0.0266593	0.064894	ns	1.1878
LINC00941:17	2.22751	0.377378	0.289986	1.30137	0.193133	0.30745	ns	0.512225
LINC00941:22	3.02043	0.689537	0.232286	2.96848	0.00299276	0.0109463	ns	1.96073
LINC00941:23	9.03367	-0.779985	0.251384	-3.10276	0.00191726	0.00756949	ns	2.12093
LINC00941:25	3.05039	2.60163	0.313716	8.29294	1.1e-16	1.42e-14	Up	13.8484
LINC00943:8	1.85956	-0.0975377	0.175971	-0.554282	0.579386	0.697111	ns	0.156698
LINC00944:20	1.98898	-0.274748	0.173447	-1.58405	0.113183	0.202903	ns	0.692712
LINC00944:29	3.92232	-0.340289	0.126446	-2.69118	0.00712003	0.0221376	ns	1.65487
LINC00944:31	2.37229	-0.288283	0.157665	-1.82846	0.0674807	0.135516	ns	0.86801
LINC00954:17	4.77897	-0.464608	0.131781	-3.52561	0.000422503	0.00215878	ns	2.66579
LINC00954:4	2.59655	0.561162	0.191937	2.92368	0.00345921	0.0123084	ns	1.9098
LINC00955:6	3.25745	0.109112	0.127889	0.853177	0.393561	0.526441	ns	0.27865
LINC00957:2	2.99119	1.48764	0.198279	7.50277	6.25e-14	4.55e-12	ns	11.3421
LINC00958:1	5.32841	0.850304	0.251814	3.37671	0.000733577	0.00340423	ns	2.46798
LINC00958:13	3.90606	-0.672605	0.194055	-3.46605	0.000528171	0.00258927	ns	2.58682
LINC00958:3	3.45216	-1.18412	0.284466	-4.16261	3.15e-05	0.000236692	ns	3.62582
LINC00960:14	3.43327	-0.431894	0.140959	-3.06398	0.00218414	0.00839552	ns	2.07595
LINC00960:5	3.29284	-0.270991	0.140536	-1.92827	0.0538218	0.113458	ns	0.945167
LINC00963:3	2.85537	-0.00996854	0.331288	-0.0300903	0.975995	0.984676	ns	0.00670651
LINC00963:36	2.60047	-0.316199	0.33099	-0.955312	0.33942	0.471564	ns	0.32646
LINC00963:41	2.53881	0.301435	0.181098	1.66449	0.0960155	0.177762	ns	0.750162
LINC00963:52	2.30416	1.36063	0.324521	4.19273	2.76e-05	0.000211527	ns	3.67463
LINC00963:53	2.19203	0.382421	0.305252	1.2528	0.210278	0.328193	ns	0.483871
LINC00963:54	2.70971	-0.7447	0.291666	-2.55326	0.0106719	0.0308061	ns	1.51136
LINC00963:59	12.7894	-0.628587	0.218678	-2.87448	0.00404689	0.0139917	ns	1.85413
LINC00963:62	2.24115	-0.756795	0.222129	-3.40701	0.000656775	0.00311112	ns	2.50708
LINC00963:67	2.50764	-0.346608	0.267026	-1.29803	0.194277	0.308695	ns	0.510471
LINC00963:71	19.7617	-0.647298	0.217156	-2.98079	0.00287503	0.0105835	ns	1.97537
LINC00964:25	1.82457	0.116535	0.240352	0.484852	0.627781	0.737151	ns	0.132444
LINC00967:2	2.54433	0.169371	0.163132	1.03824	0.299156	0.428469	ns	0.36808
LINC00968:9	2.16729	-0.330586	0.196343	-1.68371	0.0922375	0.17235	ns	0.76359
LINC00970:1	8.27807	-0.747931	0.180927	-4.13389	3.57e-05	0.000263587	ns	3.57908
LINC00973:6	2.09053	-0.164959	0.208611	-0.790748	0.429091	0.561027	ns	0.251016
LINC00974:1	1.87817	0.22114	0.181012	1.22169	0.221826	0.342155	ns	0.465777
LINC00982:20	3.12807	0.554419	0.264775	2.09393	0.0362663	0.0829868	ns	1.08099
LINC00982:22	6.04172	0.876748	0.243515	3.60039	0.000317743	0.00169285	ns	2.77138
LINC00982:23	2.41476	-0.256121	0.282185	-0.907634	0.364072	0.496406	ns	0.304163
LINC00987:2	6.0405	-1.45634	0.199278	-7.30807	2.71e-13	1.78e-11	ns	10.7502
LINC00989:1	1.68465	-0.334581	0.223265	-1.49858	0.133983	0.230876	ns	0.63662
LINC00992:13	1.82627	-0.0597206	0.201949	-0.295722	0.767443	0.84399	ns	0.0736629
LINC00992:3	2.98674	0.177017	0.131677	1.34433	0.178843	0.289859	ns	0.537813
LINC00992:6	2.65198	-0.404197	0.147754	-2.73561	0.00622654	0.0198315	ns	1.70264
LINC00994:1	2.6301	-0.136708	0.144704	-0.94474	0.344792	0.47725	ns	0.321254
LINC00996:2	2.78086	0.0500036	0.231509	0.21599	0.828996	0.887671	ns	0.0517482
LINC00999:3	2.11335	-0.80735	0.201654	-4.00364	6.24e-05	0.000423322	ns	3.37333
LINC00999:4	2.52343	-0.990581	0.205807	-4.81316	1.49e-06	1.71e-05	ns	4.76587
LINC01000:1	9.37687	-1.36725	0.308131	-4.43726	9.11e-06	8.19e-05	ns	4.08692
LINC01000:11	13.6858	1.19764	0.260423	4.59884	4.25e-06	4.23e-05	ns	4.37387
LINC01000:2	7.48276	0.193956	0.261319	0.742219	0.457955	0.588201	ns	0.230474
LINC01000:3	9.3461	-0.899901	0.240818	-3.73685	0.000186341	0.00108128	ns	2.96606
LINC01000:4	7.14673	-1.36882	0.20476	-6.68499	2.31e-11	9.41e-10	ns	9.02653
LINC01000:5	3.11192	-1.38395	0.262064	-5.28097	1.28e-07	2.02e-06	ns	5.69399
LINC01000:6	2.68477	-0.443161	0.168065	-2.63685	0.00836809	0.0253351	ns	1.59628
LINC01001:1	3.28037	-1.69393	0.293887	-5.7639	8.22e-09	1.76e-07	Down	6.75551
LINC01002:1	2.04816	-0.852486	0.21142	-4.0322	5.53e-05	0.000383129	ns	3.41666
LINC01002:27	2.55124	-1.05711	0.242071	-4.36695	1.26e-05	0.000107917	ns	3.96691
LINC01002:33	3.52234	-0.0343591	0.203096	-0.169177	0.865658	0.912787	ns	0.0396308
LINC01002:36	2.16708	-0.703861	0.209111	-3.36597	0.000762748	0.00351025	ns	2.45466
LINC01002:4	5.07312	-1.69496	0.207665	-8.16199	3.3e-16	3.64e-14	Down	13.4392
LINC01002:5	3.22062	-1.68004	0.259646	-6.47051	9.77e-11	3.46e-09	Down	8.46127
LINC01002:8	3.02886	-0.854325	0.152558	-5.6	2.14e-08	4.1e-07	ns	6.38669
LINC01002:9	3.23663	-1.32668	0.21737	-6.10333	1.04e-09	2.87e-08	ns	7.54265
LINC01005:1	2.18142	0.336029	0.222818	1.50808	0.131533	0.227727	ns	0.642586
LINC01005:7	1.63842	-0.641921	0.250283	-2.56478	0.0103241	0.0300261	ns	1.5225
LINC01010:15	4.41918	-0.217027	0.168155	-1.29063	0.196831	0.311849	ns	0.506056
LINC01010:16	4.64858	0.619039	0.228421	2.71008	0.00672673	0.0211097	ns	1.67552
LINC01011:6	2.31929	0.596131	0.215131	2.77101	0.00558828	0.0182194	ns	1.73947
LINC01013:12	2.34507	-0.180972	0.161347	-1.12164	0.262018	0.388195	ns	0.41095
LINC01013:2	2.69823	0.0914766	0.135641	0.674404	0.500055	0.627475	ns	0.202403
LINC01013:22	90.0306	-0.870402	0.256042	-3.39945	0.000675224	0.00318528	ns	2.49685
LINC01016:1	2.49541	-0.0134077	0.184182	-0.0727958	0.941969	0.96351	ns	0.0161436
LINC01016:10	4.9384	-0.66052	0.208837	-3.16284	0.00156237	0.00639461	ns	2.19419
LINC01016:5	1.9053	0.791078	0.239696	3.30034	0.000965689	0.0042921	ns	2.36733
LINC01019:1	2.05777	0.890021	0.212689	4.18461	2.86e-05	0.000218178	ns	3.66119
LINC01020:1	2.05707	0.184952	0.166678	1.10964	0.267153	0.393985	ns	0.404521
LINC01022:4	5.69954	0.35077	0.14511	2.41726	0.0156377	0.0420377	ns	1.37636
LINC01023:6	2.46088	-0.381376	0.15949	-2.39122	0.0167924	0.0444722	ns	1.35191
LINC01033:11	6.9443	-0.504952	0.121174	-4.16716	3.08e-05	0.000232611	ns	3.63337
LINC01033:9	17.3813	-0.0942883	0.182302	-0.517208	0.605011	0.71828	ns	0.143706
LINC01036:13	2.22088	0.0247427	0.181378	0.136415	0.891493	0.930896	ns	0.0310987
LINC01036:24	4.93428	-0.994293	0.130861	-7.59811	3e-14	2.3e-12	ns	11.6379
LINC01036:25	2.34745	0.2237	0.197347	1.13354	0.256988	0.382122	ns	0.417798
LINC01036:28	3.96666	-0.326046	0.136482	-2.38893	0.0168974	0.0447212	ns	1.34949
LINC01036:31	3.01619	-0.387268	0.161097	-2.40394	0.0162195	0.043262	ns	1.36389
LINC01036:5	11.4871	0.0340436	0.173171	0.19659	0.844148	0.897667	ns	0.0468846
LINC01039:3	2.93033	0.198031	0.190708	1.0384	0.299084	0.428469	ns	0.36808
LINC01039:5	1.71747	-0.303456	0.267773	-1.13326	0.257106	0.382243	ns	0.417661
LINC01043:1	2.29912	0.832055	0.230549	3.60901	0.000307369	0.00164932	ns	2.7827
LINC01043:2	1.69358	-0.154799	0.242319	-0.638825	0.522937	0.648969	ns	0.187776
LINC01049:5	2.75228	-0.131438	0.157324	-0.835462	0.403457	0.535838	ns	0.270967
LINC01050:2	32.5003	-1.73537	0.245279	-7.07508	1.49e-12	8.18e-11	Down	10.0874
LINC01050:3	7.97347	-0.546947	0.161893	-3.37845	0.000728962	0.00338588	ns	2.47033
LINC01050:4	3.55346	0.93135	0.288847	3.22438	0.00126248	0.00537731	ns	2.26943
LINC01050:6	14.1307	-0.663809	0.200741	-3.30679	0.000943726	0.00421189	ns	2.37552
LINC01055:1	2.37409	-0.302012	0.156462	-1.93025	0.0535753	0.113019	ns	0.946848
LINC01055:3	1.87435	0.218381	0.179991	1.21329	0.225019	0.346015	ns	0.460905
LINC01058:3	4.02322	-0.540121	0.192476	-2.80618	0.00501324	0.0166908	ns	1.77752
LINC01058:4	3.37595	-0.648913	0.184375	-3.51953	0.000432305	0.00220284	ns	2.65702
LINC01058:9	3.61571	0.772753	0.289869	2.66587	0.007679	0.0235932	ns	1.62721
LINC01060:22	12.5954	0.686113	0.190912	3.59388	0.000325796	0.00172876	ns	2.76226
LINC01060:24	6.95695	-0.168764	0.130175	-1.29644	0.194825	0.309339	ns	0.509566
LINC01060:26	3.43373	-0.19068	0.158502	-1.20301	0.228972	0.350388	ns	0.45545
LINC01063:3	1.99839	-0.200462	0.278968	-0.718585	0.472397	0.601706	ns	0.220615
LINC01063:4	3.14706	0.229785	0.215147	1.06804	0.285503	0.413745	ns	0.383267
LINC01063:7	4.40004	0.27878	0.214448	1.29999	0.193606	0.307904	ns	0.511585
LINC01067:1	20.165	2.07468	0.259218	8.00361	1.21e-15	1.22e-13	Up	12.9129
LINC01068:6	1.84769	-0.514533	0.17112	-3.00685	0.0026397	0.00984433	ns	2.00681
LINC01069:2	2.01632	-0.181679	0.164333	-1.10556	0.268918	0.395712	ns	0.402621
LINC01070:4	2.14212	0.70812	0.192615	3.67635	0.000236598	0.00132665	ns	2.87724
LINC01087:1	9.6556	-0.734468	0.158407	-4.63659	3.54e-06	3.62e-05	ns	4.44176
LINC01088:18	2.27203	-0.366175	0.14264	-2.56713	0.0102544	0.0298572	ns	1.52495
LINC01088:24	3.93632	0.175976	0.127621	1.3789	0.167927	0.275936	ns	0.559192
LINC01088:32	3.03337	-0.0383808	0.124844	-0.307431	0.758516	0.837312	ns	0.0771128
LINC01088:7	2.00615	-0.14141	0.155666	-0.908421	0.363656	0.495971	ns	0.304544
LINC01089:31	6.34244	-1.01339	0.199282	-5.08522	3.67e-07	5.04e-06	ns	5.29793
LINC01089:4	2.24786	-0.663276	0.199325	-3.32761	0.000875949	0.00394629	ns	2.40381
LINC01090:5	2.71544	-0.29861	0.153583	-1.94429	0.0518609	0.110081	ns	0.958288
LINC01093:12	2.55301	-1.17321	0.276475	-4.24347	2.2e-05	0.000174322	ns	3.75865
LINC01093:22	2.93324	-1.06862	0.211152	-5.0609	4.17e-07	5.62e-06	ns	5.25
LINC01093:23	4.04753	0.374263	0.170354	2.19697	0.0280228	0.0675262	ns	1.17053
LINC01094:20	3.57546	-0.585653	0.337583	-1.73484	0.0827687	0.158526	ns	0.799899
LINC01094:27	10.5239	-0.31912	0.233376	-1.36741	0.171498	0.280636	ns	0.551857
LINC01095:12	2.15724	0.0187589	0.151653	0.123696	0.901556	0.937399	ns	0.0280755
LINC01099:1	2.20402	0.0151335	0.186872	0.0809834	0.935455	0.959381	ns	0.0180088
LINC01102:24	2.85077	0.322829	0.126735	2.54728	0.0108566	0.031247	ns	1.50519
LINC01104:1	2.27139	0.272443	0.158232	1.7218	0.0851062	0.161871	ns	0.790832
LINC01105:17	2.23663	0.168649	0.147155	1.14606	0.251768	0.376403	ns	0.424347
LINC01105:18	2.00566	0.0371056	0.196651	0.188687	0.850338	0.902193	ns	0.0447005
LINC01105:21	4.69072	-0.350091	0.165484	-2.11556	0.0343825	0.0794901	ns	1.09969
LINC01105:22	51.0594	-0.671758	0.265009	-2.53485	0.0112496	0.0321529	ns	1.49278
LINC01106:11	25.7315	-0.248299	0.224975	-1.10368	0.269733	0.396479	ns	0.40178
LINC01106:12	6.4901	1.61976	0.18206	8.89682	5.75e-19	1.26e-16	Up	15.9013
LINC01106:2	2.87872	-0.267838	0.302629	-0.885037	0.376137	0.508348	ns	0.293839
LINC01108:3	1.73791	-0.257742	0.236243	-1.091	0.275271	0.402372	ns	0.395373
LINC01108:5	1.95403	0.628377	0.253547	2.47834	0.0131996	0.0366744	ns	1.43564
LINC01116:7	27.0222	1.64404	0.22379	7.34636	2.04e-13	1.37e-11	Up	10.8644
LINC01117:1	3.27958	1.01628	0.191143	5.31687	1.06e-07	1.7e-06	ns	5.77028
LINC01117:11	3.07199	0.42148	0.254539	1.65586	0.0977501	0.180339	ns	0.743911
LINC01117:12	3.31517	1.01268	0.272924	3.71047	0.000206871	0.00118567	ns	2.92604
LINC01117:14	3.9628	-0.523271	0.229004	-2.28499	0.0223135	0.0561956	ns	1.2503
LINC01117:9	3.68506	-0.593945	0.157196	-3.77837	0.00015786	0.000937479	ns	3.02804
LINC01120:4	1.90487	0.0419796	0.224029	0.187384	0.851359	0.90267	ns	0.0444709
LINC01120:8	2.39123	0.0646135	0.166988	0.386936	0.698804	0.791615	ns	0.101486
LINC01121:12	2.20363	-0.298192	0.152742	-1.95226	0.050907	0.108516	ns	0.964505
LINC01121:6	6.67307	0.362282	0.137548	2.63387	0.00844185	0.0255095	ns	1.5933
LINC01121:9	1.9324	0.536361	0.223005	2.40515	0.0161657	0.0431577	ns	1.36494
LINC01122:18	1.7327	-0.00255405	0.23293	-0.0109649	0.991251	0.994011	ns	0.0026087
LINC01122:27	2.32549	0.0432208	0.141188	0.306122	0.759511	0.837915	ns	0.0767998
LINC01123:8	5.34656	0.409571	0.173288	2.36353	0.0181019	0.0473237	ns	1.32492
LINC01124:1	1.97639	0.205772	0.267348	0.769677	0.441491	0.572717	ns	0.24206
LINC01124:11	66.0351	-0.354994	0.207138	-1.71381	0.0865642	0.164005	ns	0.785142
LINC01124:12	2.56066	1.28131	0.267798	4.78463	1.71e-06	1.94e-05	ns	4.71272
LINC01124:15	2.49174	-0.311254	0.197769	-1.57383	0.115528	0.206216	ns	0.685677
LINC01124:17	9.41082	-0.967245	0.220737	-4.38189	1.18e-05	0.000102002	ns	3.99139
LINC01124:20	6.13781	-0.588089	0.291098	-2.02024	0.043358	0.0957243	ns	1.01898
LINC01127:30	1.71873	0.363501	0.273329	1.3299	0.183551	0.295749	ns	0.529077
LINC01127:31	1.89271	0.431399	0.275166	1.56777	0.116934	0.20804	ns	0.681854
LINC01128:107	1.84368	0.381681	0.27044	1.41134	0.158146	0.263477	ns	0.579258
LINC01128:57	3.20698	-0.669824	0.185262	-3.61554	0.000299718	0.00161587	ns	2.79159
LINC01128:59	2.02483	0.220922	0.300057	0.736265	0.461569	0.59166	ns	0.227927
LINC01128:77	1.86893	0.755225	0.243418	3.10259	0.00191838	0.00757245	ns	2.12076
LINC01128:87	2.95965	0.410255	0.268566	1.52758	0.126618	0.220931	ns	0.655744
LINC01128:92	2.01527	0.572759	0.283266	2.02199	0.0431778	0.0953983	ns	1.02046
LINC01128:95	2.96719	-0.180339	0.292423	-0.616706	0.537429	0.662071	ns	0.179095
LINC01132:2	2.36221	0.043001	0.169099	0.254296	0.799267	0.867006	ns	0.0619779
LINC01133:1	3.37309	-0.467372	0.160599	-2.91017	0.0036123	0.0127292	ns	1.8952
LINC01133:7	8.14636	0.291254	0.319034	0.912922	0.361283	0.493762	ns	0.306482
LINC01133:8	10.7741	-0.581828	0.247512	-2.35071	0.0187377	0.0486882	ns	1.31258
LINC01134:1	1.86578	0.353	0.208001	1.69711	0.0896767	0.168303	ns	0.773909
LINC01134:10	15.6056	-0.75343	0.173461	-4.34352	1.4e-05	0.000118123	ns	3.92767
LINC01134:16	16.8514	1.24259	0.190721	6.51523	7.26e-11	2.66e-09	ns	8.575
LINC01135:12	2.90244	-0.179926	0.141917	-1.26783	0.20486	0.321665	ns	0.492596
LINC01135:19	2.18539	-0.137448	0.230656	-0.595901	0.551241	0.674071	ns	0.171294
LINC01135:27	4.81481	-0.185882	0.124527	-1.4927	0.135515	0.232872	ns	0.632882
LINC01135:8	2.83367	-0.342452	0.138965	-2.4643	0.0137283	0.0378667	ns	1.42174
LINC01136:7	9.20133	0.747412	0.343777	2.17412	0.0296964	0.0708175	ns	1.14986
LINC01136:8	11.6019	-1.01908	0.297261	-3.42824	0.00060751	0.0029127	ns	2.5357
LINC01137:11	9.75499	-0.152713	0.147398	-1.03606	0.300174	0.429507	ns	0.36703
LINC01138:20	2.59329	-0.386578	0.20986	-1.84208	0.0654637	0.13222	ns	0.878703
LINC01138:28	2.13364	0.476887	0.201295	2.3691	0.0178315	0.0467477	ns	1.33024
LINC01139:4	5.43648	-0.855593	0.136407	-6.27236	3.56e-10	1.09e-08	ns	7.96207
LINC01141:3	2.12674	0.480061	0.194967	2.46227	0.0138059	0.0380502	ns	1.41964
LINC01144:11	2.29404	-0.477385	0.219851	-2.1714	0.0299007	0.071189	ns	1.14759
LINC01144:12	3.12596	-0.542552	0.272258	-1.99279	0.0462849	0.100703	ns	0.996959
LINC01146:14	2.06977	-0.217155	0.177529	-1.22321	0.221251	0.341574	ns	0.466515
LINC01146:22	2.23723	-0.260896	0.137577	-1.89637	0.0579111	0.120321	ns	0.919657
LINC01146:23	2.39737	-0.193657	0.14518	-1.33391	0.182234	0.294211	ns	0.531341
LINC01146:8	74.3805	0.730887	0.272163	2.68547	0.00724275	0.0224434	ns	1.64891
LINC01148:4	4.5512	1.87999	0.303817	6.18792	6.1e-10	1.78e-08	Up	7.7501
LINC01152:14	3.34884	-0.634579	0.208976	-3.03661	0.00239254	0.0090637	ns	2.04269
LINC01152:15	1.83249	-0.0962586	0.284068	-0.338857	0.734717	0.820482	ns	0.0859309
LINC01153:1	2.19308	-0.320119	0.147648	-2.16813	0.0301491	0.0715975	ns	1.1451
LINC01154:12	2.50725	0.160848	0.128859	1.24824	0.211942	0.330159	ns	0.481277
LINC01159:11	1.6231	0.326629	0.242373	1.34763	0.177778	0.288635	ns	0.539652
LINC01162:3	2.45055	0.292389	0.156184	1.87208	0.0611956	0.125599	ns	0.901014
LINC01162:4	49.4777	-0.0161215	0.200016	-0.0806007	0.935759	0.959598	ns	0.0179109
LINC01166:1	2.84271	1.24291	0.19028	6.53199	6.49e-11	2.4e-09	ns	8.62043
LINC01166:5	2.12712	0.660516	0.220275	2.9986	0.00271223	0.0100727	ns	1.99685
LINC01169:3	4.09606	0.422763	0.143348	2.94921	0.00318592	0.0114862	ns	1.93983
LINC01170:13	7.36649	0.113193	0.180582	0.626821	0.530777	0.655781	ns	0.183241
LINC01170:8	2.8891	-0.545269	0.19891	-2.74129	0.00611992	0.0195704	ns	1.7084
LINC01170:9	2.45226	0.758124	0.282309	2.68544	0.00724353	0.0224434	ns	1.64891
LINC01176:11	3.56562	-0.515656	0.123221	-4.18482	2.85e-05	0.000218053	ns	3.66144
LINC01176:13	3.24599	-0.383654	0.155203	-2.47195	0.0134379	0.0372192	ns	1.42923
LINC01179:1	6.32447	-0.320208	0.137985	-2.32059	0.0203088	0.0519551	ns	1.28437
LINC01181:2	2.37131	-0.70799	0.168769	-4.19503	2.73e-05	0.000209861	ns	3.67807
LINC01182:11	2.09515	0.787021	0.270566	2.9088	0.00362818	0.012772	ns	1.89374
LINC01182:13	5.56022	-0.74681	0.171233	-4.36138	1.29e-05	0.000110191	ns	3.95785
LINC01182:5	1.8038	-0.319949	0.243192	-1.31562	0.1883	0.3013	ns	0.521001
LINC01182:9	2.32174	0.255151	0.233915	1.09078	0.275368	0.402456	ns	0.395282
LINC01184:23	2.63003	-0.400249	0.217937	-1.83654	0.0662784	0.133532	ns	0.874413
LINC01184:36	4.63239	-0.890953	0.371746	-2.39667	0.0165446	0.0439349	ns	1.35719
LINC01184:37	19.8085	-0.00982541	0.266762	-0.0368321	0.970619	0.981278	ns	0.00820808
LINC01184:40	2.13775	-0.0356643	0.217543	-0.163941	0.869777	0.915672	ns	0.0382598
LINC01184:41	4.65933	0.532158	0.232396	2.28987	0.0220286	0.055586	ns	1.25503
LINC01185:7	2.38445	-0.334982	0.140022	-2.39235	0.0167407	0.0443466	ns	1.35314
LINC01186:13	25.464	-0.119407	0.200138	-0.596622	0.55076	0.673683	ns	0.171544
LINC01186:14	1.95401	0.200286	0.212993	0.940338	0.347044	0.479495	ns	0.319216
LINC01186:15	2.57308	-0.454116	0.261231	-1.73836	0.0821466	0.157725	ns	0.8021
LINC01186:8	2.40459	1.55471	0.263614	5.89768	3.69e-09	8.67e-08	Up	7.06202
LINC01187:1	3.81513	-1.18604	0.227022	-5.22433	1.75e-07	2.63e-06	ns	5.58055
LINC01187:6	3.69431	-0.660465	0.20957	-3.15153	0.00162417	0.00661986	ns	2.17915
LINC01189:3	3.64005	-0.553887	0.198314	-2.79298	0.00522247	0.0172071	ns	1.76429
LINC01191:2	2.84654	-1.23398	0.242636	-5.08572	3.66e-07	5.03e-06	ns	5.29878
LINC01192:5	2.16974	0.205416	0.208777	0.983901	0.325164	0.456265	ns	0.340783
LINC01193:7	1.75544	-0.0329049	0.210751	-0.156131	0.875929	0.920262	ns	0.0360887
LINC01194:12	3.9711	-0.349081	0.156192	-2.23495	0.0254207	0.0624043	ns	1.20479
LINC01194:6	2.59261	2.1302	0.289679	7.35366	1.93e-13	1.3e-11	Up	10.8867
LINC01197:25	5.60256	-0.184948	0.133604	-1.3843	0.166265	0.273754	ns	0.562639
LINC01197:26	4.31342	0.11055	0.142147	0.777717	0.436736	0.567957	ns	0.245685
LINC01198:13	2.36637	0.0586001	0.163336	0.358771	0.719766	0.808094	ns	0.0925382
LINC01204:10	2.03159	-0.0775387	0.239626	-0.323582	0.746254	0.828633	ns	0.0816377
LINC01204:8	4.83611	-0.320471	0.167348	-1.91499	0.0554935	0.116265	ns	0.934551
LINC01205:2	13.5843	-0.940458	0.22292	-4.21882	2.46e-05	0.000191706	ns	3.71737
LINC01205:3	3.22654	2.42695	0.295135	8.22316	1.98e-16	2.34e-14	Up	13.631
LINC01206:11	1.78708	0.48499	0.229954	2.10907	0.0349383	0.0805393	ns	1.09399
LINC01206:46	2.18546	0.470475	0.254875	1.84591	0.0649055	0.131411	ns	0.881367
LINC01206:47	4.71706	-0.423335	0.167574	-2.52626	0.0115284	0.0328171	ns	1.4839
LINC01209:2	10.5942	0.27742	0.180671	1.5355	0.12466	0.218424	ns	0.6607
LINC01210:4	1.95828	0.11551	0.156764	0.736841	0.461219	0.591432	ns	0.228095
LINC01215:1	1.9058	-0.441414	0.188308	-2.34411	0.0190724	0.0494139	ns	1.30615
LINC01215:4	2.3045	0.282585	0.173547	1.62829	0.103462	0.188589	ns	0.724483
LINC01220:11	2.07227	1.01124	0.292191	3.46089	0.000538385	0.00262855	ns	2.58028
LINC01220:8	3.36477	0.650055	0.234616	2.77072	0.00559328	0.0182299	ns	1.73922
LINC01220:9	6.39672	-1.68043	0.23552	-7.13499	9.68e-13	5.6e-11	Down	10.252
LINC01224:30	1.90657	-0.769166	0.236257	-3.25564	0.00113138	0.00489822	ns	2.30996
LINC01224:32	4.87559	-0.818123	0.228719	-3.57698	0.000347586	0.00182692	ns	2.73828
LINC01224:33	2.11052	0.903443	0.320381	2.8199	0.00480382	0.0161438	ns	1.79199
LINC01224:37	1.84218	-0.145951	0.265366	-0.55	0.58232	0.699615	ns	0.155141
LINC01224:46	3.11474	0.471196	0.195708	2.40765	0.0160555	0.0429473	ns	1.36706
LINC01224:48	2.53671	-0.0131724	0.178192	-0.0739228	0.941072	0.963051	ns	0.0163507
LINC01224:50	7.21446	-0.0819238	0.159755	-0.512808	0.608086	0.72091	ns	0.142119
LINC01224:54	3.11262	-1.08714	0.186837	-5.81869	5.93e-09	1.31e-07	ns	6.88202
LINC01224:57	2.4447	0.938075	0.310524	3.02095	0.00251986	0.00946618	ns	2.02383
LINC01226:1	3.46575	0.946469	0.293946	3.21987	0.00128249	0.00545463	ns	2.26324
LINC01226:16	16.8045	-0.882669	0.163486	-5.39906	6.7e-08	1.13e-06	ns	5.94796
LINC01226:18	3.16844	0.0357138	0.123488	0.289209	0.772421	0.847875	ns	0.0716682
LINC01229:17	1.93438	0.165015	0.182505	0.904164	0.365908	0.498103	ns	0.302681
LINC01230:11	2.12885	0.922128	0.22828	4.03945	5.36e-05	0.000374249	ns	3.42684
LINC01230:15	2.04293	0.0714413	0.180877	0.394971	0.692864	0.787237	ns	0.103894
LINC01234:8	2.07141	0.533008	0.202256	2.63532	0.00840589	0.0254195	ns	1.59483
LINC01235:2	5.01229	0.482079	0.163792	2.94323	0.00324807	0.0116823	ns	1.93247
LINC01237:7	5.50392	-0.203259	0.145091	-1.40091	0.161242	0.267218	ns	0.573134
LINC01238:8	2.01333	-0.148425	0.167374	-0.886787	0.375193	0.507426	ns	0.294628
LINC01239:11	4.73615	-0.392427	0.1164	-3.37137	0.00074795	0.00345621	ns	2.4614
LINC01247:1	13.086	-0.176622	0.191293	-0.923303	0.355849	0.488472	ns	0.311161
LINC01249:11	2.5379	-0.722029	0.160789	-4.49054	7.1e-06	6.57e-05	ns	4.18224
LINC01250:1	2.15132	-0.000527989	0.179392	-0.00294321	0.997652	0.998332	ns	0.000724813
LINC01252:2	6.64892	-0.552845	0.168592	-3.2792	0.00104102	0.00458042	ns	2.33909
LINC01254:1	4.98652	0.125646	0.118036	1.06448	0.287113	0.415364	ns	0.381571
LINC01255:6	1.66078	0.187932	0.210715	0.891875	0.37246	0.504865	ns	0.296824
LINC01257:1	2.52046	1.34686	0.236673	5.6908	1.26e-08	2.59e-07	ns	6.58745
LINC01259:1	2.03326	-0.128942	0.15368	-0.839032	0.401452	0.534141	ns	0.272344
LINC01266:4	2.04219	-0.213613	0.155926	-1.36997	0.170697	0.279593	ns	0.553474
LINC01266:5	2.59337	-0.400144	0.134889	-2.96646	0.00301248	0.0110066	ns	1.95835
LINC01266:6	3.39299	-0.061921	0.125505	-0.493376	0.621747	0.732118	ns	0.135419
LINC01267:1	2.50149	-0.21656	0.166031	-1.30434	0.192119	0.306155	ns	0.514059
LINC01269:5	2.42672	0.128599	0.272263	0.472334	0.636688	0.744035	ns	0.128406
LINC01269:6	3.05605	0.0867272	0.222179	0.390349	0.696278	0.790009	ns	0.102368
LINC01269:9	2.3404	1.01135	0.304527	3.32104	0.000896828	0.00402621	ns	2.3951
LINC01270:15	4.1172	-0.984237	0.269138	-3.657	0.000255189	0.00141442	ns	2.84942
LINC01270:24	2.95405	0.667049	0.305627	2.18256	0.0290683	0.0696512	ns	1.15707
LINC01270:6	2.12696	-0.466553	0.211772	-2.20309	0.0275886	0.0667366	ns	1.17564
LINC01271:6	3.67146	-0.0515761	0.15476	-0.333265	0.738934	0.823379	ns	0.0844
LINC01273:16	2.48723	0.787183	0.185246	4.24939	2.14e-05	0.000170435	ns	3.76844
LINC01277:1	4.96199	-0.349661	0.13773	-2.53874	0.0111253	0.0318538	ns	1.49684
LINC01277:15	2.15319	0.698421	0.261263	2.67325	0.00751192	0.0231388	ns	1.63566
LINC01278:26	58.2565	-1.34319	0.226716	-5.92455	3.13e-09	7.51e-08	ns	7.12434
LINC01278:27	98.8739	-0.0575672	0.199497	-0.288562	0.772917	0.848192	ns	0.0715058
LINC01278:37	3.68422	-0.457604	0.223976	-2.04309	0.0410435	0.091665	ns	1.0378
LINC01284:4	1.87926	-0.338113	0.193517	-1.7472	0.0806023	0.155355	ns	0.808674
LINC01285:10	17.3076	0.256974	0.17821	1.44197	0.14931	0.25169	ns	0.599134
LINC01285:11	8.39259	-0.751447	0.140129	-5.36255	8.21e-08	1.35e-06	ns	5.86867
LINC01287:1	5.51062	0.0539699	0.177644	0.30381	0.761273	0.839092	ns	0.0761905
LINC01289:2	2.36249	-0.142691	0.170336	-0.837701	0.402199	0.534858	ns	0.271761
LINC01297:5	3.49441	2.39156	0.244587	9.77796	1.4e-22	5.87e-20	Up	19.2317
LINC01299:1	1.70431	0.354088	0.248236	1.42641	0.153749	0.257754	ns	0.588795
LINC01299:3	3.93574	0.888591	0.195194	4.55235	5.31e-06	5.11e-05	ns	4.29191
LINC01299:4	2.28256	-0.552281	0.20647	-2.67487	0.00747584	0.0230518	ns	1.63729
LINC01301:12	2.8718	-0.251869	0.136303	-1.84786	0.064623	0.130948	ns	0.882901
LINC01301:14	2.88115	0.252741	0.242647	1.0416	0.297599	0.426954	ns	0.369619
LINC01301:15	2.44632	0.555482	0.275708	2.01475	0.0439313	0.09673	ns	1.01444
LINC01301:16	3.73993	-0.510254	0.216797	-2.35361	0.0185922	0.048381	ns	1.31533
LINC01303:30	2.97703	0.00113273	0.209303	0.0054119	0.995682	0.997188	ns	0.00122309
LINC01305:3	1.99886	0.0704674	0.201187	0.350258	0.726145	0.813609	ns	0.0895843
LINC01311:5	2.41753	0.066193	0.146796	0.450919	0.652048	0.756515	ns	0.121182
LINC01315:12	2.99804	-0.087339	0.147288	-0.592979	0.553195	0.675857	ns	0.170145
LINC01315:9	3.89189	0.212232	0.131663	1.61194	0.106975	0.193736	ns	0.712789
LINC01317:2	2.10082	0.937885	0.207892	4.5114	6.44e-06	6.03e-05	ns	4.21976
LINC01318:1	3.50044	-0.192055	0.116111	-1.65406	0.0981156	0.180851	ns	0.74268
LINC01320:1	1.99733	0.248939	0.247465	1.00596	0.314437	0.444769	ns	0.351865
LINC01320:17	4.78099	0.0825325	0.26692	0.309203	0.757167	0.836183	ns	0.0776986
LINC01322:10	45.9131	-0.130208	0.226922	-0.573799	0.566104	0.687048	ns	0.163013
LINC01322:17	4.03607	-0.561243	0.354945	-1.58121	0.11383	0.203867	ns	0.690653
LINC01322:20	2.02746	-0.109063	0.271446	-0.401785	0.687842	0.783565	ns	0.105925
LINC01322:21	4.52989	-0.523859	0.2022	-2.59079	0.00957553	0.0281964	ns	1.54981
LINC01322:6	1.89721	-0.145009	0.176654	-0.820861	0.411725	0.544108	ns	0.264315
LINC01341:2	3.17782	0.415706	0.173961	2.38965	0.0168643	0.0446453	ns	1.35022
LINC01341:3	2.23121	-0.425261	0.226984	-1.87353	0.0609951	0.125298	ns	0.902055
LINC01344:3	2.81709	-0.248305	0.148277	-1.6746	0.0940119	0.174837	ns	0.757367
LINC01346:4	2.33495	0.198175	0.139605	1.41954	0.155741	0.260266	ns	0.584583
LINC01351:19	1.92334	0.590053	0.189651	3.11125	0.00186295	0.00740365	ns	2.13055
LINC01354:4	2.04986	0.13929	0.199176	0.699332	0.484344	0.613385	ns	0.212267
LINC01355:1	10.4899	-0.689903	0.165855	-4.15968	3.19e-05	0.000239397	ns	3.62088
LINC01355:4	2.47184	-0.0240432	0.281674	-0.0853583	0.931977	0.957296	ns	0.0189537
LINC01356:1	47.5787	-0.370957	0.208369	-1.78028	0.0750293	0.147107	ns	0.832368
LINC01356:11	1.72724	0.914892	0.28544	3.2052	0.00134971	0.00569354	ns	2.24462
LINC01356:12	4.16933	0.0987093	0.214988	0.459139	0.646134	0.751513	ns	0.124063
LINC01356:7	12.4783	-0.99252	0.220976	-4.49154	7.07e-06	6.54e-05	ns	4.18409
LINC01358:1	2.13034	-0.225638	0.155541	-1.45067	0.146872	0.24854	ns	0.604603
LINC01358:8	88.7923	0.0620534	0.262815	0.23611	0.813347	0.876444	ns	0.0572758
LINC01359:11	2.25484	-0.265732	0.177254	-1.49916	0.133833	0.230677	ns	0.636996
LINC01359:14	2.6935	-0.583035	0.182623	-3.19256	0.00141019	0.00588919	ns	2.22994
LINC01359:9	1.99121	0.311429	0.206014	1.51169	0.130614	0.226478	ns	0.644974
LINC01361:1	2.14987	-0.0582664	0.239263	-0.243525	0.807599	0.872953	ns	0.059009
LINC01366:12	2.80916	-0.377896	0.179901	-2.10058	0.0356782	0.081868	ns	1.08689
LINC01366:16	4.94817	-0.361482	0.155224	-2.32878	0.0198709	0.0511344	ns	1.29129
LINC01370:1	3.9593	-0.862831	0.142847	-6.04024	1.54e-09	4e-08	ns	7.3975
LINC01370:2	5.54355	-0.482792	0.140218	-3.44316	0.000574969	0.00277689	ns	2.55644
LINC01370:9	2.41296	-0.0846651	0.139376	-0.607458	0.543547	0.667885	ns	0.175299
LINC01372:1	84.0208	0.805545	0.278807	2.88925	0.00386157	0.0134347	ns	1.87177
LINC01372:2	2.62692	-0.146002	0.161345	-0.904907	0.365515	0.497779	ns	0.302964
LINC01372:8	2.33884	0.0539246	0.153696	0.350852	0.725699	0.813376	ns	0.0897087
LINC01374:17	2.12166	-0.362873	0.164183	-2.21017	0.0270936	0.0657952	ns	1.18181
LINC01374:20	2.70201	0.00655785	0.141491	0.0463482	0.963033	0.976686	ns	0.0102449
LINC01375:1	1.75234	0.0369496	0.177492	0.208176	0.835091	0.891492	ns	0.0498824
LINC01376:1	4.74972	2.19491	0.362441	6.05589	1.4e-09	3.72e-08	Up	7.42909
LINC01376:10	122.35	-0.904633	0.250184	-3.61587	0.00029934	0.00161468	ns	2.79191
LINC01376:11	4.41391	0.0781229	0.324099	0.241047	0.809519	0.874062	ns	0.0584576
LINC01376:14	3.71392	-0.694257	0.13591	-5.10821	3.25e-07	4.54e-06	ns	5.34303
LINC01376:3	9.31945	0.644056	0.225315	2.85847	0.0042569	0.0146046	ns	1.83551
LINC01376:7	9.34817	-0.729978	0.144705	-5.04459	4.54e-07	6.06e-06	ns	5.21761
LINC01376:8	13.4451	-0.978551	0.203357	-4.81199	1.49e-06	1.72e-05	ns	4.76382
LINC01376:9	89.868	-1.2242	0.290647	-4.21197	2.53e-05	0.000196787	ns	3.706
LINC01387:3	1.96369	0.194131	0.163804	1.18514	0.235961	0.358571	ns	0.445425
LINC01387:7	2.2469	-0.0360729	0.155086	-0.232599	0.816073	0.878275	ns	0.0563696
LINC01388:13	2.51394	0.201654	0.156742	1.28654	0.198255	0.31338	ns	0.503928
LINC01388:3	3.38013	0.198138	0.152647	1.29801	0.194284	0.308695	ns	0.510471
LINC01388:8	2.99516	0.1274	0.15577	0.817872	0.41343	0.545799	ns	0.262967
LINC01391:1	2.66556	0.867971	0.177532	4.88909	1.01e-06	1.21e-05	ns	4.91601
LINC01394:24	1.6278	0.270967	0.231529	1.17034	0.241864	0.365216	ns	0.437451
LINC01394:28	6.05925	0.216381	0.155263	1.39365	0.163424	0.270148	ns	0.568398
LINC01394:31	1.9322	-0.15763	0.160025	-0.985032	0.324608	0.455621	ns	0.341396
LINC01394:39	2.10943	0.00719193	0.183196	0.0392582	0.968685	0.980296	ns	0.00864274
LINC01397:1	2.59618	0.400788	0.136474	2.93674	0.00331687	0.0118923	ns	1.92473
LINC01400:1	5.18372	0.181881	0.147549	1.23268	0.217695	0.337206	ns	0.472105
LINC01405:17	3.23959	0.013075	0.137411	0.095153	0.924193	0.952658	ns	0.021063
LINC01410:11	5.28499	0.442958	0.374534	1.18269	0.236932	0.359752	ns	0.443997
LINC01410:15	9.1576	-0.66194	0.228262	-2.89992	0.00373262	0.0130638	ns	1.88393
LINC01410:16	8.98221	0.0337378	0.357279	0.0944299	0.924768	0.953002	ns	0.0209061
LINC01410:17	56.9621	-1.17579	0.292279	-4.02283	5.75e-05	0.000395097	ns	3.4033
LINC01410:5	4.6283	-0.078251	0.200997	-0.389314	0.697044	0.790541	ns	0.102076
LINC01415:1	2.4469	-0.248224	0.21704	-1.14368	0.252757	0.377362	ns	0.423242
LINC01416:1	1.87925	-0.00933686	0.185599	-0.0503067	0.959878	0.974691	ns	0.0111332
LINC01422:1	12.6981	-0.64001	0.180469	-3.54637	0.000390576	0.00201724	ns	2.69524
LINC01424:5	2.14169	0.142279	0.176915	0.80422	0.42127	0.553303	ns	0.257037
LINC01426:1	2.05009	1.22559	0.271577	4.51287	6.4e-06	6e-05	ns	4.22216
LINC01426:10	5.09568	-0.584201	0.15765	-3.70569	0.00021082	0.00120494	ns	2.91904
LINC01426:9	3.74839	0.789934	0.301416	2.62074	0.0087738	0.0263184	ns	1.57974
LINC01427:2	2.17048	0.177116	0.170974	1.03593	0.300237	0.429555	ns	0.366981
LINC01427:5	23.5058	-1.20918	0.207012	-5.84109	5.19e-09	1.16e-07	ns	6.93419
LINC01427:6	2.5708	-0.398176	0.301826	-1.31923	0.187094	0.299917	ns	0.522999
LINC01428:2	2.4435	-0.417376	0.161477	-2.58474	0.00974526	0.0285978	ns	1.54367
LINC01429:2	3.4115	0.285334	0.155338	1.83687	0.0662296	0.13346	ns	0.874648
LINC01435:18	2.22516	0.798751	0.185351	4.3094	1.64e-05	0.000135079	ns	3.86941
LINC01441:1	13.8329	0.106948	0.160616	0.665863	0.505499	0.632646	ns	0.198839
LINC01442:1	1.91466	-0.127017	0.176643	-0.719062	0.472103	0.601407	ns	0.220832
LINC01443:1	1.88724	0.491901	0.250383	1.96459	0.0494612	0.106151	ns	0.974077
LINC01443:3	2.93667	0.230721	0.218728	1.05483	0.291503	0.420234	ns	0.376508
LINC01444:4	2.15585	0.747118	0.183613	4.06898	4.72e-05	0.000335208	ns	3.47469
LINC01446:2	2.08521	-0.0429282	0.162125	-0.264785	0.791175	0.861323	ns	0.0648341
LINC01446:5	3.66473	1.19258	0.321563	3.70869	0.000208332	0.00119304	ns	2.92334
LINC01446:6	3.98677	-0.293208	0.219545	-1.33553	0.181704	0.293546	ns	0.532323
LINC01446:7	1.99503	0.300091	0.173589	1.72875	0.0838541	0.160016	ns	0.795837
LINC01446:8	10.2777	-0.633195	0.191204	-3.31161	0.000927594	0.00415163	ns	2.38178
LINC01450:1	1.96905	-0.24678	0.213699	-1.1548	0.248171	0.372302	ns	0.429104
LINC01470:7	3.25486	0.0788649	0.234221	0.336712	0.736334	0.821528	ns	0.0853774
LINC01471:1	6.08827	0.152201	0.16569	0.918594	0.358308	0.490943	ns	0.308969
LINC01471:14	2.25469	-0.268029	0.135635	-1.97611	0.0481428	0.103864	ns	0.983534
LINC01473:1	2.29425	-0.175281	0.16496	-1.06256	0.287979	0.416265	ns	0.38063
LINC01473:10	220.209	3.23886	0.33983	9.53082	1.56e-21	5.43e-19	Up	18.2652
LINC01473:11	75.4404	-0.896884	0.229045	-3.91576	9.01e-05	0.000580529	ns	3.23618
LINC01473:12	5.38912	-0.825968	0.148436	-5.56448	2.63e-08	4.95e-07	ns	6.30559
LINC01473:2	8.14844	-0.298827	0.139882	-2.13628	0.0326566	0.0763444	ns	1.11722
LINC01473:8	151.442	-0.916771	0.252121	-3.63623	0.000276656	0.00150776	ns	2.82167
LINC01473:9	141.913	-0.818902	0.307455	-2.66348	0.00773366	0.023715	ns	1.62498
LINC01476:4	3.29864	0.31833	0.160181	1.98732	0.0468871	0.101718	ns	0.9926
LINC01481:13	31.7352	-1.3808	0.228504	-6.04276	1.52e-09	3.97e-08	ns	7.40151
LINC01481:4	8.36924	1.841	0.365904	5.03136	4.87e-07	6.42e-06	Up	5.19241
LINC01481:8	71.589	-0.288206	0.265797	-1.08431	0.278227	0.405624	ns	0.391876
LINC01482:4	4.77688	-0.049423	0.125092	-0.395094	0.692773	0.787216	ns	0.103906
LINC01483:11	2.08224	0.368292	0.210247	1.75171	0.079824	0.154253	ns	0.811766
LINC01488:9	1.90358	0.540206	0.199291	2.71063	0.00671548	0.0210873	ns	1.67598
LINC01491:8	2.45067	-0.0613635	0.129328	-0.474481	0.635157	0.743071	ns	0.12897
LINC01492:2	9.58434	-0.099209	0.194913	-0.508992	0.610758	0.72303	ns	0.140844
LINC01497:10	5.45282	0.413381	0.289912	1.42589	0.153901	0.257925	ns	0.588506
LINC01497:8	4.12596	-1.4748	0.313177	-4.70915	2.49e-06	2.68e-05	ns	4.57205
LINC01497:9	3.29761	-0.558394	0.311654	-1.79171	0.0731787	0.14418	ns	0.841094
LINC01502:1	2.09932	0.159999	0.286872	0.557735	0.577026	0.695308	ns	0.157823
LINC01502:5	5.08404	0.728512	0.205063	3.55262	0.00038141	0.00197536	ns	2.70435
LINC01503:18	2.69468	0.293476	0.152275	1.92728	0.0539451	0.113671	ns	0.944352
LINC01503:4	2.4251	0.098761	0.190886	0.517383	0.604889	0.718198	ns	0.143756
LINC01504:4	2.07885	-0.434695	0.183355	-2.37079	0.0177501	0.0465975	ns	1.33164
LINC01505:13	2.98583	-0.272924	0.145659	-1.87371	0.0609702	0.125269	ns	0.902156
LINC01505:14	2.3092	-0.00746926	0.147601	-0.0506043	0.959641	0.974536	ns	0.0112021
LINC01505:15	2.17349	-0.19243	0.148973	-1.29171	0.196458	0.311377	ns	0.506713
LINC01506:5	3.19993	-0.00605318	0.126044	-0.0480243	0.961697	0.975958	ns	0.0105687
LINC01512:1	1.73591	0.58671	0.19608	2.99221	0.00276969	0.0102435	ns	1.98955
LINC01513:1	3.88726	0.0989916	0.194928	0.507836	0.611568	0.723702	ns	0.14044
LINC01515:31	9.68663	0.097554	0.166573	0.585651	0.55811	0.680363	ns	0.167259
LINC01515:32	2.44089	-0.422981	0.14844	-2.84952	0.00437855	0.0149645	ns	1.82494
LINC01515:38	2.36713	0.132773	0.165997	0.799857	0.423794	0.555835	ns	0.255054
LINC01515:39	2.09004	-0.323021	0.163595	-1.97452	0.0483232	0.104122	ns	0.982457
LINC01516:2	1.92663	-0.11985	0.219775	-0.545331	0.585526	0.702337	ns	0.153454
LINC01517:30	6.92604	0.21325	0.14567	1.46393	0.143213	0.243512	ns	0.61348
LINC01518:5	1.95283	-0.252293	0.230781	-1.09321	0.274301	0.401298	ns	0.396533
LINC01518:6	1.59123	1.35844	0.259775	5.22931	1.7e-07	2.57e-06	ns	5.58962
LINC01522:5	2.73624	-0.08917	0.134181	-0.664548	0.50634	0.633349	ns	0.198357
LINC01524:11	54.4112	-0.262186	0.234802	-1.11663	0.264153	0.390429	ns	0.408458
LINC01524:13	48.0704	-0.594319	0.226557	-2.62327	0.0087091	0.0261591	ns	1.58238
LINC01524:14	2.3619	-0.0985402	0.189954	-0.518759	0.603929	0.717723	ns	0.144043
LINC01524:16	2.89458	-0.494638	0.12786	-3.86858	0.000109473	0.000686293	ns	3.16349
LINC01531:10	3.51184	-0.269728	0.124753	-2.1621	0.0306107	0.0724358	ns	1.14005
LINC01534:10	3.18944	-0.823015	0.163093	-5.0463	4.5e-07	6.02e-06	ns	5.22064
LINC01534:14	15.1811	-0.256709	0.161633	-1.58822	0.112237	0.201507	ns	0.69571
LINC01535:18	4.16264	0.155808	0.140543	1.10862	0.267596	0.394411	ns	0.404051
LINC01535:20	2.4781	-0.198557	0.14581	-1.36175	0.173277	0.282915	ns	0.548344
LINC01535:4	7.47965	0.0384105	0.145251	0.264442	0.791439	0.861565	ns	0.0647121
LINC01537:1	4.98899	1.18088	0.345348	3.4194	0.000627603	0.00299783	ns	2.52319
LINC01537:2	9.07148	-1.11821	0.26083	-4.28712	1.81e-05	0.000147026	ns	3.83261
LINC01537:3	4.2031	-0.0828879	0.188455	-0.439829	0.660061	0.762365	ns	0.117837
LINC01541:4	2.1317	0.547768	0.232957	2.35137	0.0187046	0.0486144	ns	1.31324
LINC01544:3	2.63776	-0.00983818	0.132469	-0.0742678	0.940797	0.962888	ns	0.0164243
LINC01544:4	18.9627	-0.954719	0.196244	-4.86496	1.14e-06	1.35e-05	ns	4.86944
LINC01550:1	4.28944	-0.166531	0.12881	-1.29284	0.196067	0.31082	ns	0.507491
LINC01550:19	3.07044	1.65431	0.326504	5.06674	4.05e-07	5.49e-06	Up	5.26062
LINC01550:20	5.0391	-0.114311	0.203997	-0.560355	0.575237	0.693908	ns	0.158698
LINC01551:1	2.16502	-0.144888	0.160856	-0.900727	0.367733	0.499971	ns	0.301055
LINC01551:3	180.142	2.06296	0.266742	7.73392	1.04e-14	8.96e-13	Up	12.0478
LINC01553:2	4.33928	0.275541	0.126139	2.18442	0.0289311	0.0693631	ns	1.15887
LINC01554:1	2.42075	0.770629	0.22115	3.48465	0.000492779	0.0024487	ns	2.61106
LINC01554:2	3.85325	-0.418794	0.17017	-2.46104	0.0138536	0.0381457	ns	1.41855
LINC01554:9	1.8589	0.301077	0.204442	1.47268	0.140838	0.240209	ns	0.61941
LINC01555:1	2.13178	6.39e-05	0.151487	0.000421731	0.999664	0.999858	ns	6.15366e-05
LINC01558:1	2.69063	0.377029	0.146622	2.57143	0.0101279	0.0295433	ns	1.52954
LINC01558:2	2.59959	0.795717	0.211662	3.75937	0.000170339	0.00100077	ns	2.99967
LINC01559:3	3.14456	-0.0410455	0.206767	-0.198511	0.842645	0.896468	ns	0.0474652
LINC01562:3	9.92808	-0.0453425	0.155601	-0.291403	0.770743	0.846485	ns	0.0723806
LINC01563:1	2.02242	-0.184976	0.165065	-1.12062	0.262448	0.388622	ns	0.410472
LINC01563:12	2.45154	-0.152715	0.171419	-0.890889	0.372989	0.505143	ns	0.296586
LINC01568:10	1.86394	0.416515	0.205152	2.03028	0.0423285	0.0939407	ns	1.02715
LINC01568:6	1.97917	0.183972	0.183221	1.00409	0.315333	0.445773	ns	0.350886
LINC01569:7	2.15084	-0.0154437	0.179538	-0.0860192	0.931451	0.957212	ns	0.0189919
LINC01570:7	2.03365	0.534656	0.231063	2.31389	0.0206735	0.0527267	ns	1.27797
LINC01572:19	2.13332	-0.454594	0.180754	-2.51499	0.0119037	0.033695	ns	1.47244
LINC01572:24	3.8342	-0.413298	0.16743	-2.46849	0.0135684	0.0374962	ns	1.42601
LINC01574:7	2.41503	0.0917576	0.137518	0.667239	0.504619	0.631736	ns	0.199465
LINC01574:8	2.09912	-0.0283629	0.163126	-0.173871	0.861967	0.910063	ns	0.0409284
LINC01578:12	2.10765	-0.863093	0.217588	-3.96663	7.29e-05	0.000484005	ns	3.31515
LINC01578:2	3.25193	-0.910195	0.167759	-5.4256	5.78e-08	9.86e-07	ns	6.00626
LINC01579:18	3.67716	-0.194688	0.144403	-1.34823	0.177586	0.288413	ns	0.539985
LINC01579:4	2.8521	-0.400544	0.156954	-2.55199	0.010711	0.0309062	ns	1.50996
LINC01581:1	2.37627	0.0942953	0.199375	0.472956	0.636245	0.743644	ns	0.128635
LINC01581:4	4.08471	-0.415058	0.132529	-3.13182	0.00173727	0.00698926	ns	2.15557
LINC01588:41	3.5418	0.123691	0.168819	0.732683	0.463752	0.593457	ns	0.226611
LINC01588:65	3.00657	0.0642446	0.13566	0.473569	0.635807	0.743344	ns	0.12881
LINC01588:67	7.59274	0.544272	0.22084	2.46456	0.0137183	0.0378442	ns	1.422
LINC01588:69	11.0761	-0.340561	0.136465	-2.49559	0.0125748	0.0352293	ns	1.4531
LINC01588:93	4.26682	-0.266242	0.1409	-1.88958	0.0588137	0.121829	ns	0.91425
LINC01589:3	4.65456	0.383501	0.123427	3.1071	0.0018893	0.00748501	ns	2.12581
LINC01589:7	2.63489	0.517445	0.141494	3.65701	0.000255174	0.00141442	ns	2.84942
LINC01589:8	2.62896	0.0763807	0.145981	0.523223	0.600819	0.715435	ns	0.14543
LINC01590:3	3.1732	-0.290991	0.139668	-2.08346	0.0372097	0.0847195	ns	1.07202
LINC01592:12	2.09176	-0.0838603	0.169129	-0.495837	0.62001	0.730822	ns	0.136189
LINC01594:3	5.53038	0.15549	0.155757	0.998287	0.31814	0.448617	ns	0.348124
LINC01596:2	9.79712	-0.801534	0.218563	-3.66729	0.000245136	0.00136682	ns	2.86429
LINC01596:3	3.94295	-0.314709	0.204521	-1.53876	0.123862	0.217322	ns	0.662896
LINC01597:8	2.76089	0.538371	0.171344	3.14204	0.00167775	0.00679418	ns	2.16786
LINC01600:1	2.21073	-0.129045	0.137767	-0.936688	0.348919	0.481535	ns	0.317372
LINC01602:1	2.20653	-0.264067	0.167357	-1.57787	0.114596	0.204828	ns	0.688611
LINC01605:17	11.2825	-0.36997	0.150773	-2.45382	0.014135	0.0387696	ns	1.41151
LINC01605:18	1.77627	0.0210417	0.178072	0.118164	0.905938	0.940259	ns	0.0267527
LINC01606:17	2.58231	-0.349278	0.137941	-2.53208	0.0113387	0.032358	ns	1.49002
LINC01606:8	7.92462	0.0202037	0.172075	0.117412	0.906534	0.940717	ns	0.0265412
LINC01606:9	7.83964	0.0856361	0.157873	0.542436	0.587518	0.703966	ns	0.152448
LINC01607:6	2.31691	0.215956	0.150422	1.43567	0.151096	0.254096	ns	0.595001
LINC01608:15	3.80461	-0.0947836	0.167066	-0.567344	0.570481	0.689915	ns	0.161204
LINC01609:1	5.95027	-1.22467	0.128549	-9.5269	1.62e-21	5.55e-19	ns	18.2561
LINC01611:12	11.591	-0.198776	0.153965	-1.29105	0.196687	0.311669	ns	0.506307
LINC01612:7	1.89129	-0.184368	0.168776	-1.09238	0.274665	0.401627	ns	0.396177
LINC01613:2	2.01911	-0.120641	0.186209	-0.647878	0.517064	0.643274	ns	0.191604
LINC01614:11	1.95795	0.153034	0.196184	0.780054	0.435359	0.56662	ns	0.246708
LINC01614:9	2.47552	0.0309505	0.155294	0.199303	0.842026	0.896283	ns	0.0475548
LINC01615:1	2.53152	0.540615	0.192074	2.81462	0.00488354	0.0163502	ns	1.78648
LINC01615:10	2.59137	-0.168664	0.208428	-0.80922	0.418389	0.550328	ns	0.259378
LINC01615:11	2.20719	0.587034	0.275265	2.13261	0.0329564	0.0768944	ns	1.11411
LINC01619:10	9.28586	-0.858337	0.141076	-6.08422	1.17e-09	3.18e-08	ns	7.49716
LINC01621:5	2.48791	-0.134713	0.186702	-0.721538	0.470578	0.600023	ns	0.221832
LINC01621:6	2.94344	0.162106	0.234528	0.691201	0.489439	0.61816	ns	0.208899
LINC01622:1	2.20529	1.1656	0.227809	5.11655	3.11e-07	4.35e-06	ns	5.36133
LINC01622:16	2.04244	0.0709842	0.161279	0.440132	0.659842	0.762284	ns	0.117883
LINC01622:17	2.18442	0.332095	0.164441	2.01953	0.043432	0.0958464	ns	1.01842
LINC01622:20	1.92591	0.268337	0.171905	1.56096	0.118533	0.210127	ns	0.677517
LINC01622:6	1.77648	0.167342	0.203384	0.822787	0.410629	0.542869	ns	0.265305
LINC01623:6	1.90256	0.296778	0.212159	1.39884	0.16186	0.268048	ns	0.571787
LINC01624:1	2.45007	1.219	0.221737	5.49752	3.85e-08	6.91e-07	ns	6.1604
LINC01629:10	5.54645	-0.716904	0.210939	-3.39864	0.000677225	0.00319024	ns	2.49618
LINC01629:11	10.3019	0.0732249	0.201362	0.363649	0.71612	0.805498	ns	0.0939355
LINC01630:17	2.66088	0.160721	0.136404	1.17827	0.238689	0.361804	ns	0.441526
LINC01630:21	2.23436	0.0286719	0.174884	0.163948	0.869772	0.915672	ns	0.0382598
LINC01630:22	2.67953	-0.0449506	0.136216	-0.329994	0.741405	0.825123	ns	0.0834815
LINC01632:5	2.95896	0.301101	0.152411	1.97558	0.048202	0.103959	ns	0.983137
LINC01638:16	4.51984	0.547165	0.144143	3.79598	0.000147063	0.000882289	ns	3.05439
LINC01638:17	4.3022	-0.139604	0.177386	-0.787011	0.431275	0.563058	ns	0.249447
LINC01638:18	2.49451	0.904671	0.251226	3.60102	0.000316969	0.0016911	ns	2.77183
LINC01638:19	1.78131	0.832972	0.266694	3.12333	0.00178817	0.00715528	ns	2.14537
LINC01641:5	40.9387	-0.761973	0.366602	-2.07848	0.0376655	0.085558	ns	1.06774
LINC01647:6	3.94156	-0.714434	0.161508	-4.42351	9.71e-06	8.65e-05	ns	4.06321
LINC01649:8	1.84532	-0.0891265	0.211042	-0.422316	0.672794	0.772688	ns	0.111996
LINC01662:18	1.94324	0.40515	0.193797	2.09059	0.0365652	0.0835555	ns	1.07803
LINC01662:19	2.67493	1.06908	0.28014	3.81624	0.000135501	0.000822785	ns	3.08471
LINC01662:27	20.3337	-0.762951	0.203192	-3.75482	0.000173464	0.00101604	ns	2.99309
LINC01662:30	4.02782	-0.247824	0.149508	-1.6576	0.0973992	0.179794	ns	0.745226
LINC01662:31	7.94787	-0.646922	0.188478	-3.43235	0.000598375	0.00287427	ns	2.54147
LINC01663:10	3.22323	0.140643	0.243919	0.576597	0.564212	0.685279	ns	0.164133
LINC01663:7	5.26283	-0.21341	0.150118	-1.42161	0.155138	0.259375	ns	0.586072
LINC01666:4	6.5787	0.795391	0.181179	4.39008	1.13e-05	9.89e-05	ns	4.00478
LINC01667:3	3.71336	0.644152	0.177139	3.63642	0.000276451	0.00150705	ns	2.82187
LINC01667:4	6.42576	1.43587	0.202947	7.07508	1.49e-12	8.18e-11	ns	10.0874
LINC01672:13	2.85538	0.398608	0.132953	2.99812	0.00271655	0.0100851	ns	1.99632
LINC01677:8	1.8891	0.117924	0.166371	0.708803	0.478447	0.60734	ns	0.216568
LINC01678:20	2.63465	0.0749994	0.177532	0.422455	0.672693	0.772688	ns	0.111996
LINC01679:8	2.40903	0.37744	0.176585	2.13744	0.032562	0.076167	ns	1.11823
LINC01682:13	2.71886	-0.192245	0.12398	-1.55061	0.120996	0.213406	ns	0.670792
LINC01684:20	4.56919	-0.569293	0.186837	-3.04701	0.00231133	0.00879875	ns	2.05558
LINC01684:22	34.6133	-1.02469	0.215765	-4.74909	2.04e-06	2.26e-05	ns	4.64609
LINC01684:29	5.21578	-0.545281	0.151015	-3.61077	0.000305294	0.00164033	ns	2.78507
LINC01687:11	8.32839	-1.04749	0.304193	-3.44349	0.000574249	0.00277501	ns	2.55674
LINC01687:12	23.221	0.106736	0.320609	0.332917	0.739197	0.823379	ns	0.0844
LINC01687:17	2.81571	-0.325888	0.139835	-2.33051	0.0197793	0.0509497	ns	1.29286
LINC01693:11	2.1032	0.315091	0.174989	1.80063	0.0717613	0.142148	ns	0.84726
LINC01693:9	2.05992	0.101257	0.203921	0.49655	0.619506	0.73061	ns	0.136314
LINC01694:16	2.77391	0.358586	0.166013	2.15999	0.0307734	0.0727687	ns	1.13806
LINC01694:19	5.01061	-0.590256	0.254243	-2.32162	0.0202534	0.0518327	ns	1.2854
LINC01694:25	7.54888	-0.0687473	0.162245	-0.423726	0.671766	0.771976	ns	0.112396
LINC01694:28	3.74594	0.693067	0.293216	2.36368	0.0180945	0.0473133	ns	1.32502
LINC01695:5	5.7031	-0.31265	0.117844	-2.65308	0.00797614	0.0243205	ns	1.61403
LINC01697:28	3.11584	0.0869326	0.176394	0.492832	0.622131	0.73236	ns	0.135275
LINC01697:29	2.17148	0.110128	0.172102	0.639904	0.522235	0.648255	ns	0.188254
LINC01697:30	4.52609	-0.340436	0.136981	-2.48528	0.0129449	0.0360546	ns	1.44304
LINC01697:32	2.64684	-0.117111	0.173626	-0.674501	0.499993	0.627436	ns	0.202431
LINC01697:43	1.96529	-0.138415	0.180758	-0.765749	0.443826	0.574955	ns	0.240366
LINC01700:3	1.90219	-0.0948144	0.182012	-0.520925	0.602419	0.716633	ns	0.144703
LINC01703:15	4.68258	-0.274616	0.13864	-1.98078	0.0476163	0.102956	ns	0.98735
LINC01708:17	20.8532	-0.643874	0.227888	-2.8254	0.00472212	0.0159359	ns	1.79762
LINC01708:18	2.78546	-0.223365	0.314834	-0.709471	0.478032	0.607002	ns	0.21681
LINC01708:19	9.43069	-0.421305	0.143525	-2.93541	0.00333109	0.0119308	ns	1.92333
LINC01708:21	3.12905	-0.074483	0.137929	-0.54001	0.58919	0.705557	ns	0.151468
LINC01714:21	8.39056	0.4015	0.227878	1.76191	0.0780845	0.151663	ns	0.819121
LINC01714:25	59.5901	-0.0620393	0.231036	-0.268527	0.788294	0.859006	ns	0.0660039
LINC01714:26	22.265	-0.528465	0.169912	-3.11022	0.0018695	0.00742518	ns	2.12929
LINC01714:27	4.00315	0.338678	0.173121	1.95631	0.0504283	0.107765	ns	0.967524
LINC01714:31	3.56426	0.263245	0.142464	1.84781	0.0646301	0.130948	ns	0.882901
LINC01715:11	3.64464	0.20486	0.124287	1.64828	0.0992946	0.182712	ns	0.738233
LINC01715:13	27.7346	0.823612	0.319236	2.57994	0.00988161	0.0289359	ns	1.53856
LINC01715:14	4.6432	-2.17744	0.362142	-6.01268	1.82e-09	4.65e-08	Down	7.33287
LINC01715:15	1.9889	0.192708	0.241572	0.797724	0.425031	0.55703	ns	0.254121
LINC01716:6	7.90028	0.00833092	0.175584	0.047447	0.962157	0.97623	ns	0.0104479
LINC01719:27	2.23041	-0.580508	0.206029	-2.8176	0.00483843	0.0162282	ns	1.78973
LINC01719:34	2.18327	0.315697	0.223523	1.41237	0.157842	0.263088	ns	0.579899
LINC01719:37	4.65005	-0.129862	0.14444	-0.89907	0.368616	0.500872	ns	0.300273
LINC01720:3	2.19458	-0.457376	0.177727	-2.57347	0.0100683	0.0293946	ns	1.53173
LINC01721:3	1.93723	-0.0339473	0.149767	-0.226667	0.820683	0.88185	ns	0.0546055
LINC01722:7	2.37972	-0.29922	0.20209	-1.48063	0.138706	0.237185	ns	0.624914
LINC01722:9	2.50808	0.222145	0.169503	1.31056	0.190006	0.303471	ns	0.517883
LINC01723:25	1.9456	1.15406	0.284484	4.05669	4.98e-05	0.000350794	ns	3.45495
LINC01723:27	2.73025	-0.0398454	0.240364	-0.165771	0.868337	0.914719	ns	0.0387123
LINC01723:28	4.40256	0.528465	0.248865	2.1235	0.0337118	0.0782343	ns	1.1066
LINC01725:38	2.22573	-0.291137	0.158045	-1.84211	0.0654588	0.13222	ns	0.878703
LINC01725:40	2.21103	-0.228557	0.223539	-1.02245	0.306568	0.436582	ns	0.359934
LINC01725:41	2.51121	0.660164	0.271684	2.4299	0.015103	0.0408572	ns	1.38873
LINC01725:45	2.08927	-0.0429728	0.184384	-0.233062	0.815714	0.878162	ns	0.0564256
LINC01725:49	166.651	-0.361841	0.260988	-1.38643	0.165615	0.272858	ns	0.564064
LINC01732:8	55.7638	-0.493093	0.207608	-2.37511	0.0175436	0.0461578	ns	1.33575
LINC01733:4	2.37978	-0.426739	0.30443	-1.40177	0.160985	0.2669	ns	0.573652
LINC01733:5	6.22191	-0.541274	0.214861	-2.51919	0.0117627	0.0333592	ns	1.47678
LINC01744:7	1.88277	0.0870129	0.176254	0.493678	0.621534	0.731908	ns	0.135543
LINC01747:13	1.96343	0.0348049	0.175221	0.198634	0.842549	0.896468	ns	0.0474652
LINC01748:19	71.4958	-0.769321	0.235944	-3.2606	0.00111175	0.00482135	ns	2.31683
LINC01748:21	3.63463	-0.363911	0.197795	-1.83984	0.0657924	0.13271	ns	0.877098
LINC01748:25	2.18015	0.651588	0.23937	2.7221	0.00648683	0.0204979	ns	1.68829
LINC01748:32	2.15301	-0.189256	0.148918	-1.27088	0.203773	0.320179	ns	0.494607
LINC01748:33	2.18197	-0.547096	0.168412	-3.24856	0.00115992	0.0050017	ns	2.30088
LINC01750:12	2.16485	0.059728	0.19153	0.311846	0.755157	0.834996	ns	0.0783154
LINC01750:15	1.90163	0.301654	0.243036	1.24119	0.214536	0.333264	ns	0.477211
LINC01754:8	3.32096	0.131664	0.13421	0.981034	0.326576	0.457808	ns	0.339317
LINC01756:4	2.22333	0.00885645	0.146328	0.0605247	0.951738	0.969253	ns	0.0135627
LINC01759:17	4.44799	-0.15419	0.129412	-1.19147	0.233469	0.35552	ns	0.449136
LINC01759:20	2.93343	-0.264587	0.17095	-1.54775	0.121682	0.214414	ns	0.668747
LINC01761:3	9.84442	-0.67856	0.135019	-5.02567	5.02e-07	6.57e-06	ns	5.18225
LINC01762:30	2.32826	0.284762	0.233982	1.21703	0.223594	0.344391	ns	0.462948
LINC01763:11	58.4292	-0.491032	0.217099	-2.26179	0.0237106	0.0590463	ns	1.22881
LINC01763:18	3.05425	-0.413008	0.195738	-2.11	0.0348584	0.0804144	ns	1.09467
LINC01763:19	4.11997	0.256065	0.267194	0.95835	0.337886	0.46991	ns	0.327985
LINC01764:7	4.27056	0.11151	0.274886	0.405658	0.684994	0.781273	ns	0.107197
LINC01765:8	8.87326	-0.279113	0.157092	-1.77675	0.075609	0.147975	ns	0.829813
LINC01766:10	1685.85	-0.367348	0.340947	-1.07744	0.281286	0.409331	ns	0.387925
LINC01766:11	1555.26	1.69544	0.502337	3.37511	0.000737865	0.00341873	Up	2.46614
LINC01766:15	2.26932	0.215787	0.164373	1.31279	0.189254	0.302577	ns	0.519164
LINC01766:2	237.844	0.278924	0.358965	0.777023	0.437145	0.568299	ns	0.245423
LINC01771:11	2.18467	1.24967	0.263414	4.74413	2.09e-06	2.3e-05	ns	4.63777
LINC01771:12	1.96769	-1.17568	0.271927	-4.32352	1.54e-05	0.000127893	ns	3.89315
LINC01771:14	8.3736	-0.0473739	0.158055	-0.299731	0.764382	0.841661	ns	0.0748628
LINC01775:10	2.84235	0.723594	0.163656	4.42144	9.8e-06	8.72e-05	ns	4.05961
LINC01776:18	3.35319	0.456563	0.311978	1.46345	0.143345	0.243685	ns	0.613171
LINC01776:19	3.27718	0.0881578	0.133881	0.65848	0.51023	0.637012	ns	0.195853
LINC01776:22	15.2273	-0.423838	0.17758	-2.38674	0.0169986	0.0449486	ns	1.34728
LINC01776:23	708.48	-0.78594	0.275934	-2.84829	0.00439549	0.0150074	ns	1.82369
LINC01776:24	6.1298	-1.12118	0.271805	-4.12495	3.71e-05	0.000272629	ns	3.56443
LINC01776:29	2.87154	0.0825073	0.317797	0.259623	0.795155	0.864249	ns	0.0633613
LINC01783:4	3.49073	0.567214	0.235248	2.41113	0.0159032	0.0426176	ns	1.37041
LINC01783:9	2.06527	0.853957	0.272376	3.13521	0.0017173	0.00692654	ns	2.15948
LINC01785:8	2.39592	-0.136423	0.170527	-0.800011	0.423704	0.555753	ns	0.255118
LINC01787:3	1.97181	-0.0201227	0.189445	-0.106219	0.915409	0.946815	ns	0.023735
LINC01790:3	2.00689	-0.364392	0.16342	-2.22979	0.0257615	0.0630599	ns	1.20025
LINC01794:11	2.91325	-0.088153	0.141393	-0.623462	0.532981	0.657815	ns	0.181896
LINC01794:9	3.22497	-0.322678	0.140124	-2.30281	0.0212897	0.0540269	ns	1.26739
LINC01795:4	5.44167	0.0533254	0.143904	0.370563	0.710963	0.801623	ns	0.0960301
LINC01801:15	3.73458	-0.0306907	0.126925	-0.241803	0.808933	0.87371	ns	0.0586327
LINC01806:15	3.96956	-1.06524	0.149188	-7.14023	9.32e-13	5.43e-11	ns	10.2649
LINC01811:26	1.83611	0.379277	0.198127	1.91432	0.0555796	0.116398	ns	0.934055
LINC01812:11	2.32162	-0.120487	0.140594	-0.856982	0.391455	0.524546	ns	0.280217
LINC01812:13	4.19242	-0.162656	0.128809	-1.26277	0.206671	0.323717	ns	0.489834
LINC01812:9	5.57889	-0.143705	0.149538	-0.960993	0.336556	0.468535	ns	0.329258
LINC01813:8	2.31731	-0.12272	0.154088	-0.796429	0.425782	0.557766	ns	0.253548
LINC01814:7	3.2011	0.308601	0.155337	1.98665	0.0469608	0.101817	ns	0.99218
LINC01814:9	187.224	-0.652147	0.252867	-2.57902	0.00990824	0.0290056	ns	1.53752
LINC01816:17	2.5119	-0.106698	0.148996	-0.716114	0.473921	0.603087	ns	0.21962
LINC01816:21	4.30339	0.362529	0.209718	1.72865	0.083872	0.160027	ns	0.795806
LINC01820:15	2.37492	-0.878577	0.253982	-3.45921	0.000541765	0.00263877	ns	2.5786
LINC01820:17	3.47981	-0.471499	0.187667	-2.51242	0.0119906	0.0338885	ns	1.46995
LINC01827:6	3.15888	0.127187	0.153498	0.828589	0.407337	0.539894	ns	0.267691
LINC01828:26	2.18072	-0.206658	0.160047	-1.29123	0.196623	0.311591	ns	0.506415
LINC01829:26	4.29835	-0.116368	0.228909	-0.508361	0.6112	0.723383	ns	0.140631
LINC01829:27	3.27775	-0.487319	0.199986	-2.43677	0.0148192	0.0402058	ns	1.39571
LINC01829:30	3.56682	-1.24324	0.133405	-9.31923	1.17e-20	3.49e-18	ns	17.4576
LINC01829:32	14.2762	-0.747188	0.232399	-3.21511	0.00130394	0.00553095	ns	2.2572
LINC01829:33	1.8598	0.0686926	0.186618	0.368091	0.712805	0.802693	ns	0.0954506
LINC01830:11	2.21015	-0.137326	0.210709	-0.651733	0.514574	0.640837	ns	0.193252
LINC01833:23	2.70738	-0.264872	0.252203	-1.05023	0.293611	0.422501	ns	0.374172
LINC01833:25	4.50601	-1.10267	0.233642	-4.71949	2.36e-06	2.56e-05	ns	4.59127
LINC01833:27	2.44002	-0.122306	0.246533	-0.496106	0.619819	0.730728	ns	0.136244
LINC01833:28	3.76707	1.7057	0.312022	5.46661	4.59e-08	8.02e-07	Up	6.09573
LINC01833:29	3.01868	0.054197	0.296514	0.182781	0.85497	0.90519	ns	0.0432604
LINC01833:34	2.85826	0.649598	0.238471	2.72401	0.00644944	0.0204143	ns	1.69007
LINC01836:7	12.1307	0.36578	0.199674	1.83188	0.0669688	0.134699	ns	0.870637
LINC01838:9	1.74052	0.0555064	0.216289	0.256631	0.797464	0.86569	ns	0.0626375
LINC01840:3	5.91254	0.555879	0.153348	3.62496	0.000289002	0.00156631	ns	2.80512
LINC01843:15	3.33143	-0.305572	0.139183	-2.19547	0.0281298	0.0677267	ns	1.16924
LINC01845:5	2.06779	0.269719	0.1503	1.79453	0.0727286	0.143555	ns	0.842981
LINC01847:8	3.5052	-0.454227	0.185953	-2.44269	0.0145781	0.0396935	ns	1.40128
LINC01852:15	6.23353	-0.5449	0.134456	-4.05263	5.06e-05	0.000356315	ns	3.44817
LINC01854:11	4.25524	-0.210957	0.140641	-1.49997	0.133623	0.230454	ns	0.637415
LINC01856:3	4.23651	0.0355271	0.13192	0.269307	0.787693	0.858591	ns	0.0662137
LINC01857:11	4.11316	-0.374757	0.111501	-3.36103	0.000776522	0.00356565	ns	2.44786
LINC01858:12	2.65938	0.00871906	0.204565	0.0426225	0.966002	0.978345	ns	0.009508
LINC01859:22	2.2986	-0.303985	0.16476	-1.84501	0.0650354	0.131571	ns	0.880841
LINC01869:17	3.97119	0.241659	0.153014	1.57933	0.114261	0.204378	ns	0.689566
LINC01871:8	2.1515	-0.530792	0.199695	-2.65801	0.00786028	0.0240208	ns	1.61941
LINC01876:25	2.01126	-0.714549	0.170992	-4.17884	2.93e-05	0.00022246	ns	3.65275
LINC01876:26	1.89531	-0.313766	0.183308	-1.71169	0.0869547	0.164518	ns	0.783788
LINC01876:27	2.07878	0.0326828	0.189473	0.172493	0.86305	0.910926	ns	0.040517
LINC01879:5	1.87522	-0.190343	0.171546	-1.10958	0.267182	0.393998	ns	0.404507
LINC01886:9	1.90744	-0.109188	0.185586	-0.588345	0.556301	0.678722	ns	0.168308
LINC01890:13	2.19821	-0.212711	0.209435	-1.01564	0.309799	0.439865	ns	0.35668
LINC01890:8	3.59888	-0.160812	0.148159	-1.0854	0.277744	0.405145	ns	0.39239
LINC01891:4	2.22614	0.38285	0.170748	2.24219	0.024949	0.0615554	ns	1.21073
LINC01894:10	2.2831	-0.0770226	0.276049	-0.279018	0.780231	0.853265	ns	0.068916
LINC01894:11	3.5406	-0.911542	0.253197	-3.60013	0.000318053	0.00169381	ns	2.77114
LINC01894:12	2.64146	1.14779	0.284632	4.03254	5.52e-05	0.000382704	ns	3.41714
LINC01895:10	3.00049	-0.170569	0.125013	-1.3644	0.17244	0.281885	ns	0.549928
LINC01895:12	3.4496	-0.229425	0.11439	-2.00565	0.0448938	0.098364	ns	1.00716
LINC01901:4	2.58638	0.11585	0.166651	0.695162	0.486954	0.61574	ns	0.210603
LINC01902:11	4.97913	-0.625948	0.174817	-3.58059	0.000342817	0.0018074	ns	2.74295
LINC01902:14	3.52692	0.567204	0.286127	1.98235	0.0474405	0.102633	ns	0.988714
LINC01902:15	14.5742	-0.717056	0.159771	-4.48802	7.19e-06	6.64e-05	ns	4.17809
LINC01902:16	2.08806	0.221539	0.248148	0.89277	0.37198	0.504376	ns	0.297246
LINC01902:17	1.81748	0.212408	0.284969	0.745372	0.456047	0.586375	ns	0.231825
LINC01903:3	2.47283	0.279401	0.147556	1.89352	0.0582886	0.120924	ns	0.917487
LINC01907:6	4.98648	-0.0639276	0.134733	-0.474475	0.635161	0.743071	ns	0.12897
LINC01910:4	2.7857	0.264088	0.182837	1.44439	0.148629	0.250789	ns	0.600691
LINC01914:16	8.87564	-1.00798	0.375141	-2.68694	0.00721093	0.0223823	ns	1.6501
LINC01914:17	20.4465	-0.566712	0.304931	-1.8585	0.0630987	0.128603	ns	0.890749
LINC01918:15	5.17343	0.43498	0.261263	1.66491	0.0959302	0.17765	ns	0.750435
LINC01918:16	2.49828	-0.46153	0.306078	-1.50788	0.131584	0.227795	ns	0.642455
LINC01918:25	2.69227	0.0614941	0.234817	0.261881	0.793413	0.862981	ns	0.0639988
LINC01920:3	1.93728	-0.181295	0.171508	-1.05706	0.290484	0.419119	ns	0.377663
LINC01923:12	2.00692	0.13969	0.183062	0.763072	0.44542	0.576409	ns	0.239269
LINC01925:7	2.40937	1.02136	0.187884	5.43611	5.45e-08	9.37e-07	ns	6.02821
LINC01929:6	2.12422	-0.281074	0.165267	-1.70072	0.0889953	0.167268	ns	0.776586
LINC01931:5	1.90204	0.00375898	0.175174	0.0214586	0.98288	0.988693	ns	0.00493869
LINC01932:6	3.3678	0.262482	0.152793	1.71789	0.0858174	0.16293	ns	0.787998
LINC01933:7	2.89789	-0.487829	0.12962	-3.76354	0.000167522	0.000986298	ns	3.00599
LINC01934:8	24.3713	-0.944439	0.185565	-5.08954	3.59e-07	4.94e-06	ns	5.30637
LINC01936:22	2.41275	-0.0887798	0.146691	-0.605219	0.545034	0.669031	ns	0.174554
LINC01938:16	1.72974	-0.184683	0.189025	-0.977029	0.328555	0.459892	ns	0.337344
LINC01942:11	3.72452	0.0558703	0.127047	0.43976	0.660111	0.762381	ns	0.117828
LINC01949:5	31.158	-0.996947	0.212976	-4.68104	2.85e-06	3.01e-05	ns	4.52125
LINC01949:6	1.99218	0.0575383	0.182356	0.315528	0.752361	0.833026	ns	0.0793414
LINC01951:4	2.46105	0.0374781	0.224893	0.166649	0.867646	0.914226	ns	0.0389464
LINC01951:5	2.4446	0.325957	0.269245	1.21063	0.226037	0.347086	ns	0.459563
LINC01952:15	5.1054	0.0923669	0.133035	0.694307	0.48749	0.616266	ns	0.210232
LINC01956:10	4.77395	-0.119176	0.218668	-0.545008	0.585748	0.702364	ns	0.153437
LINC01956:11	3.76425	-0.217179	0.20045	-1.08346	0.278606	0.406033	ns	0.391439
LINC01956:12	2.31031	0.124462	0.138164	0.900832	0.367677	0.499928	ns	0.301092
LINC01958:3	2.00275	-0.0369801	0.184968	-0.199927	0.841537	0.896116	ns	0.0476357
LINC01959:4	1.63977	-0.132949	0.253532	-0.524389	0.600008	0.714718	ns	0.145865
LINC01959:5	2.10912	0.226219	0.217883	1.03826	0.299148	0.428469	ns	0.36808
LINC01961:13	2.52441	-0.248707	0.14307	-1.73835	0.0821486	0.157725	ns	0.8021
LINC01963:11	2.01592	-0.618863	0.270877	-2.28467	0.0223324	0.0562351	ns	1.24999
LINC01963:12	2.79624	-0.188576	0.206436	-0.913487	0.360987	0.493511	ns	0.306703
LINC01964:5	1.68146	-0.169462	0.220994	-0.766818	0.44319	0.574302	ns	0.240859
LINC01965:17	3.17019	0.395929	0.149064	2.65611	0.00790487	0.0241391	ns	1.61728
LINC01967:9	2.64514	-1.138	0.191622	-5.93879	2.87e-09	6.98e-08	ns	7.1564
LINC01969:11	2.67221	0.769797	0.309022	2.49107	0.0127358	0.0356123	ns	1.4484
LINC01969:12	2.12848	-0.0539517	0.219582	-0.245702	0.805913	0.871695	ns	0.0596352
LINC01969:13	2.35359	-0.0984263	0.280277	-0.351175	0.725457	0.813235	ns	0.0897842
LINC01969:14	3.59527	0.214402	0.209845	1.02172	0.306914	0.436899	ns	0.359619
LINC01970:7	3.88814	0.197599	0.158284	1.24839	0.211889	0.330152	ns	0.481286
LINC01970:8	2.48393	0.317207	0.29929	1.05987	0.289205	0.417625	ns	0.379213
LINC01970:9	7.03665	-0.23077	0.173427	-1.33065	0.183304	0.295479	ns	0.529473
LINC01973:4	2.13249	0.734561	0.216674	3.39017	0.000698506	0.00326733	ns	2.48581
LINC01973:5	3.08498	0.743272	0.279596	2.65838	0.00785171	0.0240005	ns	1.61978
LINC01978:19	3.77851	0.657397	0.198568	3.31069	0.000930646	0.00416438	ns	2.38045
LINC01978:21	3.38758	0.00269223	0.209109	0.0128747	0.989728	0.993127	ns	0.00299533
LINC01978:22	3.50107	1.47697	0.227125	6.50291	7.88e-11	2.86e-09	ns	8.54324
LINC01980:15	5.1356	0.950984	0.211508	4.4962	6.92e-06	6.42e-05	ns	4.19262
LINC01981:4	2.66342	-0.163976	0.133754	-1.22595	0.220218	0.340237	ns	0.468218
LINC01987:3	2.06086	0.597468	0.15337	3.8956	9.8e-05	0.000624352	ns	3.20457
LINC01990:10	2.53228	0.519925	0.196421	2.647	0.00812098	0.0246961	ns	1.60737
LINC01991:4	2.18408	-0.587302	0.175437	-3.34765	0.000814998	0.0037116	ns	2.43044
LINC01998:5	1.76785	0.0687152	0.212867	0.322808	0.74684	0.82915	ns	0.0813671
LINC01998:7	1.91789	0.312658	0.248688	1.25723	0.20867	0.3263	ns	0.486383
LINC02001:10	6.56681	0.0494315	0.134932	0.366343	0.714109	0.803798	ns	0.0948533
LINC02001:13	2.69422	0.895177	0.244517	3.66099	0.000251239	0.00139517	ns	2.85537
LINC02001:7	2.36947	-0.0476492	0.267745	-0.177965	0.85875	0.907881	ns	0.0419709
LINC02006:9	3.02641	0.349121	0.230713	1.51322	0.130223	0.225991	ns	0.645909
LINC02009:3	2.64549	-0.485195	0.140153	-3.4619	0.000536374	0.00262122	ns	2.5815
LINC02011:3	2.54018	-0.0897734	0.148077	-0.60626	0.544342	0.668501	ns	0.174898
LINC02012:4	2.69682	0.414748	0.187568	2.21119	0.0270224	0.0656687	ns	1.18264
LINC02015:20	141.493	-1.20871	0.260807	-4.63449	3.58e-06	3.65e-05	ns	4.43821
LINC02015:22	3.27985	-0.316789	0.141135	-2.24457	0.0247955	0.0612577	ns	1.21284
LINC02015:27	3.46128	0.267019	0.31568	0.845854	0.397634	0.530437	ns	0.275366
LINC02015:28	13.5228	-0.346167	0.262381	-1.31933	0.187059	0.299885	ns	0.523045
LINC02015:29	2.66283	0.0355829	0.146103	0.243547	0.807582	0.872953	ns	0.059009
LINC02015:30	1.77561	0.0214724	0.204304	0.1051	0.916296	0.947141	ns	0.0235855
LINC02016:7	1.80785	0.699777	0.227132	3.08093	0.00206353	0.00802808	ns	2.09539
LINC02018:22	3.53793	-0.128149	0.137953	-0.928932	0.352924	0.485528	ns	0.313786
LINC02018:26	11.6554	-0.377662	0.153498	-2.46036	0.0138797	0.0381817	ns	1.41814
LINC02019:6	1.94886	-0.167338	0.215009	-0.778281	0.436403	0.567731	ns	0.245858
LINC02021:10	2.42656	-0.115264	0.149351	-0.771765	0.440254	0.5714	ns	0.243059
LINC02021:13	3.63705	0.334468	0.175503	1.90576	0.0566812	0.118247	ns	0.927212
LINC02022:6	2.24908	-0.541831	0.141328	-3.83386	0.000126149	0.000773317	ns	3.11164
LINC02023:3	2.03436	0.196611	0.160236	1.22701	0.219817	0.33972	ns	0.468879
LINC02027:19	2.83388	-0.0948851	0.230683	-0.411322	0.680836	0.778434	ns	0.108778
LINC02027:21	2.01717	-0.411364	0.255442	-1.6104	0.107311	0.194157	ns	0.711848
LINC02029:10	3.18229	0.0928452	0.226798	0.409374	0.682265	0.779243	ns	0.108327
LINC02029:11	2.12597	-0.109226	0.260944	-0.418581	0.675522	0.774675	ns	0.110881
LINC02034:7	2.45274	0.59999	0.176309	3.40306	0.000666353	0.00314777	ns	2.502
LINC02035:5	4.25263	-1.07444	0.262541	-4.09248	4.27e-05	0.000307097	ns	3.51272
LINC02035:6	3.32397	0.830648	0.294889	2.81682	0.00485021	0.0162624	ns	1.78881
LINC02036:12	2.58865	0.629646	0.279844	2.24999	0.0244494	0.0605703	ns	1.21774
LINC02036:13	3.07273	0.0645021	0.174759	0.369091	0.71206	0.80211	ns	0.0957661
LINC02042:4	1.7218	0.173848	0.253509	0.685769	0.492859	0.621087	ns	0.206848
LINC02042:5	2.59785	0.65247	0.219218	2.97634	0.00291707	0.0107171	ns	1.96992
LINC02043:8	3.4899	0.49012	0.159043	3.08168	0.00205836	0.00801406	ns	2.09615
LINC02044:5	2.69015	-0.304973	0.1912	-1.59505	0.110701	0.199307	ns	0.700478
LINC02046:4	2.94521	1.33641	0.254974	5.24133	1.59e-07	2.44e-06	ns	5.61347
LINC02048:3	2.09242	0.256753	0.181923	1.41133	0.158147	0.263477	ns	0.579258
LINC02049:7	1.94559	-0.282558	0.185127	-1.52629	0.126937	0.221356	ns	0.654909
LINC02050:19	2.55337	-0.0667686	0.16692	-0.400002	0.689155	0.784799	ns	0.105242
LINC02055:18	6.17245	1.09448	0.191448	5.71685	1.09e-08	2.25e-07	ns	6.64774
LINC02056:27	5.5295	0.150058	0.28011	0.53571	0.592159	0.708245	ns	0.149817
LINC02056:28	4.91868	-1.33766	0.288222	-4.64108	3.47e-06	3.55e-05	ns	4.44991
LINC02057:4	3.91814	-0.724763	0.146376	-4.95139	7.37e-07	9.2e-06	ns	5.03639
LINC02062:19	8.62551	-1.3146	0.257451	-5.10621	3.29e-07	4.58e-06	ns	5.33934
LINC02062:26	11.975	0.438496	0.215845	2.03153	0.0422011	0.0937041	ns	1.02824
LINC02062:27	7.64399	-0.96136	0.312034	-3.08095	0.00206343	0.00802808	ns	2.09539
LINC02062:28	9.08053	-0.595597	0.131211	-4.53925	5.65e-06	5.39e-05	ns	4.26875
LINC02062:29	38.7629	-0.352243	0.280842	-1.25424	0.209754	0.327571	ns	0.484694
LINC02068:13	51.8958	-1.11643	0.230614	-4.84112	1.29e-06	1.5e-05	ns	4.82265
LINC02069:3	3.47978	0.162208	0.134138	1.20926	0.226561	0.347657	ns	0.458849
LINC02071:4	2.11704	0.0303324	0.260337	0.116512	0.907247	0.941165	ns	0.0263344
LINC02071:5	2.65806	0.947339	0.223925	4.23062	2.33e-05	0.000183035	ns	3.73747
LINC02073:5	3.73335	-0.155001	0.136406	-1.13633	0.25582	0.380827	ns	0.419272
LINC02074:12	2.5329	-0.157021	0.136516	-1.1502	0.250061	0.374617	ns	0.426413
LINC02075:3	2.26599	0.253693	0.153365	1.65417	0.0980921	0.180823	ns	0.742745
LINC02080:5	5.70181	0.0423513	0.132813	0.318879	0.749818	0.831256	ns	0.0802653
LINC02081:16	2.22524	-0.365783	0.154481	-2.36781	0.0178937	0.0468627	ns	1.32917
LINC02085:8	2.00632	-0.293406	0.179089	-1.63832	0.101354	0.185636	ns	0.731337
LINC02085:9	2.06864	0.309714	0.227458	1.36163	0.173314	0.282931	ns	0.548319
LINC02086:17	1.76947	-0.0769982	0.208014	-0.37016	0.711264	0.801661	ns	0.0960094
LINC02086:20	2.12364	0.161631	0.165045	0.979314	0.327425	0.458685	ns	0.338485
LINC02087:5	2.68866	-0.511084	0.242461	-2.1079	0.0350393	0.0806998	ns	1.09313
LINC02087:6	2.47262	1.08445	0.247943	4.37377	1.22e-05	0.000105208	ns	3.97795
LINC02099:10	3.95389	-0.582184	0.242919	-2.39662	0.016547	0.0439355	ns	1.35718
LINC02099:13	5.01493	1.44188	0.314901	4.57885	4.68e-06	4.59e-05	ns	4.33855
LINC02099:16	1.98342	0.494649	0.24308	2.03492	0.0418588	0.0931069	ns	1.03102
LINC02100:18	22.003	-0.389181	0.289381	-1.34487	0.178666	0.289664	ns	0.538105
LINC02100:20	2.35742	0.147942	0.267268	0.553533	0.579898	0.697563	ns	0.156417
LINC02100:22	13.3414	0.11881	0.245259	0.484429	0.628082	0.737462	ns	0.132261
LINC02100:24	16.335	-1.25877	0.288386	-4.36488	1.27e-05	0.0001088	ns	3.96337
LINC02100:26	2.05048	-0.39424	0.172165	-2.28989	0.0220275	0.055586	ns	1.25503
LINC02102:10	3.60112	-0.155079	0.16273	-0.952983	0.340599	0.472783	ns	0.325338
LINC02102:12	5.04217	-0.00205376	0.134603	-0.0152579	0.987826	0.991836	ns	0.00356
LINC02104:16	2.3161	-0.102397	0.174624	-0.586386	0.557616	0.68002	ns	0.167478
LINC02104:17	2.7907	0.0637632	0.120129	0.53079	0.595565	0.71091	ns	0.148185
LINC02108:3	32.9253	0.173043	0.19148	0.903713	0.366148	0.498343	ns	0.302471
LINC02109:3	2.34636	0.678633	0.202253	3.35536	0.00079261	0.00362731	ns	2.44042
LINC02112:19	19.0614	-0.663959	0.188711	-3.5184	0.000434159	0.00221119	ns	2.65537
LINC02119:3	2.47498	-0.365525	0.137735	-2.65383	0.00795836	0.0242771	ns	1.6148
LINC02125:7	5.91969	-1.04366	0.200065	-5.21658	1.82e-07	2.72e-06	ns	5.56601
LINC02125:8	2.18156	1.8962	0.296884	6.38701	1.69e-10	5.57e-09	Up	8.2538
LINC02133:7	7.04807	-0.363929	0.174012	-2.0914	0.0364923	0.0834377	ns	1.07864
LINC02135:7	2.20078	-0.187207	0.140419	-1.3332	0.182467	0.294385	ns	0.531085
LINC02137:9	11.2399	-0.220003	0.134526	-1.6354	0.101966	0.186507	ns	0.729305
LINC02140:12	8.92864	0.329142	0.13456	2.44606	0.0144428	0.03944	ns	1.40406
LINC02141:4	4.72394	-0.456046	0.245562	-1.85715	0.0632897	0.128848	ns	0.889922
LINC02141:5	2.5758	-0.291433	0.279018	-1.0445	0.296256	0.425563	ns	0.371037
LINC02142:6	2.44281	0.70773	0.180987	3.91039	9.21e-05	0.000591563	ns	3.228
LINC02145:5	2.40701	0.0104822	0.139874	0.0749402	0.940262	0.96258	ns	0.016563
LINC02153:20	2.49464	-0.392044	0.135868	-2.88547	0.00390828	0.0135788	ns	1.86714
LINC02154:6	2.1785	-0.811705	0.193032	-4.20502	2.61e-05	0.000202092	ns	3.69445
LINC02158:11	2.22193	0.400402	0.276643	1.44736	0.147795	0.249773	ns	0.602455
LINC02158:13	2.81555	0.416187	0.289318	1.43851	0.15029	0.253143	ns	0.596634
LINC02158:8	2.15496	0.040258	0.237458	0.169537	0.865374	0.912581	ns	0.0397285
LINC02158:9	7.39566	-0.475248	0.191949	-2.47591	0.0132897	0.0368899	ns	1.43309
LINC02159:14	1.85868	0.220245	0.23908	0.921221	0.356935	0.489509	ns	0.310239
LINC02163:5	3.79373	0.203865	0.181199	1.12509	0.26055	0.386383	ns	0.412982
LINC02172:4	2.03635	0.482314	0.192949	2.49969	0.0124302	0.0348765	ns	1.45747
LINC02175:16	4.85473	-0.270901	0.144344	-1.87678	0.0605483	0.124552	ns	0.904648
LINC02175:17	2.48682	0.989396	0.273028	3.62379	0.000290321	0.00157264	ns	2.80337
LINC02175:18	3.80784	-0.358259	0.19788	-1.81049	0.0702196	0.139853	ns	0.854327
LINC02176:5	4.65888	0.067566	0.162206	0.416545	0.677011	0.776006	ns	0.110135
[truncated: 18,532 more rows]

## Sheet: S6C
Supplementary Table S6C: Omicron vs Delta Differentially Expressed lncRNAs, related to Figure 5
lncRNA	baseMean	log2FoldChange	lfcSE	stat	pvalue	padj	significance	logp
AADACL2-AS1:1	3.82196	-1.01973	0.350073	-2.91292	0.0035807	0.0237902	ns	1.6236
AATBC:8	6.63529	0.138361	0.207077	0.668163	0.50403	0.704841	ns	0.151909
AATBC:9	3.22588	-0.178931	0.240034	-0.745441	0.456005	0.667258	ns	0.175706
ACOXL-AS1:7	2.17529	-0.035325	0.256159	-0.137903	0.890317	0.947794	ns	0.0232859
ACTN1-AS1:10	2.04814	0.476151	0.385305	1.23578	0.216542	0.432074	ns	0.364442
ACTN1-AS1:11	3.98864	-0.0681725	0.304009	-0.224245	0.822567	0.910268	ns	0.0408307
ACTN1-AS1:7	2.72582	-1.04046	0.358844	-2.89948	0.00373779	0.0245794	ns	1.60943
ACTN1-AS1:8	2.77619	-0.115683	0.305622	-0.378517	0.705047	0.84347	ns	0.0739302
ACVR2B-AS1:3	12.3009	0.385208	0.211782	1.81889	0.0689287	0.207223	ns	0.683563
ADAMTS19-AS1:3	2.25437	-0.117127	0.323825	-0.361698	0.717578	0.850134	ns	0.0705125
ADAMTS19-AS1:4	3.47691	0.600005	0.269124	2.22947	0.0257827	0.104712	ns	0.980004
ADAMTS19-AS1:5	2.47985	-1.58038	0.381207	-4.14571	3.39e-05	0.000500335	Down	3.30074
ADAMTS19-AS1:9	4.13549	0.0556894	0.280223	0.198733	0.842472	0.921222	ns	0.0356355
ADAMTS9-AS1:24	1.795	-0.184461	0.284915	-0.647423	0.517358	0.71481	ns	0.145809
ADAMTS9-AS2:12	4.00847	0.361863	0.185269	1.95318	0.0507985	0.168963	ns	0.77221
ADAMTS9-AS2:13	2.94045	0.21185	0.176789	1.19832	0.230791	0.448348	ns	0.348384
ADAMTS9-AS2:14	7.09556	0.284059	0.202351	1.4038	0.160379	0.357385	ns	0.446864
ADAMTS9-AS2:16	1.98243	-0.0766217	0.26318	-0.291138	0.770946	0.881694	ns	0.0546821
ADAMTS9-AS2:17	3.08878	-0.076652	0.179394	-0.427284	0.669173	0.820186	ns	0.0860876
ADAMTS9-AS2:8	7.45123	0.343545	0.201963	1.70103	0.0889377	0.24435	ns	0.611988
ADAMTSL4-AS1:1	3.55263	1.63386	0.306589	5.32914	9.87e-08	2.98e-06	Up	5.52526
ADAMTSL4-AS1:2	6.76817	2.78342	0.329537	8.44645	3e-17	9.48e-15	Up	14.023
ADD3-AS1:12	3.78887	-0.0893551	0.163674	-0.545932	0.585113	0.763999	ns	0.116907
ADD3-AS1:13	2.05081	-0.114796	0.227249	-0.505154	0.613451	0.783559	ns	0.105928
ADGRA1-AS1:4	2.2576	-0.901966	0.307537	-2.93287	0.00335846	0.0225619	ns	1.64662
ADIRF-AS1:7	4.63308	0.382559	0.278717	1.37257	0.169885	0.370484	ns	0.431231
ADNP-AS1:7	2.28246	-0.216902	0.247023	-0.878063	0.37991	0.600658	ns	0.221373
ADORA2A-AS1:12	3.50015	0.612163	0.288382	2.12276	0.0337744	0.127297	ns	0.895181
ADORA2A-AS1:13	1.81453	0.0468876	0.361905	0.129558	0.896916	0.951366	ns	0.0216523
ADORA2A-AS1:19	1.62089	-0.758897	0.362041	-2.09616	0.0360678	0.133397	ns	0.874855
ADPGK-AS1:10	1.92888	-0.189522	0.248912	-0.7614	0.446418	0.658988	ns	0.181122
AFDN-DT:13	10.1858	0.296245	0.270993	1.09318	0.274313	0.497644	ns	0.303081
AFDN-DT:15	3.09257	-0.292805	0.421615	-0.694484	0.487379	0.691371	ns	0.160289
AFF1-AS1:13	2.6823	-0.521604	0.35202	-1.48175	0.138408	0.325198	ns	0.487852
AFF1-AS1:14	2.94743	0.437525	0.238319	1.83588	0.0663752	0.202119	ns	0.694394
AFF1-AS1:15	1.96902	-0.36381	0.386402	-0.941532	0.346432	0.570715	ns	0.243581
AFF1-AS1:3	2.45015	0.582898	0.324084	1.7986	0.0720818	0.213479	ns	0.670644
AFF1-AS1:4	2.5375	-1.36796	0.356325	-3.83908	0.000123496	0.00153753	ns	2.81318
ALKBH3-AS1:3	2.12399	-0.29083	0.245318	-1.18552	0.235811	0.454097	ns	0.342851
ALMS1-IT1:3	2.15936	-0.382771	0.312757	-1.22386	0.221004	0.436864	ns	0.359654
ANP32A-IT1:1	6.04991	1.71931	0.270323	6.36023	2.01e-10	1.19e-08	Up	7.92628
APCDD1L-DT:25	6.44883	0.638745	0.212535	3.00536	0.00265265	0.0187789	ns	1.72633
APCDD1L-DT:37	2.17569	-1.0235	0.326015	-3.13942	0.00169285	0.0132548	ns	1.87763
APCDD1L-DT:40	1.89648	-0.473867	0.234207	-2.02329	0.0430436	0.150417	ns	0.822704
APTR:15	46.8134	0.275193	0.262683	1.04762	0.294812	0.519394	ns	0.284503
APTR:16	10.3489	0.847242	0.233825	3.62341	0.000290746	0.00313499	ns	2.50376
APTR:17	19.8258	0.149864	0.26323	0.569327	0.569134	0.75242	ns	0.12354
APTR:23	5.59803	-0.196365	0.314107	-0.625153	0.531871	0.725825	ns	0.139168
AQP4-AS1:13	14.5142	0.216193	0.189462	1.14109	0.253832	0.474586	ns	0.323685
AQP4-AS1:7	4.81017	-0.555929	0.276272	-2.01225	0.0441936	0.153182	ns	0.814793
AQP4-AS1:8	2.25179	0.0802097	0.291238	0.27541	0.783002	0.888319	ns	0.051431
ARF4-AS1:8	70.5784	0.18703	0.286579	0.652629	0.513995	0.712264	ns	0.147359
ARHGAP5-AS1:1	1.8575	-0.355917	0.303725	-1.17184	0.241261	0.459897	ns	0.33734
ARHGEF26-AS1:15	3.78835	-0.482857	0.368202	-1.31139	0.189726	0.395837	ns	0.402483
ARHGEF26-AS1:17	7.30601	0.101205	0.366731	0.275965	0.782575	0.88805	ns	0.0515628
ARHGEF26-AS1:20	39.122	1.42645	0.473654	3.0116	0.00259877	0.0184676	ns	1.73359
ARHGEF26-AS1:22	2.10496	-0.324779	0.223515	-1.45306	0.146208	0.337226	ns	0.472079
ARHGEF26-AS1:23	29.1786	-0.975376	0.519957	-1.87588	0.060672	0.190546	ns	0.720001
ARHGEF7-AS1:3	1.94964	-0.139081	0.27275	-0.50992	0.610108	0.780941	ns	0.107382
ARHGEF7-AS1:6	1.988	-0.27519	0.27858	-0.98783	0.323236	0.546649	ns	0.262292
ARLNC1:14	1.97901	0.00732107	0.220517	0.0331995	0.973515	0.98722	ns	0.00558598
ARNTL2-AS1:5	9.9347	0.447879	0.255102	1.75569	0.0791417	0.225883	ns	0.646116
ARNTL2-AS1:7	10.0165	0.0142714	0.196875	0.0724895	0.942212	0.972668	ns	0.0120352
ARRDC3-AS1:2	5.10479	0.117249	0.188941	0.620559	0.53489	0.728202	ns	0.137748
ASAP1-IT2:1	3.77745	0.285941	0.218244	1.31019	0.190132	0.396326	ns	0.401948
ASB16-AS1:8	2.55476	-0.0782699	0.266197	-0.29403	0.768735	0.880257	ns	0.0553907
ASH1L-AS1:10	40.7385	0.214069	0.261175	0.819637	0.412423	0.629193	ns	0.201216
ASH1L-AS1:5	2.21337	-0.603587	0.389553	-1.54943	0.121278	0.298397	ns	0.525205
ATP2B1-AS1:13	9.44295	0.460304	0.230524	1.99678	0.0458495	0.157275	ns	0.803341
ATP6V0E2-AS1:23	2.20288	-0.0657171	0.234223	-0.280575	0.779037	0.88569	ns	0.0527183
ATP6V0E2-AS1:5	10.4033	0.405866	0.220464	1.84096	0.0656272	0.20074	ns	0.697365
AZIN1-AS1:16	2.95595	0.263077	0.195528	1.34547	0.178474	0.381888	ns	0.418064
AZIN1-AS1:20	5.00653	0.319282	0.20014	1.59529	0.110647	0.281933	ns	0.549854
B3GALT5-AS1:1	4.38494	0.260445	0.272435	0.955989	0.339078	0.563407	ns	0.249178
BAALC-AS1:27	2.28391	0.111242	0.193029	0.5763	0.564412	0.749556	ns	0.125196
BAALC-AS1:29	2.58239	-0.0478516	0.203783	-0.234816	0.814351	0.905423	ns	0.0431485
BAALC-AS1:8	2.4265	0.719348	0.317577	2.26511	0.0235058	0.0979449	ns	1.00902
BACH1-AS1:1	4.89797	-0.0435282	0.222817	-0.195354	0.845116	0.92287	ns	0.0348593
BAIAP2-DT:18	5.73681	1.70487	0.336807	5.06185	4.15e-07	1.07e-05	Up	4.97027
BAIAP2-DT:23	2.85	-0.699128	0.406183	-1.72122	0.0852114	0.237077	ns	0.625111
BARX1-DT:11	131.1	0.526335	0.322198	1.63357	0.102348	0.268697	ns	0.570737
BARX1-DT:8	1.98947	-0.058553	0.257254	-0.227608	0.819951	0.908549	ns	0.0416515
BBOX1-AS1:2	4.11942	0.507343	0.34682	1.46285	0.14351	0.332572	ns	0.478115
BBOX1-AS1:4	3.07558	-0.561187	0.326877	-1.71681	0.0860135	0.238597	ns	0.622335
BCAR4:13	13.0768	0.238502	0.240625	0.991177	0.321599	0.54534	ns	0.263333
BCDIN3D-AS1:10	4.36719	0.0693939	0.201974	0.343578	0.731164	0.858446	ns	0.0662868
BHLHE40-AS1:24	2.63664	0.171148	0.205027	0.834758	0.403854	0.62185	ns	0.206315
BHLHE40-AS1:26	1.79058	-0.144426	0.320444	-0.450708	0.6522	0.810513	ns	0.0912402
BHLHE40-AS1:4	2.38571	-0.277765	0.302332	-0.918742	0.358231	0.580647	ns	0.236088
BIN3-IT1:3	2.45857	0.420148	0.259681	1.61794	0.105676	0.27438	ns	0.561647
BISPR:16	3.08468	0.391409	0.338567	1.15608	0.247649	0.467344	ns	0.330363
BISPR:18	1.90505	0.286458	0.335897	0.852814	0.393763	0.612467	ns	0.212918
BISPR:19	3.86192	-0.00080536	0.340076	-0.00236818	0.99811	0.99923	ns	0.000334572
BISPR:20	6.43341	1.10056	0.435995	2.52426	0.0115942	0.058056	ns	1.23615
BISPR:24	4.42694	0.0979987	0.331381	0.295728	0.767438	0.879717	ns	0.055657
BISPR:44	2.13084	-0.295937	0.369238	-0.801479	0.422854	0.63886	ns	0.194594
BLACAT1:12	2.75451	0.814121	0.275196	2.95834	0.00309303	0.0211596	ns	1.67449
BLACAT1:14	2.37802	0.74434	0.262136	2.83952	0.00451819	0.028585	ns	1.54386
BOK-AS1:10	6.09999	-0.68481	0.295041	-2.32107	0.0202832	0.0883621	ns	1.05373
BOK-AS1:12	2.17468	-0.866956	0.393429	-2.20359	0.0275533	0.109903	ns	0.958992
BOLA3-AS1:1	2.15365	-0.208728	0.252167	-0.827737	0.40782	0.625329	ns	0.203891
BOLA3-AS1:10	3.9344	1.42385	0.293648	4.84881	1.24e-06	2.83e-05	ns	4.54772
BOLA3-AS1:20	2.43403	-0.1621	0.369549	-0.438642	0.660921	0.815378	ns	0.0886411
BRE-AS1:1	7.66618	1.17191	0.376828	3.10994	0.00187125	0.0143829	ns	1.84215
BSN-AS1:1	2.47354	-0.489612	0.309529	-1.5818	0.113696	0.286719	ns	0.542544
BSN-DT:17	2.17638	-1.07253	0.39755	-2.69783	0.00697922	0.0398896	ns	1.39914
BSN-DT:18	3.8141	0.320374	0.281299	1.13891	0.254741	0.475656	ns	0.322707
BTG3-AS1:13	2.82749	0.0192254	0.233098	0.0824774	0.934267	0.968859	ns	0.0137394
BTG3-AS1:17	23.5009	0.0873043	0.268957	0.324603	0.745482	0.867173	ns	0.0618941
C1RL-AS1:12	2.88294	1.18882	0.33616	3.53646	0.00040553	0.00410124	ns	2.38708
C1RL-AS1:5	3.55221	1.0213	0.242079	4.21887	2.46e-05	0.000379283	ns	3.42104
C21orf62-AS1:10	7.28992	0.251069	0.197881	1.26879	0.204517	0.416457	ns	0.380429
C21orf62-AS1:13	8.79063	0.622595	0.241853	2.57427	0.0100452	0.052183	ns	1.28247
C21orf62-AS1:15	2.79063	-0.448516	0.292509	-1.53334	0.125192	0.304887	ns	0.515861
C21orf62-AS1:3	2.17058	-0.277664	0.253266	-1.09633	0.272933	0.496309	ns	0.304248
C4B-AS1:1	3.87863	-0.288714	0.208898	-1.38208	0.166948	0.366807	ns	0.435563
C8orf37-AS1:17	2.96269	0.0972202	0.184895	0.525813	0.599018	0.773492	ns	0.111544
C9orf135-DT:14	5.05344	-0.267782	0.170183	-1.57349	0.115605	0.289436	ns	0.538448
CAHM:3	3.11588	0.195567	0.208527	0.937847	0.348323	0.572483	ns	0.242237
CAHM:7	2.99064	-0.392979	0.347843	-1.12976	0.258578	0.48033	ns	0.318461
CALML3-AS1:10	5.26813	0.26633	0.302387	0.880759	0.378448	0.598948	ns	0.222611
CALML3-AS1:11	4.02211	0.446731	0.361113	1.2371	0.216051	0.431263	ns	0.365257
CALML3-AS1:12	5.00771	0.00877111	0.346316	0.0253269	0.979794	0.990359	ns	0.0042075
CALML3-AS1:7	1.70769	0.247844	0.323289	0.766634	0.443299	0.656349	ns	0.182865
CALML3-AS1:9	3.34975	-0.302794	0.381721	-0.793235	0.427641	0.642631	ns	0.192038
CAMTA1-DT:7	4.3829	0.138098	0.184169	0.749842	0.45335	0.664758	ns	0.177337
CAPN10-DT:7	2.62444	-0.342311	0.299612	-1.14251	0.253241	0.474051	ns	0.324175
CAPN10-DT:9	2.19698	0.340969	0.357156	0.954679	0.33974	0.564172	ns	0.248588
CARD8-AS1:5	2.28822	-0.0960297	0.25901	-0.370756	0.710819	0.846543	ns	0.0723509
CARD8-AS1:6	2.37297	0.567203	0.366728	1.54666	0.121946	0.299539	ns	0.523546
CARMN:12	1.77538	-0.131144	0.361314	-0.362963	0.716632	0.849781	ns	0.0706928
CARMN:32	6.94215	0.247562	0.286684	0.863536	0.387843	0.607673	ns	0.21633
CARMN:34	5.84951	0.00630711	0.267313	0.0235945	0.981176	0.991004	ns	0.00392456
CARMN:35	2.88306	0.22194	0.425674	0.521385	0.602099	0.775476	ns	0.110432
CARMN:37	3.42436	-0.0734268	0.16543	-0.443853	0.657149	0.813308	ns	0.0897448
CARMN:5	3.42794	-0.228519	0.305284	-0.748545	0.454132	0.665584	ns	0.176797
CARMN:7	1.74253	-0.0530867	0.343139	-0.154709	0.877051	0.940003	ns	0.0268708
CASC11:11	2.35436	0.505181	0.343597	1.47027	0.141488	0.329449	ns	0.482211
CASC11:7	12.693	0.124964	0.205491	0.608125	0.543105	0.734225	ns	0.134171
CASC11:9	3.25537	-0.465523	0.306235	-1.52015	0.128474	0.309718	ns	0.509033
CASC15:10	2.39918	0.124925	0.204531	0.610786	0.541341	0.733291	ns	0.134723
CASC15:11	1.84259	-0.175273	0.248084	-0.706508	0.479872	0.685866	ns	0.163761
CASC15:19	2.53365	-0.11679	0.187941	-0.621422	0.534322	0.727574	ns	0.138123
CASC15:20	2.65279	-0.179125	0.179324	-0.998888	0.317849	0.541437	ns	0.266452
CASC15:22	5.70659	0.0383952	0.190489	0.201562	0.84026	0.920198	ns	0.0361189
CASC15:3	2.83546	0.0913141	0.210303	0.434204	0.66414	0.81714	ns	0.0877033
CASC15:47	1.79768	0.465368	0.363081	1.28172	0.199941	0.409783	ns	0.387446
CASC15:48	2.11516	-0.311976	0.23493	-1.32795	0.184193	0.388563	ns	0.410539
CASC15:51	2.18936	0.0691777	0.231801	0.298435	0.765371	0.878365	ns	0.0563252
CASC15:52	2.57093	-0.268639	0.337938	-0.794934	0.426652	0.641867	ns	0.192555
CASC15:61	3.99392	0.199332	0.359135	0.555034	0.578871	0.759459	ns	0.119496
CASC15:67	3.30597	0.523267	0.36796	1.42208	0.155004	0.350312	ns	0.455545
CASC2:17	2.68787	0.192863	0.291902	0.660711	0.508798	0.708658	ns	0.149563
CASC2:9	2.57383	0.293634	0.232157	1.26481	0.205941	0.418113	ns	0.378706
CASC22:17	1.82687	-0.222799	0.272972	-0.816199	0.414386	0.631015	ns	0.19996
CASC23:3	1.85025	-0.244085	0.260166	-0.938188	0.348148	0.572325	ns	0.242357
CASC6:4	2.04773	-0.0280072	0.230798	-0.121349	0.903414	0.954855	ns	0.0200628
CASC9:1	8.71984	-0.295653	0.310922	-0.95089	0.34166	0.566017	ns	0.247171
CASC9:5	4.48143	-0.599947	0.255877	-2.34467	0.0190439	0.0845159	ns	1.07306
CATIP-AS1:9	3.38659	0.794068	0.248825	3.19127	0.00141647	0.0114534	ns	1.94107
CBR3-AS1:1	8.57236	-0.0343797	0.216689	-0.158659	0.873937	0.938331	ns	0.0276437
CBR3-AS1:17	2.43153	0.174892	0.32821	0.532866	0.594127	0.769979	ns	0.113521
CBR3-AS1:3	2.45527	0.0835959	0.279108	0.299511	0.76455	0.877815	ns	0.0565968
CBR3-AS1:30	4.88858	0.272251	0.223354	1.21892	0.222875	0.438978	ns	0.357557
CBR3-AS1:34	2.34042	0.047346	0.26078	0.181556	0.855932	0.928277	ns	0.0323226
CBR3-AS1:43	17.7113	0.475526	0.260285	1.82694	0.0677081	0.204712	ns	0.688858
CCDC144NL-AS1:2	2.54739	0.519393	0.35549	1.46106	0.143998	0.333441	ns	0.476981
CCDC144NL-AS1:23	2.53405	-0.167961	0.181084	-0.92753	0.353651	0.576538	ns	0.239172
CCDC144NL-AS1:30	2.9467	0.0382474	0.310129	0.123328	0.901848	0.953886	ns	0.0205034
CCDC144NL-AS1:40	3.04197	0.145403	0.179709	0.809104	0.418455	0.634876	ns	0.197311
CCDC144NL-AS1:43	2.29389	0.0219849	0.28381	0.0774633	0.938255	0.971131	ns	0.0127224
CCDC144NL-AS1:44	3.36417	0.517192	0.23813	2.17189	0.0298641	0.116561	ns	0.933448
CCDC144NL-AS1:48	2.46832	0.515028	0.329699	1.56212	0.118261	0.293578	ns	0.532276
CCDC144NL-AS1:7	2.89978	-0.680846	0.355447	-1.91547	0.0554332	0.178899	ns	0.747393
CCDC18-AS1:10	5.64436	0.996263	0.441784	2.25509	0.0241276	0.0998066	ns	1.00084
CCDC18-AS1:3	14.1232	1.07094	0.288425	3.71308	0.000204753	0.00234052	ns	2.63069
CCDC18-AS1:44	11.7654	0.177305	0.329614	0.537917	0.590634	0.767791	ns	0.114757
CCDC18-AS1:51	2.14285	0.444627	0.245998	1.80744	0.0706936	0.210853	ns	0.676021
CCDC183-AS1:14	27.2285	0.157719	0.251351	0.627485	0.530341	0.724556	ns	0.139928
CCDC39-AS1:4	5.93059	0.0803804	0.193268	0.415902	0.677482	0.8264	ns	0.0828097
CCEPR:6	13.3581	-0.499232	0.303744	-1.6436	0.100259	0.265009	ns	0.576739
CCEPR:7	2.75553	-0.613191	0.410289	-1.49453	0.135036	0.320274	ns	0.494479
CCND2-AS1:7	2.69569	0.125984	0.225589	0.55847	0.576524	0.757987	ns	0.120338
CCNT2-AS1:12	2.14588	-0.791813	0.293564	-2.69724	0.00699163	0.0399494	ns	1.39849
CCNT2-AS1:14	2.31921	-0.230299	0.242206	-0.950842	0.341685	0.566017	ns	0.247171
CCNT2-AS1:4	1.62072	-0.880445	0.356987	-2.46632	0.0136509	0.0657563	ns	1.18206
CD27-AS1:17	3.79005	0.0566671	0.262392	0.215964	0.829016	0.914261	ns	0.0389296
CD27-AS1:5	1.78405	0.433111	0.328751	1.31744	0.18769	0.393353	ns	0.405218
CD27-AS1:7	21.5906	0.447129	0.286651	1.55984	0.118799	0.294415	ns	0.53104
CD44-AS1:3	2.19258	-0.448439	0.206262	-2.17412	0.0296958	0.116103	ns	0.935158
CD81-AS1:8	5.76506	-0.203132	0.202431	-1.00346	0.315637	0.539104	ns	0.268327
CD81-AS1:9	3.12271	-0.355313	0.223201	-1.5919	0.111408	0.28321	ns	0.547891
CDC37L1-DT:23	2.47613	0.348061	0.213245	1.63221	0.102635	0.269278	ns	0.569799
CDKN2B-AS1:29	2.99472	0.368794	0.178474	2.06637	0.0387934	0.14029	ns	0.852972
CDKN2B-AS1:34	5.1487	0.488666	0.187154	2.61104	0.0090268	0.0482856	ns	1.31618
CDKN2B-AS1:42	3.56269	0.815934	0.212653	3.83692	0.000124585	0.00154919	ns	2.80989
CDKN2B-AS1:52	3.00822	0.225533	0.259201	0.870107	0.384242	0.604667	ns	0.218483
CDKN2B-AS1:56	3.14614	0.45438	0.208258	2.18182	0.0291229	0.114521	ns	0.941115
CDKN2B-AS1:64	2.44311	0.239621	0.236167	1.01463	0.310284	0.534271	ns	0.272238
CEBPA-DT:13	6.15781	0.417583	0.335578	1.24437	0.213364	0.427928	ns	0.368629
CEBPA-DT:14	4.13498	-0.804854	0.456462	-1.76324	0.0778592	0.223722	ns	0.650291
CEBPA-DT:15	12.8769	0.229911	0.300548	0.764971	0.444289	0.657251	ns	0.182269
CEBPB-AS1:2	3.28986	-0.0233621	0.213973	-0.109182	0.913058	0.959663	ns	0.0178812
CELF2-AS1:3	2.59051	-0.290674	0.190386	-1.52676	0.126821	0.307197	ns	0.512583
CERS3-AS1:5	5.56609	0.263747	0.191803	1.37509	0.169102	0.369562	ns	0.432313
CERS3-AS1:7	29.0681	0.795842	0.335191	2.3743	0.0175825	0.0797896	ns	1.09805
CERS3-AS1:8	4.84639	0.575311	0.256005	2.24726	0.0246232	0.101366	ns	0.994107
CERS6-AS1:11	2.59891	0.309829	0.294842	1.05083	0.293337	0.517996	ns	0.285674
CFAP58-DT:10	2.7321	0.768681	0.242575	3.16884	0.00153048	0.012226	ns	1.91272
CFLAR-AS1:8	10.2852	0.259945	0.249153	1.04332	0.296802	0.521289	ns	0.282922
CHKB-DT:41	2.38169	-0.356596	0.306954	-1.16172	0.245347	0.464727	ns	0.332802
CHKB-DT:42	3.20537	0.116045	0.319079	0.363689	0.716091	0.849445	ns	0.0708649
CHKB-DT:43	2.9922	0.626326	0.323335	1.93708	0.0527354	0.173142	ns	0.761597
CHKB-DT:45	2.61141	-1.04198	0.340686	-3.05849	0.00222457	0.0164697	ns	1.78331
CHKB-DT:52	1.61944	-1.32941	0.369317	-3.59964	0.000318661	0.00337919	ns	2.47119
CISTR:8	15.6845	0.187436	0.21097	0.888449	0.374299	0.594625	ns	0.225757
CKMT2-AS1:19	2.12407	0.150623	0.331231	0.454735	0.6493	0.808523	ns	0.0923076
CKMT2-AS1:26	3.93091	0.529619	0.194379	2.72467	0.00643663	0.0373605	ns	1.42759
CKMT2-AS1:32	3.27372	0.204352	0.1812	1.12777	0.259418	0.481455	ns	0.317445
CKMT2-AS1:9	2.21814	-0.0840401	0.336122	-0.250028	0.802565	0.899725	ns	0.0458902
CLDN10-AS1:4	183.228	0.0571724	0.327685	0.174474	0.861493	0.931602	ns	0.0307698
CLDN10-AS1:5	8.60229	0.125501	0.205	0.612197	0.540407	0.732775	ns	0.135029
CLMAT3:9	7.51807	0.0720971	0.191971	0.375561	0.707243	0.844563	ns	0.073368
CLRN1-AS1:1	2.18128	-0.0348575	0.237604	-0.146704	0.883365	0.943674	ns	0.0251779
CLSTN2-AS1:2	2.36177	0.135753	0.265379	0.511545	0.60897	0.780117	ns	0.10784
CNTFR-AS1:13	1.93845	-0.338518	0.249371	-1.35748	0.174628	0.376547	ns	0.424181
CNTFR-AS1:14	4.94375	-0.426358	0.195538	-2.18044	0.0292249	0.114786	ns	0.94011
COL18A1-AS1:1	2.7057	-0.614813	0.265582	-2.31496	0.020615	0.0894013	ns	1.04866
COX10-AS1:13	2.68673	0.0191918	0.182196	0.105336	0.916109	0.960948	ns	0.0173
COX10-AS1:15	5.93746	-0.0326419	0.162928	-0.200346	0.84121	0.920676	ns	0.0358931
COX10-AS1:16	2.05417	-0.588521	0.249835	-2.35564	0.0184907	0.0829394	ns	1.08124
COX10-AS1:18	2.73769	0.591403	0.366761	1.6125	0.106852	0.276194	ns	0.558785
COX10-AS1:21	5.71379	0.449807	0.267899	1.67902	0.0931486	0.252055	ns	0.598505
COX10-AS1:22	4.20658	0.240749	0.323026	0.745291	0.456096	0.667259	ns	0.175706
CPB2-AS1:11	1.84203	0.0306704	0.26374	0.11629	0.907423	0.956979	ns	0.0190975
CPB2-AS1:12	2.46609	-0.290531	0.25294	-1.14862	0.250714	0.47133	ns	0.326675
CPB2-AS1:3	3.35595	0.374813	0.24367	1.5382	0.123999	0.302962	ns	0.518612
CPB2-AS1:4	4.39249	-1.46368	0.316841	-4.6196	3.84e-06	7.62e-05	ns	4.1181
CPEB1-AS1:4	15.1122	0.621619	0.23332	2.66423	0.00771648	0.0429752	ns	1.36678
CPEB2-DT:25	1.98512	0.182845	0.233888	0.781764	0.434353	0.648416	ns	0.188146
CRTC3-AS1:10	44.3955	0.309802	0.292577	1.05887	0.289658	0.514551	ns	0.288571
CRTC3-AS1:11	17.2552	0.146255	0.360658	0.405523	0.685093	0.831095	ns	0.0803491
CRTC3-AS1:8	14.8895	0.291205	0.226333	1.28662	0.198226	0.407446	ns	0.38993
CRTC3-AS1:9	8.49129	-0.194248	0.205196	-0.946646	0.343819	0.568047	ns	0.245616
CSE1L-AS1:10	28.5819	0.186039	0.259899	0.715815	0.474105	0.681848	ns	0.166312
CSTF3-DT:16	22.2316	0.319519	0.256991	1.24331	0.213754	0.428391	ns	0.36816
CTBP1-DT:26	3.22743	0.415238	0.309206	1.34292	0.179298	0.383037	ns	0.416759
CTBP1-DT:30	2.30507	0.124798	0.244671	0.510067	0.610005	0.780858	ns	0.107428
CYP1B1-AS1:11	4.09283	1.19409	0.189088	6.31499	2.7e-10	1.55e-08	ns	7.81104
CYP1B1-AS1:15	36.4534	0.783974	0.306218	2.56018	0.0104617	0.0537214	ns	1.26985
CYP4A22-AS1:1	2.49371	0.01225	0.227518	0.0538418	0.957061	0.980071	ns	0.0087424
CYP4A22-AS1:3	4.81185	0.0778477	0.170877	0.455578	0.648694	0.808161	ns	0.0925023
CYTOR:111	3.04005	-0.00682614	0.184186	-0.0370611	0.970436	0.986143	ns	0.00605989
CYTOR:119	8.70439	1.28186	0.225259	5.6906	1.27e-08	4.89e-07	ns	6.31029
CYTOR:130	2.28484	0.468645	0.2816	1.66422	0.0960677	0.257457	ns	0.589295
CYTOR:22	1.99233	-0.319491	0.288985	-1.10556	0.268916	0.491748	ns	0.308258
CYTOR:3	2.97809	0.565941	0.188756	2.99828	0.00271512	0.0191157	ns	1.71861
CYTOR:65	2.46255	0.556655	0.248466	2.24037	0.0250667	0.102575	ns	0.988957
CYTOR:8	3.59418	-0.287949	0.222611	-1.29351	0.195836	0.404153	ns	0.393455
CYTOR:83	2.4798	0.0574653	0.244165	0.235355	0.813933	0.905203	ns	0.0432539
CYTOR:90	5.89664	0.633896	0.210794	3.00718	0.00263681	0.0186861	ns	1.72848
CYTOR:96	7.34833	1.77298	0.282001	6.28714	3.23e-10	1.82e-08	Up	7.73901
CYTOR:99	2.80269	0.786561	0.398438	1.97411	0.0483692	0.163139	ns	0.787441
DACT3-AS1:6	10.9365	0.251863	0.223759	1.1256	0.260335	0.482501	ns	0.316501
DANCR:13	2.63878	0.121116	0.408061	0.296809	0.766612	0.879248	ns	0.0558884
DANCR:14	3.30137	0.85445	0.341378	2.50295	0.0123164	0.0608559	ns	1.2157
DANCR:16	3.19918	0.172346	0.41959	0.410748	0.681258	0.828925	ns	0.0814846
DANT1:2	42.2822	0.235484	0.273099	0.862268	0.38854	0.608075	ns	0.216043
DANT2:1	3.16458	0.260064	0.338353	0.768615	0.442122	0.655409	ns	0.183488
DANT2:2	6.48282	0.0844199	0.2781	0.303559	0.761464	0.876649	ns	0.0571744
DARS-AS1:31	3.9579	0.697184	0.437093	1.59505	0.110702	0.281939	ns	0.549845
DARS-AS1:50	28.0587	0.279008	0.294903	0.946102	0.344097	0.568372	ns	0.245367
DBET:1	2.81542	-0.462013	0.191171	-2.41674	0.01566	0.073071	ns	1.13625
DBH-AS1:5	2.34715	-0.580954	0.294047	-1.97572	0.0481869	0.162686	ns	0.78865
DCTN1-AS1:16	8.20597	0.155329	0.197825	0.785184	0.432346	0.646851	ns	0.189196
DDR1-DT:3	25.831	0.474948	0.240844	1.97202	0.0486074	0.163672	ns	0.786025
DDX11-AS1:5	11.246	0.0672201	0.232903	0.288619	0.772873	0.882448	ns	0.0543108
DDX11-AS1:7	15.4126	-0.0987765	0.328876	-0.300346	0.763913	0.877575	ns	0.0567159
DDX11-AS1:8	30.6857	0.494589	0.306143	1.61555	0.106192	0.275128	ns	0.560465
DENND5B-AS1:2	1.9136	-0.288639	0.24085	-1.19842	0.230755	0.448348	ns	0.348384
DENND6A-DT:9	6.11562	0.157308	0.226003	0.696042	0.486402	0.690918	ns	0.160573
DGCR11:3	2.48794	0.649454	0.291081	2.23118	0.025669	0.104354	ns	0.98149
DGUOK-AS1:11	14.468	0.45144	0.202021	2.23462	0.0254424	0.103576	ns	0.984742
DGUOK-AS1:7	2.12587	-0.0674388	0.230244	-0.292901	0.769598	0.880901	ns	0.055073
DGUOK-AS1:8	2.33655	0.192611	0.209786	0.918129	0.358551	0.580837	ns	0.235946
DGUOK-AS1:9	16.7425	0.340537	0.220528	1.54419	0.122542	0.300679	ns	0.521897
DHRS4-AS1:13	2.40793	0.993864	0.347393	2.86092	0.00422413	0.0269908	ns	1.56878
DHRS4-AS1:15	1.93997	-0.413066	0.333571	-1.23832	0.215599	0.430684	ns	0.365841
DHRS4-AS1:17	2.23269	1.39468	0.382686	3.64446	0.000267957	0.00291375	ns	2.53555
DHRS4-AS1:24	4.53657	-0.50537	0.315911	-1.59972	0.10966	0.280328	ns	0.552334
DIAPH2-AS1:8	2.98038	0.315209	0.206494	1.52648	0.12689	0.307307	ns	0.512427
DICER1-AS1:16	3.13981	0.0623564	0.193192	0.322769	0.74687	0.867952	ns	0.0615044
DICER1-AS1:18	6.24855	0.523804	0.191988	2.72832	0.0063657	0.0370221	ns	1.43154
DIO3OS:21	3.24639	0.0595245	0.256451	0.232109	0.816453	0.906582	ns	0.0425931
DIRC3-AS1:10	3.10741	0.189378	0.379545	0.498959	0.617808	0.786629	ns	0.10423
DIRC3-AS1:11	4.56007	0.903644	0.295003	3.06316	0.0021901	0.0162958	ns	1.78792
DIRC3-AS1:12	2.23965	-0.230857	0.278212	-0.829789	0.406658	0.624248	ns	0.204643
DIRC3-AS1:17	4.66251	0.0633106	0.355984	0.177847	0.858844	0.93001	ns	0.0315124
DIRC3-AS1:4	1.63853	-0.363752	0.331272	-1.09805	0.272185	0.495517	ns	0.304941
DIRC3-AS1:5	2.17671	-0.256398	0.317849	-0.806668	0.419858	0.636092	ns	0.19648
DIRC3-AS1:6	2.33803	-0.75695	0.297441	-2.54488	0.0109316	0.0554002	ns	1.25649
DISC1-IT1:1	2.75424	0.914075	0.35855	2.54936	0.0107919	0.0548162	ns	1.26109
DISC1-IT1:2	22.7936	0.373502	0.309709	1.20598	0.227826	0.444685	ns	0.351947
DISC1FP1:6	2.16766	-0.341684	0.21933	-1.55785	0.119269	0.295076	ns	0.530067
DISC2:3	8.28688	0.512715	0.236368	2.16914	0.0300723	0.117218	ns	0.931007
DLEU1:2	2.51691	0.262434	0.236956	1.10753	0.268067	0.490544	ns	0.309322
DLEU1:30	2.61306	0.133214	0.221645	0.601023	0.547825	0.737595	ns	0.132182
DLEU1:39	4.22542	-0.326558	0.219656	-1.48668	0.137098	0.323372	ns	0.490298
DLEU1:50	5.29071	0.2243	0.213894	1.04865	0.294337	0.519092	ns	0.284756
DLEU2:26	50.7252	0.610212	0.267221	2.28354	0.0223983	0.0946361	ns	1.02394
DLEU2:32	5.83448	1.65572	0.253629	6.5281	6.66e-11	4.42e-09	Up	8.35499
DLEU2:36	2.43131	0.835964	0.332398	2.51495	0.0119049	0.0592935	ns	1.22699
DLEU2:45	7.04316	1.30083	0.246294	5.28162	1.28e-07	3.75e-06	ns	5.42597
DLEU2:46	6.35181	-0.767182	0.333592	-2.29976	0.0214617	0.0919273	ns	1.03656
DLG1-AS1:4	3.09278	-0.158872	0.174107	-0.912492	0.36151	0.58317	ns	0.234205
DLG5-AS1:2	2.29605	0.139562	0.298262	0.467917	0.639844	0.80166	ns	0.0960098
DLGAP1-AS1:6	2.80274	0.877124	0.349933	2.50655	0.0121916	0.0604283	ns	1.21876
DLGAP1-AS1:9	2.9339	1.09329	0.313121	3.4916	0.000480132	0.00473217	ns	2.32494
DLGAP1-AS2:1	2.73757	0.858889	0.275243	3.12047	0.00180563	0.0139464	ns	1.85554
DLGAP1-AS2:2	13.7873	-0.15037	0.234864	-0.640246	0.522013	0.718533	ns	0.143553
DLGAP1-AS2:3	2.35863	-0.919981	0.326617	-2.81669	0.00485207	0.0301766	ns	1.52033
DLGAP1-AS2:4	2.22147	0.822492	0.348523	2.35993	0.0182782	0.0822093	ns	1.08508
DLGAP1-AS3:3	1.94716	-0.0257135	0.241573	-0.106442	0.915231	0.960422	ns	0.0175378
DLGAP1-AS5:3	2.14318	0.0519774	0.319189	0.162842	0.870643	0.936612	ns	0.0284405
DLGAP1-AS5:4	1.74245	-0.526508	0.374832	-1.40465	0.160125	0.357371	ns	0.446881
DLGAP4-AS1:9	5.34967	0.0418739	0.178849	0.234131	0.814884	0.90549	ns	0.0431162
DLX6-AS1:30	4.87765	-0.0827877	0.391516	-0.211454	0.832533	0.916063	ns	0.0380746
DLX6-AS1:37	6.726	0.311823	0.381025	0.818379	0.413141	0.629796	ns	0.2008
DLX6-AS1:44	4.09258	0.930313	0.300823	3.09256	0.00198435	0.0150996	ns	1.82103
DNAJC27-AS1:22	2.86783	-0.1934	0.203558	-0.950099	0.342062	0.566358	ns	0.246909
DNAJC27-AS1:8	9.72151	0.657595	0.260551	2.52387	0.0116072	0.0580925	ns	1.23588
DNAJC3-DT:16	6.29247	1.07842	0.285693	3.77476	0.000160165	0.00192061	ns	2.71656
DNAJC3-DT:17	12.1265	0.268561	0.288284	0.931585	0.351551	0.575341	ns	0.240075
DNM3OS:1	2.47809	0.0251864	0.267776	0.0940575	0.925063	0.965165	ns	0.0153984
DNM3OS:3	2.43372	-0.121991	0.355385	-0.343264	0.7314	0.85852	ns	0.0662496
DOCK4-AS1:2	1.94277	-0.574518	0.249981	-2.29825	0.0215477	0.0921905	ns	1.03531
DPH6-DT:18	6.23406	0.438283	0.195154	2.24583	0.0247149	0.101581	ns	0.993188
DPH6-DT:24	2.11451	0.366023	0.280048	1.307	0.191212	0.397984	ns	0.400134
DPYD-IT1:1	2.01964	-0.0328543	0.252276	-0.130232	0.896383	0.951243	ns	0.0217085
DSCR9:14	74.8549	0.381066	0.324071	1.17587	0.239646	0.457871	ns	0.339257
DSCR9:16	2.86822	-0.061269	0.180046	-0.340297	0.733633	0.859772	ns	0.0656166
DSG1-AS1:8	3.18326	-0.122114	0.222934	-0.547761	0.583856	0.762989	ns	0.117481
DUBR:1	5.18859	1.15805	0.317629	3.64592	0.000266432	0.00290233	ns	2.53725
DUBR:14	3.4446	0.381382	0.197884	1.9273	0.053942	0.175592	ns	0.755495
DUBR:16	1.91065	-1.10441	0.347345	-3.17957	0.00147492	0.0118426	ns	1.92655
DUBR:26	9.29375	-0.0548673	0.244395	-0.224502	0.822366	0.910243	ns	0.0408428
E2F3-IT1:1	2.65942	0.765306	0.257464	2.97248	0.00295407	0.0204061	ns	1.69024
EDRF1-AS1:33	3.8214	-0.485308	0.229131	-2.11804	0.0341715	0.128232	ns	0.892003
EDRF1-AS1:39	4.56119	0.932563	0.457597	2.03796	0.0415543	0.146675	ns	0.833643
EDRF1-AS1:41	25.4948	0.206221	0.218666	0.943089	0.345635	0.569997	ns	0.244128
EDRF1-AS1:45	16.8635	0.125892	0.29234	0.430636	0.666733	0.818711	ns	0.0868695
EGFLAM-AS2:2	2.17736	-0.669233	0.209346	-3.19677	0.00138974	0.0112727	ns	1.94797
EGOT:18	3.61225	0.38244	0.176864	2.16233	0.0305927	0.118616	ns	0.925856
EIF1B-AS1:14	5.55077	1.31452	0.480642	2.73492	0.00623951	0.036443	ns	1.43839
EIF1B-AS1:15	3.23552	0.67913	0.416446	1.63077	0.102938	0.269831	ns	0.568908
EIF1B-AS1:16	11.2416	0.2384	0.30241	0.788332	0.430502	0.644844	ns	0.190545
EIF1B-AS1:18	91.3635	0.201983	0.317398	0.636371	0.524535	0.72065	ns	0.142276
EIF1B-AS1:19	2.21397	0.0433523	0.197721	0.21926	0.826448	0.912431	ns	0.0398
EIF3J-DT:32	8.93845	0.366116	0.179032	2.04498	0.0408572	0.145096	ns	0.838346
EIF3J-DT:39	2.09552	-0.146755	0.204799	-0.716581	0.473633	0.681597	ns	0.166473
ELDR:5	2.06695	-0.493234	0.220577	-2.23611	0.0253446	0.1033	ns	0.985898
ELF3-AS1:4	3.9645	0.368158	0.354942	1.03724	0.299626	0.523739	ns	0.280885
ELFN1-AS1:6	26.7495	0.105062	0.220539	0.47639	0.633797	0.797783	ns	0.098115
ELOA-AS1:16	52.1073	0.460728	0.275542	1.67208	0.0945084	0.254828	ns	0.593753
ELOVL2-AS1:12	2.69792	-0.0287292	0.237584	-0.120922	0.903753	0.955114	ns	0.0199449
EMX2OS:16	3.30456	-0.484649	0.360928	-1.34279	0.179341	0.383049	ns	0.416746
EMX2OS:17	3.61707	0.200417	0.26991	0.742535	0.457763	0.668758	ns	0.174731
EMX2OS:18	2.62929	-0.737549	0.368331	-2.00241	0.045241	0.155734	ns	0.807616
EMX2OS:3	2.58921	-0.19542	0.339433	-0.575725	0.564801	0.749876	ns	0.12501
EMX2OS:4	1.89489	-1.30987	0.414326	-3.16145	0.00156984	0.0124905	ns	1.90342
EMX2OS:5	4.00424	0.26544	0.414051	0.641081	0.52147	0.718278	ns	0.143708
ENO1-AS1:4	15.6853	0.0557493	0.201767	0.276305	0.782314	0.887981	ns	0.0515965
ENOX1-AS1:1	2.94218	-0.117673	0.187989	-0.625954	0.531345	0.725493	ns	0.139367
ENTPD1-AS1:12	8.41493	0.811999	0.408421	1.98814	0.0467961	0.15943	ns	0.797431
ENTPD1-AS1:31	2.85055	0.223582	0.214549	1.0421	0.297363	0.521784	ns	0.28251
ENTPD1-AS1:33	12.5461	0.0123353	0.278015	0.0443692	0.96461	0.983338	ns	0.00729714
ENTPD1-AS1:34	65.0505	0.451357	0.302647	1.49137	0.135865	0.321275	ns	0.493122
ENTPD1-AS1:38	15.7089	0.741635	0.271441	2.73221	0.00629105	0.0366606	ns	1.4358
ENTPD1-AS1:5	10.2295	-0.00132421	0.231301	-0.00572505	0.995432	0.998106	ns	0.000823321
ENTPD1-AS1:6	2.78388	0.0499789	0.171895	0.290753	0.77124	0.881798	ns	0.054631
ENTPD3-AS1:14	7.04724	0.223853	0.291826	0.767076	0.443036	0.656149	ns	0.182997
ENTPD3-AS1:19	22.3825	0.9702	0.403594	2.4039	0.0162211	0.0749876	ns	1.12501
ENTPD3-AS1:22	48.6036	0.10942	0.29282	0.373677	0.708644	0.845301	ns	0.0729888
EP300-AS1:11	2.62451	-0.252995	0.279986	-0.9036	0.366208	0.587268	ns	0.231164
EP300-AS1:6	19.2665	0.465931	0.268083	1.73801	0.0822087	0.231671	ns	0.635127
EPB41L4A-AS1:11	3.94066	0.54236	0.279361	1.94143	0.0522059	0.172047	ns	0.764353
EPB41L4A-AS1:4	1.82938	0.276342	0.384616	0.718488	0.472456	0.680764	ns	0.167003
EPHA1-AS1:1	1.97399	0.477575	0.382507	1.24854	0.211833	0.426253	ns	0.370333
EPHA1-AS1:2	4.35286	-0.26189	0.265904	-0.984902	0.324672	0.548086	ns	0.261152
ERC2-IT1:3	1.97788	0.156942	0.288189	0.54458	0.586043	0.764746	ns	0.116483
ERICD:7	1.94466	-0.425119	0.324285	-1.31094	0.189878	0.395893	ns	0.402422
ERICH3-AS1:1	3.05046	0.00416542	0.180316	0.0231007	0.98157	0.991052	ns	0.00390349
ERICH6-AS1:18	4.51137	0.868488	0.32905	2.63939	0.00830565	0.0454343	ns	1.34262
ERICH6-AS1:20	6.73713	-0.636143	0.284088	-2.23925	0.0251396	0.102712	ns	0.988378
ESRG:1	11.2115	1.09087	0.495212	2.20284	0.0276062	0.110018	ns	0.958536
ESRG:2	59.4527	0.369622	0.330468	1.11848	0.263361	0.486033	ns	0.313335
EVX1-AS:2	2.04811	-0.074547	0.290214	-0.256869	0.79728	0.896669	ns	0.0473678
EWSAT1:23	2.53993	0.112184	0.222844	0.503417	0.614671	0.78445	ns	0.105435
EXOC3-AS1:2	2.33779	-0.427281	0.316518	-1.34994	0.177034	0.379979	ns	0.42024
EXTL3-AS1:14	2.55755	-0.477935	0.183607	-2.60303	0.00924045	0.0491623	ns	1.30837
EXTL3-AS1:16	26.3325	-0.105653	0.265893	-0.397354	0.691107	0.83535	ns	0.0781316
EXTL3-AS1:21	4.4352	-0.112904	0.36427	-0.309945	0.756603	0.873322	ns	0.0588258
FAM111A-DT:21	3.8484	0.671473	0.326558	2.05621	0.0397622	0.142712	ns	0.84554
FAM111A-DT:31	7.09954	0.174761	0.303116	0.576548	0.564245	0.74943	ns	0.125269
FAM111A-DT:32	3.45419	0.3154	0.316644	0.996071	0.319216	0.542859	ns	0.265313
FAM138B:4	1.70951	-0.49332	0.295784	-1.66784	0.0953485	0.256017	ns	0.591732
FAM138D:4	1.70945	-0.147318	0.270528	-0.544559	0.586057	0.764746	ns	0.116483
FAM138F:6	2.21095	-0.0455494	0.267913	-0.170015	0.864998	0.933688	ns	0.0297981
FAM155A-IT1:3	2.13641	-0.382181	0.231237	-1.65277	0.098378	0.261484	ns	0.582555
FAM157C:13	3.88256	1.89317	0.334165	5.66536	1.47e-08	5.5e-07	Up	6.25992
FAM157C:9	6.69108	2.87114	0.368943	7.78206	7.14e-15	1.25e-12	Up	11.9024
FAM160A1-DT:16	2.14289	0.269824	0.268701	1.00418	0.315292	0.539082	ns	0.268345
FAM160A1-DT:17	1.80145	-0.57005	0.391439	-1.45629	0.145312	0.335726	ns	0.474015
FAM160A1-DT:18	3.16379	0.811387	0.241506	3.3597	0.000780276	0.00705064	ns	2.15177
FAM160A1-DT:19	4.13136	0.266195	0.204171	1.30378	0.192307	0.399681	ns	0.398287
FAM160A1-DT:23	4.71204	-0.135071	0.238734	-0.565779	0.571544	0.754477	ns	0.122354
FAM160A1-DT:29	3.43694	-0.377125	0.184118	-2.04828	0.0405326	0.144504	ns	0.84012
FAM167A-AS1:4	2.09933	-0.538576	0.257887	-2.08842	0.0367603	0.13537	ns	0.868477
FAM167A-AS1:6	2.01784	-0.177985	0.234961	-0.757507	0.448746	0.660981	ns	0.179811
FAM170B-AS1:1	1.75768	-0.482075	0.250721	-1.92276	0.0545106	0.176738	ns	0.752671
FAM182A:12	11.0931	0.730919	0.221769	3.29586	0.000981194	0.00855043	ns	2.06801
FAM182A:24	6.15223	-0.0199152	0.175563	-0.113436	0.909685	0.958669	ns	0.0183314
FAM182A:25	13.2216	0.49564	0.233219	2.12521	0.0335688	0.126825	ns	0.896794
FAM182A:28	2.12824	0.45129	0.22772	1.98178	0.0475039	0.161307	ns	0.792346
FAM182A:39	2.02276	-0.30376	0.268145	-1.13282	0.257291	0.478773	ns	0.31987
FAM198B-AS1:24	2.33586	-0.272854	0.205703	-1.32645	0.184692	0.389134	ns	0.4099
FAM215B:1	6.18406	0.450373	0.2317	1.94378	0.0519224	0.171377	ns	0.766047
FAM230B:4	3.88557	-0.246451	0.282741	-0.871648	0.3834	0.603759	ns	0.219136
FAM230B:9	2.78578	-0.158813	0.193543	-0.820558	0.411898	0.628926	ns	0.201401
FAM239A:29	2.3877	0.347886	0.270504	1.28607	0.19842	0.407723	ns	0.389635
FAM239A:31	2.75815	-0.271466	0.225499	-1.20384	0.22865	0.445833	ns	0.350828
FAM242C:10	2.07718	-0.172707	0.23491	-0.735206	0.462214	0.672472	ns	0.172326
FAM27C:1	4.6686	0.259184	0.29614	0.875209	0.38146	0.60209	ns	0.220339
FAM27C:2	3.69693	0.663588	0.418512	1.58559	0.112832	0.285488	ns	0.544412
FAM27E2:4	7.43169	-0.120869	0.209346	-0.577362	0.563695	0.749234	ns	0.125383
FAM27E2:5	3.32627	-1.06464	0.248424	-4.28557	1.82e-05	0.000297053	ns	3.52717
FAM53B-AS1:11	43.2114	0.438452	0.296833	1.4771	0.139648	0.326759	ns	0.485773
FAM53B-AS1:14	2.35281	-1.27737	0.373152	-3.4232	0.000618874	0.00581518	ns	2.23544
FAM53B-AS1:9	2.36899	-0.760019	0.268148	-2.83433	0.00459225	0.0289643	ns	1.53814
FAM66B:12	2.57192	-0.710863	0.359742	-1.97604	0.0481507	0.162641	ns	0.788769
FAM66B:14	2.93558	-0.225973	0.203026	-1.11303	0.265698	0.488017	ns	0.311565
FAM66B:15	3.82591	0.0845552	0.1797	0.470536	0.637972	0.800312	ns	0.0967407
FAM66B:7	23.7479	0.457681	0.249085	1.83745	0.0661433	0.201652	ns	0.695398
FAM87A:13	2.44675	-0.705494	0.238697	-2.9556	0.00312064	0.0212988	ns	1.67165
FAM87A:9	3.12882	-0.482228	0.205128	-2.35086	0.01873	0.0836442	ns	1.07756
FAM95B1:17	13.4119	0.698357	0.24904	2.8042	0.0050442	0.0310052	ns	1.50857
FAM99B:5	4.54659	0.886015	0.254508	3.48129	0.000499004	0.00489	ns	2.31069
FBXL19-AS1:4	4.09067	0.274792	0.229803	1.19578	0.231784	0.449554	ns	0.347218
FBXO3-DT:19	3.44178	-0.956224	0.347821	-2.74918	0.00597445	0.035256	ns	1.45277
FBXO3-DT:20	2.89749	0.518235	0.295205	1.75551	0.0791724	0.225939	ns	0.646008
FBXO3-DT:22	2.82112	-0.043967	0.226489	-0.194124	0.846079	0.923263	ns	0.0346745
FENDRR:12	2.08262	0.135942	0.270079	0.503342	0.614724	0.784453	ns	0.105433
FENDRR:25	2.04367	-0.257627	0.24567	-1.04867	0.29433	0.519092	ns	0.284756
FER1L6-AS1:1	2.04476	-0.113116	0.222314	-0.508813	0.610883	0.781579	ns	0.107027
FEZF1-AS1:10	3.82094	0.889006	0.417005	2.13189	0.0330163	0.125227	ns	0.902301
FEZF1-AS1:15	2.38076	-0.173871	0.357883	-0.485833	0.627086	0.79284	ns	0.100815
FEZF1-AS1:16	2.99434	0.768617	0.276085	2.78398	0.00536959	0.0324273	ns	1.48909
FEZF1-AS1:17	2.27549	-0.23582	0.363513	-0.648724	0.516516	0.71408	ns	0.146253
FEZF1-AS1:8	4.74691	0.494738	0.397155	1.2457	0.212873	0.427453	ns	0.369111
FEZF1-AS1:9	3.76845	-0.301221	0.392716	-0.767022	0.443069	0.656149	ns	0.182997
FGD5-AS1:1	2.4063	0.326311	0.266625	1.22386	0.221007	0.436864	ns	0.359654
FGD5-AS1:16	2.81447	-0.51384	0.436965	-1.17593	0.239623	0.457871	ns	0.339257
FGD5-AS1:21	2.68126	0.0477206	0.449041	0.106272	0.915366	0.960441	ns	0.0175294
FGD5-AS1:24	2.55588	0.613396	0.289319	2.12014	0.0339946	0.127893	ns	0.893155
FGD5-AS1:30	2.36034	0.774929	0.386602	2.00446	0.0450207	0.155106	ns	0.809372
FGD5-AS1:31	3.92653	0.243156	0.468342	0.519184	0.603632	0.776602	ns	0.109801
FILNC1:17	1.95612	-0.532225	0.240798	-2.21026	0.0270874	0.108551	ns	0.964367
FIRRE:12	15.014	0.00967811	0.237036	0.0408296	0.967432	0.984699	ns	0.00669662
FIRRE:7	2.80689	-0.375519	0.185634	-2.0229	0.0430832	0.150425	ns	0.822679
FLG-AS1:14	2.56067	0.345385	0.204112	1.69213	0.0906203	0.247365	ns	0.606661
FLG-AS1:20	2.98325	0.372031	0.212318	1.75224	0.079733	0.226971	ns	0.644029
FLG-AS1:23	4.84467	0.440763	0.192691	2.28741	0.0221717	0.0940465	ns	1.02666
FLG-AS1:28	1.93807	-0.0957636	0.249609	-0.383655	0.701234	0.841266	ns	0.0750668
FLNB-AS1:5	2.50409	-0.651102	0.234702	-2.77417	0.00553428	0.033096	ns	1.48022
FLVCR1-DT:19	2.48302	-0.187987	0.332579	-0.56524	0.57191	0.754707	ns	0.122221
FLVCR1-DT:23	2.81207	0.205272	0.222152	0.924019	0.355477	0.577863	ns	0.238175
FLVCR1-DT:29	1.92078	-0.0930475	0.311116	-0.299077	0.764881	0.877999	ns	0.056506
FMR1-AS1:11	3.23185	0.3585	0.210759	1.70099	0.0889442	0.24435	ns	0.611988
FMR1-AS1:15	6.14964	-0.0247804	0.314137	-0.0788839	0.937125	0.970444	ns	0.0130296
FMR1-AS1:16	2.62294	0.615502	0.367245	1.676	0.093738	0.253283	ns	0.596395
FMR1-IT1:1	2.93802	0.0685205	0.262755	0.260778	0.794264	0.895209	ns	0.0480754
FOXD2-AS1:2	2.43766	-0.906869	0.279155	-3.24862	0.00115967	0.0097975	ns	2.00888
FOXG1-AS1:10	2.31549	-0.00868486	0.227798	-0.0381253	0.969588	0.985762	ns	0.00622776
FOXG1-AS1:5	2.95443	-0.13504	0.221829	-0.608756	0.542686	0.733887	ns	0.134371
FOXG1-AS1:6	2.06235	0.14707	0.378658	0.388397	0.697722	0.839088	ns	0.0761927
FOXG1-AS1:7	3.74349	0.210188	0.247454	0.8494	0.395659	0.614066	ns	0.211785
FOXG1-AS1:8	2.52771	-0.00809633	0.223979	-0.0361478	0.971165	0.986278	ns	0.00600056
FOXP1-IT1:1	2.56402	0.511283	0.241259	2.11923	0.0340713	0.128039	ns	0.892656
FOXP4-AS1:11	39.281	0.107172	0.30217	0.354674	0.722834	0.85291	ns	0.069097
FOXP4-AS1:12	7.41451	0.696684	0.392925	1.77307	0.0762171	0.221165	ns	0.655283
FOXP4-AS1:9	24.2571	-0.221049	0.252532	-0.875331	0.381394	0.602031	ns	0.220381
FRG1-DT:17	2.60031	-2.13999	0.424226	-5.04444	4.55e-07	1.16e-05	Down	4.93501
FRG1-DT:19	4.3248	0.511628	0.230554	2.21913	0.0264781	0.106797	ns	0.971442
FRG1-DT:20	13.7932	0.731325	0.248299	2.94534	0.00322605	0.02188	ns	1.65995
FRG1-DT:22	9.75498	0.495985	0.289862	1.71111	0.0870613	0.240788	ns	0.618365
FRGCA:5	11.1211	0.129376	0.217755	0.594134	0.552423	0.741326	ns	0.129991
FRMD6-AS1:1	12.9423	-0.0315165	0.345542	-0.0912089	0.927327	0.966299	ns	0.0148886
FRMD6-AS1:3	2.05384	-0.428942	0.213767	-2.00659	0.0447937	0.154531	ns	0.810984
FRY-AS1:10	12.745	-0.342409	0.274905	-1.24555	0.212928	0.427484	ns	0.36908
FRY-AS1:6	4.27322	1.10661	0.307096	3.60347	0.000313997	0.00333662	ns	2.47669
FRY-AS1:7	7.36087	0.444641	0.381081	1.16679	0.243296	0.462145	ns	0.335222
FTX:24	3.58954	1.19256	0.270463	4.40935	1.04e-05	0.000182557	ns	3.7386
FTX:26	2.92234	0.531439	0.293975	1.80777	0.0706428	0.210768	ns	0.676194
FTX:29	9.39763	0.579896	0.4057	1.42937	0.152897	0.347232	ns	0.45938
FTX:30	21.8188	0.154951	0.500594	0.309534	0.756915	0.873544	ns	0.0587153
FTX:34	11.0971	1.04078	0.371733	2.79979	0.00511354	0.0313376	ns	1.50393
FTX:35	17.7844	4.34181	0.54174	8.01458	1.11e-15	2.27e-13	Up	12.6442
FTX:36	31.4554	0.823079	0.478648	1.71959	0.0855068	0.237577	ns	0.624196
FTX:40	21.2108	2.26859	0.492942	4.60215	4.18e-06	8.24e-05	Up	4.08415
FTX:43	16.1789	1.5077	0.518909	2.90551	0.00366653	0.0242428	Up	1.61542
FTX:48	3.60333	0.874695	0.418598	2.08958	0.0366555	0.135105	ns	0.869327
FTX:51	2.42784	0.285401	0.212219	1.34484	0.178676	0.382185	ns	0.417726
FTX:52	3.38718	0.905765	0.407835	2.22091	0.026357	0.106453	ns	0.972842
FTX:54	11.001	0.639434	0.393448	1.62521	0.104119	0.271913	ns	0.56557
FTX:55	7.60437	0.444497	0.341122	1.30304	0.192561	0.400078	ns	0.397855
FTX:59	8.78904	0.530286	0.254305	2.08523	0.0370482	0.136112	ns	0.866105
FUT8-AS1:4	2.51067	0.173839	0.290456	0.598502	0.549505	0.738983	ns	0.131366
FZD10-DT:29	3.3528	0.525744	0.359494	1.46246	0.143616	0.332706	ns	0.477939
FZD10-DT:30	6.79195	-0.233148	0.412016	-0.565871	0.571481	0.754454	ns	0.122367
FZD10-DT:31	2.14009	-1.53968	0.404123	-3.80994	0.000139002	0.00169863	Down	2.7699
FZD10-DT:33	2.06794	1.09212	0.384814	2.83805	0.00453896	0.0286789	ns	1.54244
FZD10-DT:38	3.06297	-0.0576559	0.211093	-0.27313	0.784753	0.889176	ns	0.0510123
FZD10-DT:39	3.84254	0.0342513	0.352992	0.0970314	0.922701	0.963778	ns	0.0160229
GABPB1-AS1:16	8.96322	-0.517474	0.324148	-1.59641	0.110397	0.281528	ns	0.550478
GABPB1-AS1:17	2.72917	0.298929	0.417432	0.716114	0.473921	0.681829	ns	0.166325
GABPB1-AS1:19	3.33232	0.33247	0.386523	0.860155	0.389703	0.609106	ns	0.215307
GABPB1-AS1:21	4.26918	1.21268	0.418612	2.8969	0.00376864	0.0247032	ns	1.60725
GABPB1-AS1:33	16.4987	1.17439	0.445674	2.63508	0.00841171	0.0458678	ns	1.33849
GABPB1-AS1:9	5.65231	0.738233	0.434244	1.70004	0.0891231	0.244645	ns	0.611464
GABPB1-IT1:6	3.82061	0.883874	0.215707	4.09757	4.18e-05	0.000602365	ns	3.22014
GAS1RR:11	2.7035	0.071598	0.200734	0.35668	0.721331	0.85213	ns	0.0694939
GAS1RR:14	5.69249	0.338096	0.209287	1.61547	0.10621	0.27514	ns	0.560446
GAS1RR:16	2.02075	-0.384574	0.377687	-1.01823	0.308567	0.532433	ns	0.273735
GAS1RR:6	4.48264	0.148459	0.274249	0.541329	0.588281	0.765847	ns	0.115858
GAS5:2	16.2726	0.642606	0.248058	2.59055	0.00958235	0.0503779	ns	1.29776
GAS5:46	2.12615	0.615964	0.404535	1.52265	0.127847	0.308824	ns	0.510289
GAS5:55	4.77983	1.92692	0.458054	4.20674	2.59e-05	0.000396406	Up	3.40186
GAS6-DT:16	13.5149	-1.67518	0.375843	-4.45712	8.31e-06	0.000149859	Down	3.82432
GAS6-DT:17	148.881	0.630696	0.343066	1.83841	0.0660021	0.20149	ns	0.695746
GAS8-AS1:1	1.80752	-0.74541	0.25615	-2.91005	0.00361375	0.02398	ns	1.62015
GASAL1:25	3.72727	-0.307401	0.349475	-0.879607	0.379073	0.599626	ns	0.22212
GASAL1:29	13.3265	0.189607	0.279925	0.677351	0.498184	0.700193	ns	0.154782
GATA2-AS1:17	4.85198	-0.263641	0.222848	-1.18306	0.236787	0.455028	ns	0.341962
GATA2-AS1:5	3.03798	0.492028	0.299992	1.64014	0.100977	0.266219	ns	0.574761
GATA2-AS1:7	2.43848	-0.723369	0.353852	-2.04427	0.0409272	0.145294	ns	0.837752
GATA3-AS1:15	2.29853	0.138475	0.256896	0.53903	0.589866	0.767133	ns	0.115129
GATA3-AS1:16	2.34109	-0.120176	0.295936	-0.406089	0.684678	0.830856	ns	0.080474
GATA3-AS1:17	2.27284	-0.313154	0.256332	-1.22168	0.22183	0.437649	ns	0.358874
GATA6-AS1:10	2.69409	0.0405963	0.33831	0.119997	0.904485	0.955445	ns	0.0197941
GATA6-AS1:11	10.7875	1.1291	0.385904	2.92586	0.00343507	0.0230238	ns	1.63782
GATA6-AS1:17	1.965	-0.623096	0.397336	-1.56818	0.116838	0.29135	ns	0.535585
GATA6-AS1:18	2.64805	-1.51729	0.397788	-3.81432	0.000136558	0.00167173	Down	2.77683
GATA6-AS1:20	2.04453	-0.559308	0.375803	-1.4883	0.136672	0.322622	ns	0.491305
GATA6-AS1:5	2.21502	-0.950555	0.302116	-3.14632	0.00165338	0.0129954	ns	1.88621
GCC2-AS1:3	2.11911	0.0971926	0.334992	0.290134	0.771714	0.882064	ns	0.0544997
GCC2-AS1:9	2.58343	0.270728	0.258096	1.04894	0.294204	0.51907	ns	0.284774
GHET1:6	72.4	0.517102	0.250827	2.06159	0.0392467	0.141466	ns	0.849347
GLYCTK-AS1:8	2.85292	0.0515245	0.200221	0.257338	0.796918	0.896456	ns	0.0474709
GMDS-DT:114	3.53227	0.37163	0.233842	1.58923	0.112008	0.284235	ns	0.546322
GMDS-DT:115	2.33733	-0.0929715	0.294678	-0.315502	0.752381	0.870674	ns	0.0601445
GMDS-DT:116	5.36242	0.445331	0.192335	2.31539	0.0205913	0.0893176	ns	1.04906
GMDS-DT:138	5.41382	0.855703	0.213327	4.01123	6.04e-05	0.000829483	ns	3.08119
GMDS-DT:140	4.07944	-0.0716177	0.1743	-0.410887	0.681156	0.828925	ns	0.0814846
GMDS-DT:78	3.01562	0.365726	0.18849	1.94029	0.0523441	0.17229	ns	0.763739
GMDS-DT:87	3.06076	0.47016	0.20485	2.29515	0.0217247	0.0928217	ns	1.03235
GNAS-AS1:12	2.02498	-0.698485	0.23444	-2.97938	0.00288834	0.0200598	ns	1.69767
GNAS-AS1:3	6.73615	0.203333	0.202142	1.00589	0.314468	0.538317	ns	0.268962
GPC5-AS1:7	20.6979	0.0601773	0.255175	0.235827	0.813567	0.904992	ns	0.0433555
GPRC5D-AS1:38	3.42986	0.739635	0.209637	3.52817	0.000418437	0.00421103	ns	2.37561
GRID1-AS1:2	1.87331	-0.243074	0.268265	-0.906098	0.364884	0.586125	ns	0.23201
GSEC:8	2.30726	-0.00605693	0.225414	-0.0268702	0.978563	0.989905	ns	0.00440631
GTSE1-DT:4	2.27253	-0.325403	0.237797	-1.36841	0.171184	0.372196	ns	0.429229
H19:7	4.13336	1.00703	0.386851	2.60314	0.00923736	0.0491623	ns	1.30837
H1FX-AS1:12	3.36344	-0.00933932	0.247443	-0.0377433	0.969892	0.98592	ns	0.0061583
HAGLR:11	1.87198	-0.372152	0.328048	-1.13444	0.256609	0.478032	ns	0.320543
HAGLR:14	1.92888	-0.297591	0.350862	-0.848172	0.396342	0.614616	ns	0.211396
HAND2-AS1:128	2.5831	-0.238607	0.248403	-0.960565	0.336771	0.560739	ns	0.251239
HAND2-AS1:129	4.91188	-0.137022	0.203509	-0.673299	0.500757	0.702415	ns	0.153406
HAND2-AS1:69	8.21079	0.123963	0.305451	0.405836	0.684863	0.830885	ns	0.0804589
HAND2-AS1:70	4.90328	0.162978	0.419451	0.388551	0.697608	0.839088	ns	0.0761927
HAND2-AS1:72	2.62183	0.0296345	0.371211	0.0798319	0.936371	0.969952	ns	0.0132496
HAND2-AS1:73	2.90376	0.19109	0.275539	0.693515	0.487986	0.691589	ns	0.160152
HAR1A:1	7.14049	-0.200759	0.270487	-0.742215	0.457957	0.668758	ns	0.174731
HAR1B:7	2.05498	-0.163689	0.283848	-0.576677	0.564157	0.749411	ns	0.12528
HCG11:5	12.2006	0.587003	0.226844	2.5877	0.00966188	0.050757	ns	1.2945
HCG15:2	3.98828	-0.0474438	0.205477	-0.230895	0.817396	0.907187	ns	0.0423033
HCG20:4	11.6906	0.304	0.216814	1.40212	0.160879	0.358195	ns	0.445881
HCG21:1	10.5984	0.102392	0.195125	0.524752	0.599756	0.773955	ns	0.111284
HCG23:11	201.222	-0.457842	0.422196	-1.08443	0.278174	0.501969	ns	0.299323
HCG23:4	1.99502	-0.0167272	0.274587	-0.0609177	0.951425	0.976784	ns	0.0102014
HCG23:5	49.4627	1.63905	0.468023	3.50207	0.000461651	0.00457638	Up	2.33948
HCG26:1	4.22045	1.10961	0.307906	3.60372	0.000313692	0.00333591	ns	2.47679
HCP5:11	3.79124	0.844702	0.286784	2.94542	0.00322512	0.02188	ns	1.65995
HCP5:2	4.99684	2.88752	0.45195	6.38903	1.67e-10	9.99e-09	Up	8.00035
HCP5:3	17.3514	3.93618	0.455993	8.63211	6.02e-18	1.99e-15	Up	14.7002
HCP5:4	3.96886	1.05488	0.445937	2.36552	0.0180045	0.0812738	ns	1.09005
HDAC11-AS1:5	12.5707	0.498881	0.244214	2.04281	0.0410717	0.145552	ns	0.836983
HDAC2-AS2:103	2.47211	0.0209322	0.275263	0.0760446	0.939384	0.971624	ns	0.0125016
HDAC2-AS2:113	15.7875	0.181852	0.225731	0.805613	0.420466	0.636739	ns	0.196038
HDAC2-AS2:72	5.05279	0.240053	0.178719	1.34318	0.179213	0.382896	ns	0.416919
HDAC2-AS2:84	3.51296	0.0328994	0.179207	0.183583	0.854341	0.927396	ns	0.032735
HDAC2-AS2:97	10.0737	0.301468	0.235556	1.27981	0.200611	0.410622	ns	0.386558
HDHD5-AS1:14	2.14477	-0.629688	0.25248	-2.49401	0.0126309	0.0620916	ns	1.20697
HDHD5-AS1:18	33.7896	-0.0530865	0.258814	-0.205115	0.837483	0.918702	ns	0.0368251
HECTD2-AS1:2	13.961	0.510761	0.317419	1.60911	0.107593	0.277393	ns	0.556905
HECW1-IT1:1	2.08531	-0.121586	0.213854	-0.568545	0.569665	0.752976	ns	0.123219
HEXA-AS1:2	3.01352	0.211217	0.248227	0.850902	0.394824	0.613327	ns	0.212308
HHIP-AS1:8	2.22777	-0.842928	0.254952	-3.30623	0.000945616	0.00829418	ns	2.08123
HID1-AS1:3	2.52833	-0.307624	0.214902	-1.43146	0.152299	0.346486	ns	0.460314
HIF1A-AS1:5	4.29205	-0.152785	0.172344	-0.886513	0.375341	0.595669	ns	0.224995
HIPK1-AS1:14	2.34568	0.106084	0.318984	0.332569	0.739459	0.862562	ns	0.0642095
HIPK1-AS1:4	3.26381	-0.625895	0.375166	-1.66832	0.0952527	0.255838	ns	0.592036
HIPK1-AS1:6	2.73654	0.433939	0.247392	1.75405	0.0794211	0.226344	ns	0.64523
HLA-F-AS1:1	2.18446	0.426309	0.246977	1.72611	0.0843284	0.235354	ns	0.628279
HLA-F-AS1:9	2.66151	0.0761807	0.211299	0.360534	0.718448	0.850381	ns	0.0703864
HNF1A-AS1:14	7.26138	-0.0342071	0.419349	-0.0815718	0.934987	0.969133	ns	0.0136168
HNF1A-AS1:7	3.01114	-0.425057	0.393689	-1.07968	0.280287	0.504187	ns	0.297408
HNF1A-AS1:8	61.8905	0.14701	0.289381	0.508015	0.611443	0.781938	ns	0.106828
HNF1A-AS1:9	11.7985	0.177995	0.217035	0.820124	0.412146	0.629097	ns	0.201283
HNF4A-AS1:13	1.85356	-0.00893596	0.336798	-0.0265321	0.978833	0.989934	ns	0.00439389
HNF4A-AS1:15	2.25137	-0.278998	0.235388	-1.18527	0.235912	0.454214	ns	0.34274
HNF4A-AS1:6	2.5082	-0.764539	0.316448	-2.416	0.015692	0.0731511	ns	1.13578
HNF4A-AS1:7	2.02672	-0.167785	0.329337	-0.509461	0.610429	0.781157	ns	0.107262
HNF4A-AS1:9	2.53945	-0.19043	0.208255	-0.914407	0.360503	0.582221	ns	0.234912
HOTTIP:3	1.61375	-0.0247519	0.347328	-0.0712638	0.943188	0.973279	ns	0.0117625
HOXA-AS2:4	2.76315	-0.347516	0.257947	-1.34724	0.177902	0.381087	ns	0.418976
HOXC-AS3:6	2.39555	-0.620853	0.307388	-2.01977	0.0434076	0.151172	ns	0.820529
HOXC-AS3:7	1.91851	0.0258598	0.343001	0.0753928	0.939902	0.971869	ns	0.0123924
HS1BP3-IT1:2	2.52434	-0.00785297	0.228115	-0.0344256	0.972538	0.986814	ns	0.00576484
HTT-AS:3	2.43515	-0.394839	0.194989	-2.02493	0.0428747	0.150054	ns	0.823752
HYI-AS1:3	2.36125	0.0843685	0.212616	0.396811	0.691507	0.835538	ns	0.0780336
HYMAI:7	3.134	0.472517	0.310543	1.52158	0.128114	0.309232	ns	0.509715
ID2-AS1:13	3.67006	0.477709	0.249992	1.9109	0.056018	0.18023	ns	0.744172
ID2-AS1:14	1.96002	-0.548923	0.327864	-1.67424	0.0940835	0.253902	ns	0.595334
ID2-AS1:16	2.75026	0.575178	0.261507	2.19948	0.0278441	0.110783	ns	0.955527
ID2-AS1:20	2.11843	-0.806019	0.343329	-2.34766	0.0188917	0.0841316	ns	1.07504
IDH1-AS1:6	2.0459	-0.738501	0.338481	-2.18181	0.0291239	0.114521	ns	0.941115
IDH1-AS1:7	11.2795	0.996783	0.224556	4.43891	9.04e-06	0.000160993	ns	3.79319
IDH2-DT:12	2.38355	-0.0169234	0.199779	-0.0847105	0.932492	0.968213	ns	0.014029
IDH2-DT:16	3.71796	0.684984	0.407772	1.67982	0.0929917	0.251751	ns	0.599029
IDH2-DT:17	106.175	0.83517	0.37594	2.22155	0.0263137	0.106324	ns	0.973369
IER3-AS1:9	3.35542	0.752019	0.323983	2.32117	0.0202776	0.0883621	ns	1.05373
IGBP1-AS1:1	2.27406	-0.423876	0.285017	-1.48719	0.136964	0.323129	ns	0.490624
IGFL2-AS1:12	2.21994	-1.18225	0.386873	-3.05591	0.00224382	0.0165763	ns	1.78051
IGFL2-AS1:6	1.88959	-0.0143771	0.283844	-0.0506514	0.959603	0.981086	ns	0.00829272
IL10RB-DT:19	3.30876	0.459295	0.248656	1.84711	0.0647317	0.199271	ns	0.700555
IL12A-AS1:12	3.00428	-0.567291	0.326435	-1.73784	0.0822395	0.231697	ns	0.635079
IL12A-AS1:13	2.0438	-0.307404	0.28539	-1.07714	0.281419	0.505206	ns	0.296532
IL12A-AS1:14	2.89615	-0.0242318	0.194854	-0.124359	0.901031	0.953757	ns	0.0205621
IL12A-AS1:6	7.04587	0.151228	0.187266	0.807559	0.419344	0.635642	ns	0.196787
IL21R-AS1:1	2.79358	-0.149607	0.303421	-0.493068	0.621964	0.789415	ns	0.102695
IL21R-AS1:2	1.82992	-0.478364	0.335483	-1.42589	0.153899	0.348697	ns	0.457552
IL6R-AS1:3	4.89794	-0.20511	0.190301	-1.07782	0.281114	0.504835	ns	0.29685
ILF3-DT:17	2.78406	-1.49087	0.433061	-3.44263	0.000576084	0.00548817	ns	2.26057
ILF3-DT:20	5.682	0.312137	0.243477	1.282	0.199844	0.409664	ns	0.387572
ILF3-DT:21	2.34881	0.597395	0.424385	1.40767	0.159228	0.356134	ns	0.448386
INE2:1	9.86415	-0.381323	0.240229	-1.58733	0.112438	0.284791	ns	0.545474
INHBA-AS1:11	2.3231	-0.178456	0.216042	-0.826026	0.408789	0.626162	ns	0.203313
INHBA-AS1:4	2.04055	0.12366	0.283813	0.43571	0.663047	0.816343	ns	0.0881273
INKA2-AS1:16	2.66256	-0.401596	0.327196	-1.22739	0.219678	0.435452	ns	0.361059
INKA2-AS1:24	3.45875	0.304067	0.305708	0.994632	0.319915	0.543472	ns	0.264823
INKA2-AS1:25	2.42238	-0.0339484	0.32891	-0.103215	0.917792	0.961673	ns	0.0169727
INTS6-AS1:29	3.08341	0.085734	0.193188	0.443785	0.657198	0.813308	ns	0.0897448
INTS6-AS1:32	2.64775	-0.0043071	0.212108	-0.0203062	0.983799	0.991849	ns	0.00355444
INTS6-AS1:6	2.40969	0.18604	0.280924	0.662243	0.507815	0.70801	ns	0.149961
IQCH-AS1:16	1.87672	-0.163526	0.353493	-0.462601	0.64365	0.80471	ns	0.0943608
ITFG2-AS1:22	2.71623	0.172021	0.19539	0.880397	0.378644	0.599119	ns	0.222487
ITGA9-AS1:34	2.85948	-0.03284	0.203338	-0.161505	0.871696	0.937216	ns	0.0281601
ITGA9-AS1:39	591.54	0.228419	0.334447	0.682977	0.494621	0.697238	ns	0.156619
ITGA9-AS1:49	5.00658	0.0672169	0.199479	0.336962	0.736146	0.861487	ns	0.0647512
ITGA9-AS1:6	16.7201	0.111848	0.270406	0.41363	0.679145	0.827518	ns	0.0822227
ITGB1-DT:29	3.64689	-0.283835	0.382878	-0.741319	0.4585	0.66928	ns	0.174392
ITGB1-DT:30	3.99473	0.797986	0.297323	2.6839	0.00727684	0.0411439	ns	1.38569
ITGB1-DT:43	26.1898	-1.34e-05	0.280811	-4.76e-05	0.999962	0.999962	ns	1.64819e-05
ITPK1-AS1:1	2.69296	0.00286051	0.226592	0.012624	0.989928	0.99532	ns	0.00203733
ITPKB-AS1:2	14.6394	-0.0695791	0.332158	-0.209476	0.834077	0.916676	ns	0.0377841
ITPKB-AS1:3	11.2831	1.09363	0.34586	3.16206	0.00156658	0.0124707	ns	1.90411
ITPR1-DT:11	2.14914	0.427648	0.257955	1.65784	0.0973493	0.259733	ns	0.585473
JADRR:3	5.47143	-0.00387831	0.182001	-0.0213092	0.982999	0.991741	ns	0.00360174
JARID2-AS1:4	2.06995	0.275694	0.252861	1.0903	0.27558	0.498912	ns	0.301976
JAZF1-AS1:5	3.01467	0.285339	0.202977	1.40577	0.159792	0.35689	ns	0.447466
JPX:19	15.2698	0.197927	0.250566	0.789921	0.429574	0.644251	ns	0.190945
JPX:20	14.5885	1.02549	0.28674	3.57637	0.000348397	0.00363814	ns	2.43912
JPX:22	8.5556	0.928016	0.242285	3.83026	0.000128006	0.00158026	ns	2.80127
JPX:25	11.9286	1.12257	0.37589	2.98644	0.00282247	0.0196834	ns	1.7059
JPX:28	71.9231	0.650196	0.307336	2.11559	0.0343797	0.128875	ns	0.889833
JPX:31	3.7921	0.490234	0.228736	2.14323	0.0320947	0.122815	ns	0.910747
JPX:35	6.10367	0.0459855	0.259959	0.176895	0.859591	0.930377	ns	0.0313408
JPX:37	5.55383	0.437171	0.217973	2.00562	0.0448967	0.154782	ns	0.810279
JPX:40	5.14646	0.425735	0.328051	1.29777	0.194366	0.402413	ns	0.395328
JPX:45	11.1361	0.151165	0.31668	0.477344	0.633117	0.797338	ns	0.0983574
JPX:47	3.21828	-1.11101	0.427602	-2.59824	0.00937035	0.0495807	ns	1.30469
JPX:51	18.7887	2.93539	0.43484	6.75051	1.47e-11	1.21e-09	Up	8.91901
KCNIP4-IT1:1	1.88605	0.346347	0.358865	0.965118	0.334486	0.557968	ns	0.25339
KCNIP4-IT1:2	3.68382	-0.135464	0.270996	-0.499872	0.617165	0.786103	ns	0.104521
KCNJ2-AS1:1	2.28797	0.346089	0.381909	0.906207	0.364826	0.586108	ns	0.232022
KCNJ2-AS1:2	2.29241	-0.524786	0.319128	-1.64444	0.100085	0.264788	ns	0.577102
KCNJ2-AS1:3	2.33917	0.750081	0.320081	2.34341	0.0191085	0.0846572	ns	1.07234
KCNMA1-AS1:2	1.8556	-0.267412	0.258312	-1.03523	0.300562	0.524543	ns	0.280219
KCNQ1OT1:4	19.3826	1.24717	0.235797	5.28916	1.23e-07	3.62e-06	ns	5.44137
KCTD21-AS1:13	2.45505	0.30386	0.209366	1.45133	0.146687	0.337951	ns	0.471146
KCTD21-AS1:14	2.27328	-0.123907	0.219956	-0.563325	0.573213	0.755817	ns	0.121583
KCTD21-AS1:18	6.53295	-0.526988	0.390709	-1.3488	0.177402	0.380451	ns	0.419702
KCTD21-AS1:21	5.09697	0.327014	0.281573	1.16139	0.245485	0.464807	ns	0.332727
KCTD21-AS1:25	15.007	0.59448	0.305325	1.94704	0.0515296	0.170685	ns	0.767805
KDM4A-AS1:1	5.74689	-0.010005	0.215319	-0.0464657	0.962939	0.982755	ns	0.00755492
KDM5C-IT1:1	5.55105	0.0430547	0.234108	0.18391	0.854084	0.927253	ns	0.0328018
KDM7A-DT:11	4.15655	-0.137128	0.351193	-0.390463	0.696194	0.838488	ns	0.076503
KDM7A-DT:8	2.69234	1.2359	0.349084	3.54041	0.000399502	0.00405026	ns	2.39252
KIAA0087:5	3.82114	0.0498775	0.223695	0.22297	0.823559	0.911126	ns	0.0404215
KIZ-AS1:4	10.3099	0.00614905	0.183927	0.0334319	0.97333	0.987121	ns	0.00562955
KLF3-AS1:19	8.12525	0.229543	0.179148	1.2813	0.200088	0.409962	ns	0.387257
KLHL6-AS1:1	9.47619	0.022507	0.196436	0.114577	0.908781	0.958011	ns	0.0186295
KLHL7-DT:10	3.71313	0.0199194	0.257895	0.0772383	0.938434	0.971232	ns	0.0126771
KLHL7-DT:9	2.89518	-0.37543	0.358574	-1.04701	0.295096	0.519671	ns	0.284272
KRBOX1-AS1:1	2.08484	-1.04785	0.275311	-3.80607	0.000141195	0.00171987	ns	2.7645
KRT7-AS:3	2.66244	-0.00648096	0.241319	-0.0268564	0.978574	0.989905	ns	0.00440631
KTN1-AS1:11	19.9242	0.160799	0.276751	0.581023	0.561225	0.747582	ns	0.126341
KTN1-AS1:15	24.8192	0.473874	0.241404	1.96299	0.0496473	0.16603	ns	0.779813
KTN1-AS1:16	9.81792	0.31846	0.323962	0.983017	0.325599	0.548948	ns	0.260468
L3MBTL4-AS1:2	2.94555	-0.0786014	0.314128	-0.250221	0.802417	0.899678	ns	0.0459127
L3MBTL4-AS1:3	1.85632	-0.913054	0.344822	-2.6479	0.00809929	0.0446265	ns	1.35041
LACTB2-AS1:5	6.67171	0.415388	0.223088	1.86199	0.062604	0.194884	ns	0.710224
LACTB2-AS1:6	2.57698	-0.502708	0.317376	-1.58395	0.113205	0.286114	ns	0.54346
LAMTOR5-AS1:19	2.24747	0.0913798	0.232547	0.392952	0.694355	0.837566	ns	0.0769808
LAMTOR5-AS1:25	2.11068	0.0827625	0.24831	0.333303	0.738906	0.862414	ns	0.064284
LAMTOR5-AS1:41	3.04239	-0.418332	0.303998	-1.3761	0.16879	0.369311	ns	0.432607
LANCL1-AS1:3	1.98997	-0.109593	0.297848	-0.367948	0.712912	0.847513	ns	0.0718538
LARGE-AS1:3	1.84556	-0.888291	0.268929	-3.30306	0.000956351	0.00837444	ns	2.07704
LARS2-AS1:2	3.90986	-0.178358	0.172796	-1.03219	0.301984	0.525712	ns	0.279252
LBX1-AS1:8	2.78951	-0.661967	0.202099	-3.27547	0.00105488	0.0091071	ns	2.04062
LCMT1-AS1:18	3.58919	0.125938	0.170314	0.739442	0.459638	0.670303	ns	0.173729
LCMT1-AS1:3	2.10545	-0.380782	0.284811	-1.33696	0.181234	0.384919	ns	0.414631
LCMT1-AS1:6	28.2745	0.290423	0.263533	1.10204	0.270446	0.493447	ns	0.30676
LCMT1-AS2:1	2.1299	-0.489657	0.257355	-1.90265	0.057086	0.182608	ns	0.738481
LDLRAD4-AS1:3	9.30206	-0.080102	0.201258	-0.398006	0.690626	0.835015	ns	0.0783059
LEF1-AS1:24	6.51604	0.160547	0.184389	0.870696	0.38392	0.604253	ns	0.218781
LEF1-AS1:8	2.74578	0.0706892	0.221062	0.31977	0.749142	0.869415	ns	0.0607729
LEMD1-AS1:1	3.66788	-0.24475	0.182896	-1.33819	0.180834	0.384519	ns	0.415082
LGALSL-DT:12	2.11603	-0.186836	0.255511	-0.731225	0.464642	0.67444	ns	0.171056
LGALSL-DT:8	2.08028	0.794314	0.324556	2.44739	0.0143896	0.0684472	ns	1.16464
LGALSL-DT:9	2.11238	-2.22367	0.339317	-6.55336	5.63e-11	3.85e-09	Down	8.41455
LHFPL3-AS1:10	44.1909	0.385539	0.276822	1.39273	0.163701	0.362154	ns	0.441107
LHFPL3-AS1:9	3.2709	-0.0319606	0.209888	-0.152275	0.87897	0.940899	ns	0.0264571
LHFPL3-AS2:13	6.19064	0.768928	0.245326	3.13432	0.00172255	0.0134475	ns	1.87136
LHFPL3-AS2:14	3.4893	-1.92795	0.369892	-5.21221	1.87e-07	5.28e-06	Down	5.27762
LHX1-DT:21	2.69932	0.102449	0.224804	0.455725	0.648588	0.80808	ns	0.0925457
LHX5-AS1:3	2.98143	-0.366122	0.209852	-1.74466	0.0810435	0.229491	ns	0.639234
LIF-AS1:10	2.05775	-0.405764	0.249809	-1.6243	0.104312	0.272181	ns	0.565142
LIFR-AS1:10	2.41534	-0.0347397	0.243539	-0.142645	0.88657	0.945522	ns	0.0243285
LIFR-AS1:12	1.86059	-0.752973	0.260448	-2.89107	0.00383929	0.0250702	ns	1.60084
LIFR-AS1:13	2.13499	-0.0740629	0.26564	-0.278809	0.780391	0.886582	ns	0.0522809
LIFR-AS1:7	3.17693	-0.0756464	0.188563	-0.401174	0.688292	0.833125	ns	0.0792898
LIFR-AS1:8	2.59622	-0.132158	0.192371	-0.686997	0.492085	0.69519	ns	0.157897
LIMD1-AS1:5	10.6535	0.132195	0.211181	0.625981	0.531327	0.725493	ns	0.139367
LINC-PINT:18	31.6111	1.86789	0.272761	6.84808	7.48e-12	6.59e-10	Up	9.18079
LINC-PINT:26	2.55708	0.383638	0.280523	1.36758	0.171444	0.372421	ns	0.428966
LINC-PINT:27	2.96442	0.0934022	0.369123	0.253038	0.800239	0.898338	ns	0.0465602
LINC-PINT:28	2.76233	-0.795274	0.413515	-1.9232	0.0544547	0.176684	ns	0.752804
LINC-PINT:29	2.55806	0.758364	0.385048	1.96953	0.0488919	0.164146	ns	0.784771
LINC-PINT:30	11.1491	2.04752	0.401848	5.09526	3.48e-07	9.14e-06	Up	5.03892
LINC-PINT:31	7.0437	1.96968	0.348564	5.65084	1.6e-08	5.92e-07	Up	6.22792
LINC-PINT:35	76.8516	2.52865	0.381258	6.6324	3.3e-11	2.43e-09	Up	8.61434
LINC-PINT:38	15.493	2.0085	0.472895	4.24725	2.16e-05	0.000342559	Up	3.46526
LINC-PINT:39	15.761	1.11938	0.225842	4.95647	7.18e-07	1.72e-05	ns	4.76354
LINC-PINT:49	2.07364	-0.96168	0.384946	-2.49822	0.0124818	0.0615104	ns	1.21105
LINC-PINT:50	4.04237	2.28895	0.37012	6.18436	6.24e-10	3.27e-08	Up	7.48601
LINC-PINT:56	1.81674	-0.561632	0.378778	-1.48275	0.138141	0.324754	ns	0.488446
LINC-PINT:66	2.50309	0.491008	0.245308	2.0016	0.0453275	0.155927	ns	0.807078
LINC-PINT:69	2.33834	1.26434	0.426435	2.96491	0.00302768	0.0207818	ns	1.68232
LINC-PINT:77	9.8882	2.03322	0.307065	6.62146	3.56e-11	2.59e-09	Up	8.58683
LINC-PINT:83	3.81229	1.90901	0.43591	4.37937	1.19e-05	0.000204313	Up	3.6897
LINC-PINT:84	3.47532	0.390166	0.180438	2.16233	0.0305929	0.118616	ns	0.925856
LINC-PINT:91	5.45594	0.529857	0.258329	2.05109	0.0402581	0.143889	ns	0.841972
LINC-PINT:92	6.34387	0.234131	0.243242	0.962543	0.335777	0.559583	ns	0.252136
LINC-ROR:5	2.14892	0.254468	0.226761	1.12218	0.261785	0.484228	ns	0.31495
LINC00051:6	9.47015	-0.193961	0.211817	-0.9157	0.359824	0.58176	ns	0.235256
LINC00052:7	2.28369	-0.526046	0.28567	-1.84144	0.0655564	0.200667	ns	0.697524
LINC00052:8	1.71547	0.129222	0.350452	0.368731	0.712328	0.847257	ns	0.0719847
LINC00092:14	8.33029	0.107197	0.178914	0.599155	0.54907	0.738593	ns	0.131595
LINC00114:11	1.78234	-0.250109	0.25898	-0.965746	0.334171	0.557722	ns	0.253583
LINC00115:12	2.73628	0.0186579	0.249662	0.0747325	0.940428	0.972011	ns	0.0123289
LINC00115:16	2.71201	-0.36848	0.247004	-1.4918	0.135752	0.321137	ns	0.49331
LINC00115:26	27.465	0.171182	0.263748	0.649037	0.516315	0.713977	ns	0.146316
LINC00115:31	3.4166	0.0219949	0.35645	0.0617055	0.950797	0.976489	ns	0.0103325
LINC00115:34	3.5444	0.435364	0.290284	1.49979	0.133669	0.318282	ns	0.497188
LINC00115:35	5.20201	-0.152126	0.305392	-0.498132	0.618391	0.786883	ns	0.10409
LINC00115:43	2.09769	-0.242516	0.268746	-0.902396	0.366847	0.58784	ns	0.230741
LINC00115:44	2.06592	0.0352382	0.312746	0.112674	0.910289	0.95906	ns	0.0181543
LINC00158:4	2.78488	0.0954562	0.178996	0.533287	0.593835	0.769899	ns	0.113566
LINC00167:3	2.43494	-0.310044	0.262223	-1.18237	0.23706	0.455187	ns	0.34181
LINC00174:19	3.19887	1.42592	0.352731	4.04251	5.29e-05	0.000743092	ns	3.12896
LINC00174:2	4.09096	0.293537	0.186332	1.57535	0.115176	0.288995	ns	0.539109
LINC00174:6	10.336	-1.91773	0.411416	-4.66128	3.14e-06	6.37e-05	Down	4.19552
LINC00174:9	4.40248	0.735802	0.22395	3.28556	0.0010178	0.00882038	ns	2.05451
LINC00200:6	11.726	0.162024	0.239283	0.677124	0.498328	0.700347	ns	0.154687
LINC00200:8	4.03591	-0.497529	0.211643	-2.35079	0.0187334	0.0836442	ns	1.07756
LINC00205:25	2.43625	0.103885	0.368838	0.281654	0.778208	0.884939	ns	0.0530867
LINC00205:27	2.46278	0.226074	0.383504	0.589496	0.555529	0.743545	ns	0.128693
LINC00211:14	3.76915	0.00360588	0.198038	0.0182081	0.985473	0.993015	ns	0.00304431
LINC00221:9	2.11861	-0.140754	0.21026	-0.669427	0.503223	0.704145	ns	0.152338
LINC00222:4	2.19007	0.129952	0.215502	0.603018	0.546497	0.736479	ns	0.13284
LINC00239:3	2.93829	0.167618	0.19598	0.855283	0.392394	0.61147	ns	0.213625
LINC00240:1	5.39192	0.561926	0.192897	2.91308	0.00357878	0.0237852	ns	1.62369
LINC00261:1	2.09727	-0.155131	0.211038	-0.735085	0.462288	0.672532	ns	0.172287
LINC00261:10	1.86183	-0.59099	0.298497	-1.97989	0.0477163	0.161684	ns	0.791334
LINC00265:18	8.78774	0.635988	0.234739	2.70934	0.0067418	0.0388244	ns	1.41089
LINC00266-1:4	1.85434	-0.495106	0.30986	-1.59784	0.110079	0.28105	ns	0.551216
LINC00269:2	2.39679	-0.64693	0.325302	-1.98871	0.0467336	0.159354	ns	0.797636
LINC00269:3	1.97018	0.284282	0.290046	0.980128	0.327023	0.550445	ns	0.259286
LINC00271:24	2.19782	0.0929026	0.207902	0.446857	0.654978	0.812353	ns	0.0902553
LINC00271:28	2.78065	0.203386	0.203793	0.998	0.318279	0.54178	ns	0.266177
LINC00273:1	100749	-2.07847	0.60416	-3.44026	0.000581159	0.0055237	Down	2.25777
LINC00273:11	1295.45	-3.60467	0.578221	-6.23408	4.54e-10	2.44e-08	Down	7.61218
LINC00273:13	115.55	-2.7095	0.584346	-4.6368	3.54e-06	7.08e-05	Down	4.14995
LINC00273:6	3021.52	-2.11355	0.802615	-2.63333	0.00845529	0.0460443	Down	1.33682
LINC00273:8	9.48374	-2.12005	0.482919	-4.39007	1.13e-05	0.000196814	Down	3.70594
LINC00276:2	2.49023	-0.306729	0.185051	-1.65753	0.0974117	0.259824	ns	0.585321
LINC00284:16	2.09597	0.473949	0.270589	1.75155	0.079852	0.227184	ns	0.643622
LINC00284:21	7.12119	0.638058	0.382133	1.66973	0.0949737	0.255378	ns	0.592817
LINC00284:22	2.71318	0.967248	0.384113	2.51814	0.0117978	0.0588885	ns	1.22997
LINC00294:1	22.6301	0.631908	0.345937	1.82666	0.0677512	0.204761	ns	0.688754
LINC00294:2	13.0561	-1.22757	0.463889	-2.64626	0.00813882	0.0447298	ns	1.3494
LINC00304:2	3.085	-0.673131	0.293574	-2.29289	0.0218545	0.0932263	ns	1.03046
LINC00310:26	6.62817	0.260952	0.175602	1.48604	0.137268	0.323586	ns	0.49001
LINC00310:28	1.8348	-0.399716	0.257312	-1.55343	0.120321	0.296735	ns	0.527631
LINC00311:1	11.0281	0.654755	0.226016	2.89694	0.00376822	0.0247032	ns	1.60725
LINC00311:2	2.987	-1.48971	0.371475	-4.01026	6.07e-05	0.000831241	ns	3.08027
LINC00311:3	2.17061	-0.809915	0.371596	-2.17956	0.0292904	0.114912	ns	0.939636
LINC00311:5	2.92773	0.719512	0.341046	2.10972	0.0348826	0.129952	ns	0.886217
LINC00312:3	2.10432	-0.135695	0.225859	-0.600795	0.547977	0.737667	ns	0.13214
LINC00313:1	1.99901	-0.811863	0.296873	-2.73472	0.00624337	0.0364552	ns	1.43824
LINC00313:10	2.37408	-0.751519	0.267859	-2.80565	0.00502146	0.0309117	ns	1.50988
LINC00313:33	8.14681	-0.657161	0.255026	-2.57683	0.00997097	0.0519027	ns	1.28481
LINC00319:11	31.2376	0.0813121	0.246664	0.329647	0.741667	0.864499	ns	0.0632356
LINC00319:13	2.43299	-1.31231	0.345906	-3.79384	0.000148338	0.00178986	ns	2.74718
LINC00319:9	2.04899	-0.660268	0.223663	-2.95206	0.00315661	0.0214871	ns	1.66782
LINC00320:25	3.97336	0.179738	0.176793	1.01666	0.309316	0.5332	ns	0.27311
LINC00320:31	2.64574	-0.469018	0.284439	-1.64892	0.0991632	0.262992	ns	0.580058
LINC00320:4	1.87737	0.385806	0.349415	1.10415	0.269529	0.492605	ns	0.307501
LINC00324:3	4.59323	0.789374	0.368672	2.14113	0.0322637	0.12337	ns	0.90879
LINC00327:5	2.2802	-0.835371	0.326388	-2.55944	0.010484	0.053795	ns	1.26926
LINC00327:6	1.94765	0.0654187	0.320676	0.204003	0.838351	0.919338	ns	0.0365249
LINC00333:3	4.98711	2.16858	0.412991	5.25093	1.51e-07	4.4e-06	Up	5.35647
LINC00333:4	17.7203	0.375524	0.330162	1.1374	0.255373	0.476532	ns	0.321908
LINC00337:6	4.53069	0.0490848	0.459675	0.106781	0.914962	0.960238	ns	0.0176211
LINC00337:8	14.034	0.0122038	0.300614	0.0405963	0.967618	0.984742	ns	0.00667772
LINC00342:2	32.3125	1.03744	0.268598	3.86241	0.000112272	0.00141494	ns	2.84926
LINC00342:3	44.7394	0.875684	0.309824	2.82639	0.0047076	0.0295015	ns	1.53016
LINC00345:3	12.229	0.260494	0.197668	1.31784	0.187558	0.393195	ns	0.405392
LINC00346:2	12.3855	0.612108	0.220612	2.77459	0.0055271	0.0330628	ns	1.48066
LINC00352:1	2.72908	-0.0994323	0.217064	-0.458077	0.646897	0.806901	ns	0.0931795
LINC00355:1	3.05858	0.265617	0.332605	0.798595	0.424525	0.640187	ns	0.193693
LINC00355:12	2.54818	-0.352678	0.205633	-1.71509	0.086329	0.239278	ns	0.621097
LINC00355:15	3.38719	-0.385262	0.251535	-1.53164	0.12561	0.305576	ns	0.514881
LINC00355:4	4.38196	1.19766	0.406024	2.94972	0.0031806	0.0216289	ns	1.66497
LINC00355:5	27.1729	0.392996	0.226971	1.73148	0.0833662	0.233831	ns	0.631098
LINC00368:3	3.33128	0.0978571	0.219912	0.444983	0.656332	0.81299	ns	0.0899146
LINC00379:8	2.57923	0.507693	0.226149	2.24495	0.0247714	0.101752	ns	0.992457
LINC00383:1	3.78072	-0.32592	0.203641	-1.60047	0.109495	0.280328	ns	0.552334
LINC00384:1	5.1707	0.0381927	0.195915	0.194946	0.845436	0.923037	ns	0.0347808
LINC00390:4	2.19531	0.201768	0.211753	0.952847	0.340667	0.565091	ns	0.247881
LINC00398:2	2.54074	0.458656	0.217293	2.11077	0.0347917	0.129821	ns	0.886656
LINC00402:2	12.7762	0.0888551	0.225329	0.394334	0.693334	0.836985	ns	0.0772821
LINC00402:3	3.07034	-0.153554	0.227764	-0.674181	0.500196	0.701964	ns	0.153685
LINC00410:1	2.44031	-0.135067	0.192211	-0.702704	0.48224	0.687766	ns	0.16256
LINC00426:16	2.85521	0.549737	0.205881	2.67017	0.00758121	0.0424226	ns	1.3724
LINC00428:3	2.54434	-0.282785	0.235983	-1.19833	0.230789	0.448348	ns	0.348384
LINC00428:4	2.82676	-0.228021	0.186184	-1.22471	0.220685	0.436546	ns	0.35997
LINC00458:16	1.85617	-0.293369	0.249239	-1.17706	0.239172	0.457322	ns	0.339778
LINC00458:19	3.67782	0.475596	0.244544	1.94483	0.0517956	0.171092	ns	0.76677
LINC00461:3	4.4425	-0.947908	0.295057	-3.21262	0.00131529	0.0108141	ns	1.96601
LINC00461:42	3.00894	0.167402	0.235683	0.710284	0.477528	0.684421	ns	0.164677
LINC00461:52	4.35061	0.00648015	0.173486	0.0373525	0.970204	0.986054	ns	0.00609938
LINC00467:19	19.7636	0.443101	0.268259	1.65177	0.0985815	0.261907	ns	0.581853
LINC00467:20	14.8101	2.56433	0.383735	6.68257	2.35e-11	1.78e-09	Up	8.74989
LINC00470:2	1.95283	-0.516507	0.313923	-1.64533	0.099902	0.264405	ns	0.577731
LINC00470:4	2.29086	-0.0399934	0.234294	-0.170697	0.864462	0.933386	ns	0.0299388
LINC00471:6	2.13593	-0.399797	0.234831	-1.70249	0.088664	0.243874	ns	0.612835
LINC00472:10	2.85812	0.743716	0.204388	3.63874	0.00027397	0.00297284	ns	2.52683
LINC00472:19	2.86785	-0.0307812	0.311599	-0.0987845	0.921309	0.963403	ns	0.0161922
LINC00472:51	2.32175	-0.793667	0.259098	-3.06319	0.00218988	0.0162958	ns	1.78792
LINC00472:56	17.6459	0.962552	0.251588	3.82591	0.000130289	0.0016017	ns	2.79542
LINC00473:1	1.87473	-0.229782	0.283246	-0.811245	0.417225	0.633693	ns	0.198121
LINC00476:14	3.48583	-0.444616	0.282704	-1.57273	0.115782	0.289668	ns	0.5381
LINC00476:17	3.63106	0.792951	0.345773	2.29327	0.0218325	0.0931853	ns	1.03065
LINC00476:21	8.6558	0.0233743	0.329945	0.0708429	0.943523	0.973442	ns	0.0116899
LINC00476:3	3.25691	-0.89515	0.275479	-3.24943	0.00115635	0.0097828	ns	2.00954
LINC00476:4	4.68065	0.527839	0.379333	1.39149	0.164077	0.362711	ns	0.440439
LINC00476:7	4.25033	0.872181	0.40985	2.12805	0.0333329	0.126145	ns	0.899131
LINC00477:2	2.15735	0.135224	0.22159	0.610245	0.5417	0.733291	ns	0.134723
LINC00477:3	2.72753	-0.40401	0.175092	-2.30742	0.0210315	0.0905572	ns	1.04308
LINC00484:14	2.48124	-0.202703	0.352285	-0.575396	0.565024	0.749948	ns	0.124969
LINC00484:27	2.74517	0.275387	0.290128	0.949193	0.342523	0.56673	ns	0.246623
LINC00485:1	31.4019	0.708834	0.373688	1.89686	0.0578465	0.184273	ns	0.734539
LINC00485:2	9.7203	-0.0767259	0.523875	-0.146458	0.88356	0.943732	ns	0.0251512
LINC00486:14	3.10886	0.358449	0.225131	1.59218	0.111345	0.28312	ns	0.548029
LINC00486:24	1.94728	-0.427249	0.223052	-1.91547	0.0554327	0.178899	ns	0.747393
LINC00487:1	2.25182	-0.0609246	0.203402	-0.299528	0.764538	0.877815	ns	0.0565968
LINC00488:2	1.97937	-0.809077	0.241958	-3.34388	0.000826156	0.00738398	ns	2.13171
LINC00491:9	4.1082	0.264445	0.179312	1.47478	0.140273	0.327738	ns	0.484473
LINC00494:2	1.71765	-0.407732	0.294111	-1.38632	0.165649	0.36485	ns	0.437885
LINC00494:9	2.50853	0.046278	0.209766	0.220617	0.825391	0.91182	ns	0.0400908
LINC00501:1	5.91823	-0.33478	0.194551	-1.72078	0.0852904	0.237178	ns	0.624926
LINC00504:8	19.7132	-0.0308432	0.241634	-0.127644	0.898431	0.952411	ns	0.0211755
LINC00507:10	21.5283	-0.101101	0.26673	-0.379037	0.704661	0.843359	ns	0.0739875
LINC00517:2	2.27272	-0.488896	0.224719	-2.17559	0.0295863	0.11574	ns	0.936515
LINC00518:7	1.83935	-0.371111	0.298113	-1.24486	0.213182	0.427738	ns	0.368822
LINC00524:4	12.8512	0.613832	0.262169	2.34136	0.0192136	0.0849385	ns	1.0709
LINC00525:5	7.06711	0.388023	0.190084	2.04133	0.0412181	0.145898	ns	0.835951
LINC00528:14	3.2588	1.58855	0.342452	4.63874	3.51e-06	7.03e-05	Up	4.15276
LINC00535:9	4.53224	0.17819	0.176455	1.00984	0.312574	0.536508	ns	0.270424
LINC00539:9	2.20995	-0.441269	0.266949	-1.65301	0.0983284	0.26142	ns	0.582662
LINC00545:5	2.49675	-0.107198	0.242773	-0.441557	0.65881	0.814264	ns	0.0892348
LINC00547:1	5.47552	0.557552	0.188311	2.9608	0.00306839	0.0210121	ns	1.67753
LINC00550:1	2.42698	-0.611951	0.239238	-2.55792	0.0105302	0.0539303	ns	1.26817
LINC00554:7	1.87696	-0.930407	0.306539	-3.03519	0.00240382	0.0174321	ns	1.75865
LINC00558:1	2.25552	-0.196629	0.21313	-0.92258	0.356226	0.578641	ns	0.237591
LINC00561:3	1.8397	-0.306761	0.236422	-1.29751	0.194454	0.402506	ns	0.395228
LINC00562:7	2.31918	0.164221	0.2164	0.758877	0.447926	0.660235	ns	0.180301
LINC00562:8	6.88967	-0.0458602	0.196337	-0.233579	0.815312	0.90584	ns	0.0429485
LINC00565:7	4.6522	-0.27871	0.175345	-1.58949	0.111949	0.284163	ns	0.546433
LINC00567:5	2.50696	-0.285018	0.228698	-1.24627	0.212667	0.427248	ns	0.36932
LINC00570:1	2.47006	-0.086966	0.291653	-0.298183	0.765563	0.878487	ns	0.0562646
LINC00571:10	2.41841	0.201756	0.243282	0.82931	0.406929	0.62443	ns	0.204516
LINC00571:11	53.3434	0.222407	0.285611	0.778706	0.436153	0.650034	ns	0.187064
LINC00571:6	3.23268	0.469098	0.231279	2.02828	0.0425318	0.14921	ns	0.826201
LINC00574:7	11.8851	0.316079	0.266689	1.1852	0.23594	0.454224	ns	0.34273
LINC00578:13	7.01028	0.443293	0.216889	2.04387	0.0409667	0.145359	ns	0.837559
LINC00578:5	2.32347	-0.00827935	0.202577	-0.04087	0.9674	0.984699	ns	0.00669662
LINC00581:6	1.99681	-0.0398932	0.257222	-0.155093	0.876748	0.939831	ns	0.0269503
LINC00589:12	3.51878	-0.0878502	0.166389	-0.52798	0.597513	0.772478	ns	0.112114
LINC00589:15	7.88032	0.649543	0.33828	1.92013	0.0548409	0.17764	ns	0.750459
LINC00589:19	3.65585	0.190696	0.407016	0.468522	0.639411	0.801411	ns	0.0961448
LINC00589:3	2.76431	0.0449413	0.198305	0.226628	0.820713	0.909197	ns	0.0413419
LINC00599:17	2.1403	-0.0996035	0.316134	-0.315067	0.75271	0.870674	ns	0.0601445
LINC00599:19	2.29022	0.191194	0.294048	0.650214	0.515554	0.713525	ns	0.146591
LINC00599:23	1.97595	-0.723066	0.345071	-2.09541	0.0361344	0.133593	ns	0.874218
LINC00599:27	2.50335	0.17104	0.253099	0.675785	0.499177	0.70106	ns	0.154245
LINC00602:3	2.89671	0.0538171	0.225365	0.238799	0.811261	0.904117	ns	0.0437756
LINC00606:1	2.26485	-0.0665554	0.212376	-0.313385	0.753989	0.871538	ns	0.0597137
LINC00607:1	10.1634	0.318407	0.197476	1.61238	0.106879	0.276201	ns	0.558775
LINC00607:6	3.47713	0.0863795	0.223373	0.386706	0.698974	0.840066	ns	0.0756863
LINC00608:12	5.78104	0.118248	0.329571	0.358795	0.719749	0.851111	ns	0.0700136
LINC00608:16	2.29461	-0.807859	0.334679	-2.41383	0.0157858	0.0735048	ns	1.13368
LINC00608:6	2.30063	-0.139941	0.348653	-0.401376	0.688144	0.832996	ns	0.0793572
LINC00609:11	14.5672	0.268866	0.254378	1.05695	0.290532	0.515208	ns	0.288018
LINC00609:15	8.21245	0.404497	0.183115	2.20898	0.0271758	0.108841	ns	0.963207
LINC00609:8	4.39865	0.166676	0.179858	0.926709	0.354078	0.576801	ns	0.238974
LINC00620:11	3.90611	-0.154127	0.194322	-0.793156	0.427687	0.642631	ns	0.192038
LINC00621:3	28.8966	0.46263	0.240974	1.91983	0.0548792	0.177708	ns	0.750293
LINC00621:5	30.9002	0.485827	0.344105	1.41186	0.157992	0.354605	ns	0.450255
LINC00622:1	1.82704	0.295244	0.337733	0.874193	0.382013	0.602536	ns	0.220017
LINC00622:2	2.37572	-0.690387	0.298907	-2.3097	0.0209045	0.0901618	ns	1.04498
LINC00624:5	2.45965	0.0504822	0.189868	0.265881	0.790331	0.892842	ns	0.0492252
LINC00629:13	2.02497	-0.0241523	0.2755	-0.0876671	0.930141	0.967611	ns	0.0142993
LINC00629:14	4.53085	0.263162	0.191757	1.37237	0.169948	0.37052	ns	0.431188
LINC00630:10	2.83545	0.128371	0.207424	0.618884	0.535993	0.729027	ns	0.137256
LINC00630:33	3.46365	0.205902	0.194046	1.0611	0.288646	0.513703	ns	0.289288
LINC00630:5	4.11668	0.224267	0.177254	1.26523	0.205789	0.41804	ns	0.378782
LINC00632:5	2.22992	-0.228217	0.301174	-0.75776	0.448595	0.660948	ns	0.179833
LINC00632:8	2.67307	0.70236	0.269913	2.60217	0.00926349	0.0491928	ns	1.3081
LINC00636:4	8.01901	0.209062	0.186401	1.12157	0.262045	0.484563	ns	0.31465
LINC00637:1	2.62151	-0.3291	0.226875	-1.45058	0.146898	0.338362	ns	0.470619
LINC00637:3	2.00824	-0.614552	0.286627	-2.14408	0.0320264	0.122704	ns	0.91114
LINC00638:1	2.61226	0.0317328	0.249311	0.127282	0.898717	0.95244	ns	0.0211624
LINC00640:8	2.85577	0.132908	0.186085	0.714231	0.475084	0.682825	ns	0.16569
LINC00641:4	5.65328	2.51728	0.311056	8.09268	5.84e-16	1.26e-13	Up	12.8992
LINC00641:5	2.72854	0.459587	0.41236	1.11453	0.265053	0.487724	ns	0.311826
LINC00645:1	2.14362	-0.0105741	0.203636	-0.0519268	0.958587	0.980558	ns	0.00852686
LINC00649:28	2.53001	0.448102	0.209551	2.13839	0.032485	0.123824	ns	0.907195
LINC00649:30	3.17312	0.618611	0.222772	2.77688	0.00548837	0.0329174	ns	1.48257
LINC00649:33	34.1837	0.521492	0.255268	2.04292	0.0410606	0.145541	ns	0.837014
LINC00649:38	2.3952	-0.00455551	0.197139	-0.0231081	0.981564	0.991052	ns	0.00390349
LINC00649:41	27.0642	0.00143576	0.383203	0.00374674	0.997011	0.998811	ns	0.000516842
LINC00649:7	31.3946	-0.355684	0.397997	-0.893686	0.37149	0.591731	ns	0.227876
LINC00652:9	5.527	0.367057	0.231765	1.58375	0.113252	0.286161	ns	0.54339
LINC00656:5	2.74103	0.0701368	0.234571	0.299	0.76494	0.878017	ns	0.0564971
LINC00658:3	4.33937	-0.875432	0.256537	-3.41249	0.00064372	0.00600922	ns	2.22118
LINC00661:2	6.37718	0.182305	0.201039	0.906813	0.364506	0.585777	ns	0.232268
LINC00662:35	136.23	0.264042	0.346954	0.761028	0.44664	0.659025	ns	0.181098
LINC00662:57	3.90903	0.0884166	0.218419	0.404803	0.685622	0.831331	ns	0.0802261
LINC00662:59	1.73019	-0.596064	0.307186	-1.9404	0.0523313	0.172284	ns	0.763756
LINC00662:60	13.9173	0.753252	0.223468	3.37073	0.000749688	0.00681588	ns	2.16648
LINC00662:68	29.5872	0.252414	0.292643	0.862533	0.388394	0.607956	ns	0.216128
LINC00662:70	4.31372	0.35562	0.19376	1.83537	0.0664513	0.202248	ns	0.694116
LINC00662:72	5.53547	0.363061	0.178764	2.03096	0.0422593	0.148457	ns	0.828399
LINC00663:1	2.97226	-0.0735265	0.253798	-0.289704	0.772042	0.882226	ns	0.0544199
LINC00663:4	2.4684	-0.335152	0.239478	-1.39951	0.16166	0.359233	ns	0.444624
LINC00664:11	22.4672	0.69627	0.220042	3.16426	0.0015548	0.0124009	ns	1.90655
LINC00664:9	4.04743	-1.86809	0.30883	-6.04895	1.46e-09	7.03e-08	Down	7.15328
LINC00665:11	2.86888	-2.35829	0.39756	-5.9319	2.99e-09	1.32e-07	Down	6.88062
LINC00665:2	2.86779	-0.983929	0.363426	-2.70737	0.00678188	0.0390224	ns	1.40869
LINC00665:22	5.0365	0.359968	0.240283	1.4981	0.134108	0.31892	ns	0.496319
LINC00665:26	30.4335	-1.09119	0.291716	-3.74058	0.000183598	0.00214044	ns	2.6695
LINC00665:27	11.1226	0.759271	0.236782	3.20663	0.00134301	0.0110068	ns	1.95834
LINC00665:32	2.86105	0.722336	0.347412	2.07919	0.0376001	0.13711	ns	0.862931
LINC00665:6	2.83556	0.733065	0.34653	2.11544	0.0343922	0.128875	ns	0.889833
LINC00665:7	5.37514	-0.155049	0.4126	-0.375786	0.707076	0.844563	ns	0.073368
LINC00665:9	2.07318	0.593075	0.387196	1.53172	0.125592	0.305576	ns	0.514881
LINC00667:12	2.94735	1.27651	0.42822	2.98096	0.00287343	0.01997	ns	1.69962
LINC00667:2	2.03817	0.330576	0.273348	1.20936	0.226526	0.443056	ns	0.353541
LINC00667:21	2.03005	0.646233	0.316119	2.04427	0.040927	0.145294	ns	0.837752
LINC00668:13	4.53274	0.1913	0.165999	1.15242	0.249149	0.469311	ns	0.328539
LINC00668:9	2.70191	-0.649633	0.212208	-3.0613	0.00220377	0.0163511	ns	1.78645
LINC00670:3	4.59152	0.260684	0.249022	1.04683	0.295177	0.51968	ns	0.284264
LINC00671:7	3.15003	-0.515524	0.1948	-2.64643	0.00813455	0.0447248	ns	1.34945
LINC00677:3	4.45946	-0.570283	0.246441	-2.31408	0.0206634	0.0894925	ns	1.04821
LINC00677:4	2.80854	0.722078	0.31553	2.28846	0.0221105	0.0938644	ns	1.0275
LINC00678:1	5.05411	0.300962	0.168725	1.78375	0.0744648	0.218052	ns	0.66144
LINC00678:2	4.5641	-0.364339	0.212985	-1.71063	0.0871497	0.240902	ns	0.618159
LINC00678:4	1.74186	-0.719293	0.328666	-2.18852	0.0286316	0.113062	ns	0.946685
LINC00683:3	63.914	-0.084223	0.26462	-0.318279	0.750273	0.869937	ns	0.0605122
LINC00685:4	2.83288	-0.50028	0.254629	-1.96474	0.0494441	0.165566	ns	0.781028
LINC00687:1	3.7471	-0.0787615	0.245521	-0.320794	0.748367	0.868904	ns	0.0610281
LINC00689:8	3.394	-0.0172059	0.207449	-0.0829403	0.933899	0.968624	ns	0.0138447
LINC00691:5	1.95577	-0.503976	0.314964	-1.60011	0.109575	0.280328	ns	0.552334
LINC00698:2	6.3432	0.679985	0.178728	3.80459	0.00014204	0.00172815	ns	2.76242
LINC00698:3	2.22888	-0.160474	0.215285	-0.745399	0.45603	0.667258	ns	0.175706
LINC00698:8	2.19649	-0.281984	0.206399	-1.36621	0.171872	0.372798	ns	0.428526
LINC00700:1	2.64786	-0.540415	0.254422	-2.12409	0.0336627	0.127047	ns	0.896036
LINC00700:3	2.88243	0.0843489	0.209542	0.40254	0.687287	0.832596	ns	0.0795659
LINC00701:2	2.79872	-0.136941	0.209371	-0.654062	0.513072	0.711618	ns	0.147753
LINC00702:10	5.07355	0.0763967	0.186636	0.409336	0.682293	0.829432	ns	0.081219
LINC00702:14	10.091	0.379433	0.179036	2.11932	0.0340638	0.128039	ns	0.892656
LINC00702:4	6.15626	0.34292	0.194106	1.76667	0.0772841	0.222666	ns	0.652346
LINC00702:8	2.1782	-0.137956	0.222869	-0.619001	0.535916	0.72897	ns	0.13729
LINC00703:3	2.19757	0.110436	0.247756	0.445746	0.655781	0.812846	ns	0.0899915
LINC00705:5	1.67894	-0.380767	0.254284	-1.49741	0.134287	0.319194	ns	0.495945
LINC00707:1	2.29694	0.288562	0.237567	1.21465	0.224498	0.440653	ns	0.355903
LINC00707:10	3.08074	-0.41477	0.227184	-1.8257	0.0678958	0.205106	ns	0.688022
LINC00707:12	2.06282	-0.234399	0.222512	-1.05342	0.292147	0.516739	ns	0.286729
LINC00707:14	2.72577	-0.0491352	0.345081	-0.142387	0.886774	0.945626	ns	0.0242807
LINC00707:15	4.50475	0.320344	0.395976	0.808998	0.418516	0.634876	ns	0.197311
LINC00707:16	8.30054	0.564025	0.299478	1.88336	0.0596516	0.188291	ns	0.72517
LINC00824:5	4.68258	-1.30263	0.5091	-2.55869	0.0105068	0.0538453	ns	1.26885
LINC00824:7	2.1023	-0.464049	0.26242	-1.76835	0.0770027	0.222291	ns	0.653078
LINC00824:8	10.6036	-0.937709	0.311101	-3.01416	0.00257692	0.0183504	ns	1.73635
LINC00836:1	1.93357	-0.28429	0.260023	-1.09333	0.274251	0.497602	ns	0.303117
LINC00836:12	2.96081	0.00665587	0.315003	0.0211295	0.983142	0.991741	ns	0.00360174
LINC00836:13	2.61136	-0.172382	0.201094	-0.857221	0.391323	0.610554	ns	0.214276
LINC00839:16	6.05666	0.50334	0.201766	2.49467	0.0126075	0.0620104	ns	1.20754
LINC00845:6	2.20455	-0.0586116	0.216815	-0.27033	0.786907	0.89078	ns	0.0502293
LINC00847:19	2.09896	0.276299	0.228748	1.20787	0.227096	0.443772	ns	0.35284
LINC00847:22	12.4692	0.893607	0.226467	3.94587	7.95e-05	0.00105178	ns	2.97807
LINC00852:1	2.92478	0.655294	0.27667	2.3685	0.0178602	0.0807998	ns	1.09259
LINC00857:1	3.58729	0.157455	0.223641	0.704055	0.481398	0.687132	ns	0.16296
LINC00858:1	1.93363	-0.429784	0.242248	-1.77415	0.0760387	0.220789	ns	0.656022
LINC00861:4	1.73259	-0.742288	0.381195	-1.94727	0.0515029	0.170624	ns	0.76796
LINC00861:5	3.57834	0.333128	0.286241	1.1638	0.244504	0.463782	ns	0.333686
LINC00863:7	2.43788	-0.289171	0.205288	-1.40861	0.158949	0.355937	ns	0.448627
LINC00865:4	1.81541	-0.387652	0.281198	-1.37858	0.168026	0.368268	ns	0.433836
LINC00865:7	1.82519	-0.339921	0.343773	-0.988794	0.322764	0.546468	ns	0.262435
LINC00865:9	1.76393	0.0141633	0.357206	0.0396504	0.968372	0.985265	ns	0.00644701
LINC00868:1	2.67474	-0.699511	0.19671	-3.55606	0.000376458	0.00386114	ns	2.41328
LINC00870:1	2.21648	-0.356819	0.221845	-1.60842	0.107744	0.277574	ns	0.556621
LINC00877:12	1.81136	0.0422937	0.24822	0.170388	0.864705	0.933521	ns	0.029876
LINC00877:15	2.56187	0.739524	0.230674	3.20593	0.00134626	0.0110203	ns	1.95781
LINC00879:11	2.95757	1.48936	0.384984	3.86863	0.000109448	0.00138275	ns	2.85926
LINC00881:10	2.21278	-0.326186	0.233689	-1.39581	0.162771	0.360912	ns	0.442599
LINC00882:35	2.13999	-0.560967	0.227797	-2.46257	0.0137944	0.0662766	ns	1.17864
LINC00882:70	20.1758	0.579349	0.253145	2.2886	0.0221025	0.0938501	ns	1.02757
LINC00882:76	2.0141	-0.163402	0.244501	-0.668311	0.503935	0.704841	ns	0.151909
LINC00884:11	2.63166	0.0616392	0.23504	0.26225	0.793129	0.894519	ns	0.0484103
LINC00884:14	2.40635	1.01747	0.352484	2.88656	0.00389476	0.0253598	ns	1.59585
LINC00884:4	2.74387	0.176596	0.276946	0.637656	0.523698	0.720021	ns	0.142655
LINC00885:11	21.5058	0.144837	0.255661	0.566518	0.571041	0.754019	ns	0.122618
LINC00885:8	34.7449	-0.323334	0.267576	-1.20838	0.2269	0.443474	ns	0.353132
LINC00886:1	2.43553	-0.13719	0.252493	-0.543342	0.586895	0.765192	ns	0.11623
LINC00886:13	2.94294	-0.0301234	0.171483	-0.175664	0.860558	0.931108	ns	0.0310002
LINC00886:7	2.39562	0.749594	0.344101	2.17841	0.0293752	0.115134	ns	0.938795
LINC00887:1	1.76053	-0.516754	0.304207	-1.6987	0.0893765	0.245019	ns	0.6108
LINC00887:12	10.0677	0.225191	0.219251	1.02709	0.304378	0.528044	ns	0.27733
LINC00887:16	3.25274	-0.260798	0.172378	-1.51294	0.130295	0.312459	ns	0.505207
LINC00887:2	24.7199	0.646969	0.49671	1.30251	0.192742	0.400304	ns	0.39761
LINC00887:4	101.973	-0.194731	0.280367	-0.694559	0.487332	0.691371	ns	0.160289
LINC00893:15	2.68621	0.887936	0.307931	2.88355	0.00393214	0.0255454	ns	1.59269
LINC00894:11	2.37048	0.599904	0.259944	2.30782	0.0210091	0.0905367	ns	1.04318
LINC00894:15	2.18172	-0.155953	0.293049	-0.532175	0.594605	0.770076	ns	0.113467
LINC00894:38	1.86119	0.344665	0.386936	0.890754	0.373061	0.593256	ns	0.226758
LINC00894:5	2.01141	-0.14644	0.306634	-0.477574	0.632954	0.797305	ns	0.0983757
LINC00894:50	5.14092	0.673529	0.192804	3.49333	0.000477032	0.00471066	ns	2.32692
LINC00895:10	9.06653	-0.303825	0.186696	-1.62738	0.103656	0.271056	ns	0.566941
LINC00895:14	2.95924	-0.119711	0.185502	-0.645339	0.518708	0.716032	ns	0.145067
LINC00898:11	3.94354	-0.4076	0.338152	-1.20537	0.228059	0.44502	ns	0.35162
LINC00898:6	2.26203	0.0288943	0.35695	0.0809477	0.935484	0.9694	ns	0.0134969
LINC00898:8	3.91648	-0.154405	0.362366	-0.426102	0.670033	0.820947	ns	0.0856851
LINC00898:9	7.93005	0.103759	0.359626	0.288519	0.77295	0.882448	ns	0.0543108
LINC00899:13	4.96862	0.601869	0.228836	2.63013	0.00853527	0.0463869	ns	1.3336
LINC00900:14	1.85487	-0.958764	0.359137	-2.66963	0.00759352	0.0424666	ns	1.37195
LINC00900:15	1.68979	-0.463636	0.378531	-1.22483	0.220639	0.436532	ns	0.359984
LINC00900:17	3.1237	-0.0910154	0.301484	-0.301891	0.762735	0.876761	ns	0.0571188
LINC00901:1	1.64435	-0.509527	0.269037	-1.89389	0.0582392	0.184914	ns	0.733031
LINC00906:1	1.95945	-0.385956	0.301915	-1.27836	0.201122	0.411286	ns	0.385856
LINC00906:2	1.88747	0.0739122	0.332128	0.222541	0.823892	0.911155	ns	0.0404079
LINC00907:18	2.25908	0.107557	0.237685	0.452518	0.650896	0.809561	ns	0.0917504
LINC00907:2	2.66543	0.0373476	0.208461	0.179158	0.857813	0.929532	ns	0.0317358
LINC00907:9	1.78508	-0.888584	0.291681	-3.04642	0.00231584	0.01698	ns	1.77006
LINC00908:10	2.93465	-0.272709	0.188094	-1.44986	0.147099	0.33871	ns	0.470172
[truncated: 19,431 more rows]
