# Supplementary material for: RNA editing in host lncRNAs as potential modulator in SARS-CoV-2 variants-host immune response dynamics
Source: iScience. 2024 Apr 29;27(6):109846. doi: 10.1016/j.isci.2024.109846 (PMC11103575; doi:10.1016/j.isci.2024.109846)
Supplement: Table S7. Binding site analysis [file mmc8.xlsx]

## Sheet: Sheet1
Supplementary Table S7A: Gain of miRNA Binding Site Due to Editing in NEAT1:18, related to Figure 5
miRNA	Bindind Site	TargetScan Score	DelG Duplex	DelG Binding	DelG Open Energy	AU Content	Exact Probability	Position Reference	miRNet	DIANATools
hsa-miR-148a-5p	112-118	85.4227	-18.9	-17.3743	12.777	0.42273	0.11253	3000	NA	Validated
hsa-miR-3612	146-152	50.3169	-17.7	-17.5741	19.4107	0.31695	0.0888	3000	NA	NA
hsa-miR-483-3p	153-159	43.9039	-12.7	-12.1801	22.4434	0.40387	0.11408	3000	NA	Validated
hsa-miR-5008-5p	145-151	52.3336	-20.5	-20.5221	20.7723	0.33363	0.08094	3000	NA	NA
hsa-miR-6089	144-151	53.363	-37.5	-37.5597	21.5312	0.363	0.00782	3000	NA	NA
hsa-miR-615-3p	141-147	55.3041	-17.2	-16.1188	21.7421	0.30408	0.02597	3000	NA	NA
hsa-miR-650	146-152	50.3169	-20.2	-20.2919	19.3587	0.31695	0.0888	3000	NA	NA
hsa-miR-6746-5p	148-154	48.3604	-21.2	-19.5826	21.1528	0.36041	0.04675	3000	NA	NA
hsa-miR-1229-3p	126-133	69.5684	-15.7	-15.5878	22.0599	0.56844	0.01605	4300	NA	NA
hsa-miR-193a-5p	130-136	66.5914	-19	-16.851	22.623	0.59135	0.05337	4300	NA	NA
hsa-miR-197-3p	125-131	72.5109	-10.7	-11.2379	22.0676	0.51095	0.04954	4300	NA	NA
hsa-miR-4634	45-52	46.4542	-20.7	-18.7309	19.2074	0.45422	0.00419	4300	NA	NA
hsa-miR-615-5p	131-137	65.561	-18.9	-13.6557	22.5264	0.56104	0.04111	4300	NA	NA
hsa-miR-6511a-3p	125-132	71.5648	-16.2	-16.3731	22.0589	0.5648	0.01607	4300	NA	NA
hsa-miR-6511b-3p	125-132	71.5648	-15.5	-14.9522	22.0678	0.5648	0.01607	4300	NA	NA
hsa-miR-6784-3p	126-132	71.5172	-13.5	-13.7075	22.0589	0.5172	0.06298	4300	NA	NA
hsa-miR-6862-3p	126-132	71.5172	-16.3	-13.9049	22.0713	0.5172	0.06298	4300	NA	NA
hsa-miR-7704	131-137	65.561	-15.6	-13.0703	22.0728	0.56104	0.04111	4300	NA	NA

## Sheet: Sheet2
Supplementary Table S7B: Loss of miRNA Binding Site Due to Editing in NEAT1:18, related to Figure 5
miRNA	Bindind Site	TargetScan Score	DelG Duplex	DelG Binding	DelG Open Energy	AU Content	Exact Probability	Position Reference	miRNet	DIANATools
hsa-miR-30b-3p	147-154	49.064	-17	-17.5552	19.7593	0.56397	0.03192	3000	NA	Validated
hsa-miR-30c-1-3p	148-154	50.0312	-13.3	-11.4395	19.7593	0.53122	0.09147	3000	NA	Validated
hsa-miR-377-5p	144-151	51.4409	-13.4	-14.2269	19.2847	0.44089	0.02298	3000	NA	Validated
hsa-miR-9-5p	151-157	46.4947	-8.3	-8.88238	21.8768	0.49471	0.09575	3000	Validated	Validated
hsa-miR-2681-5p	126-133	71.5751	-17	-16.133	16.4579	0.57512	0.02474	4300	Validated	Validated
hsa-miR-629-5p	130-136	66.5977	-12.8	-10.214	17.3115	0.59774	0.06418	4300	Validated	Validated
hsa-miR-1273h-5p	147-154	49.564	-16.9	-18.0621	19.3314	0.56397	0.03192	3000	NA	NA
hsa-miR-30c-2-3p	148-154	49.0312	-11.4	-11.7982	19.7593	0.53122	0.09147	3000	NA	NA
hsa-miR-3122	149-155	48.4231	-13.3	-12.7496	20.9997	0.42307	0.09623	3000	NA	NA
hsa-miR-3672	107-113	90.9985	-12.7	-12.8822	17.5588	0.4985	0.0532	3000	NA	NA
hsa-miR-3689a-3p	147-154	49.564	-20.3	-20.7034	19.7593	0.56397	0.03192	3000	NA	NA
hsa-miR-3689b-3p	147-154	49.564	-20.3	-20.5494	19.7593	0.56397	0.03192	3000	NA	NA
hsa-miR-3689c	147-154	49.564	-20.3	-20.5494	19.7593	0.56397	0.03192	3000	NA	NA
hsa-miR-3689d	146-152	49.9447	-14.1	-13.4777	17.824	0.44471	0.08763	3000	NA	NA
hsa-miR-380-5p	143-149	53.3829	-8.9	-9.00679	19.8343	0.3829	0.07515	3000	NA	NA
hsa-miR-3913-5p	149-155	48.9231	-9.1	-10.2438	20.9997	0.42307	0.09623	3000	NA	NA
hsa-miR-450a-1-3p	149-155	48.9231	-9.4	-9.44349	20.9997	0.42307	0.09623	3000	NA	NA
hsa-miR-563	143-149	52.3829	-8.5	-9.2009	17.7969	0.3829	0.07515	3000	NA	NA
hsa-miR-5708	140-146	56.3666	-9.8	-10.6923	19.7686	0.36658	0.00643	3000	NA	NA
hsa-miR-6086	144-151	52.4409	-23.7	-24.3517	17.775	0.44089	0.02298	3000	NA	NA
hsa-miR-6513-5p	149-155	48.4231	-12.3	-11.6975	21.5708	0.42307	0.09623	3000	NA	NA
hsa-miR-655-5p	145-151	50.4231	-9.1	-9.87927	19.2847	0.42306	0.08154	3000	NA	NA
hsa-miR-6779-5p	147-154	50.564	-21.3	-21.0258	19.3314	0.56397	0.03192	3000	NA	NA
hsa-miR-6780a-5p	147-154	49.564	-20.9	-21.8144	19.7983	0.56397	0.03192	3000	NA	NA
hsa-miR-6788-5p	148-154	49.5312	-20.4	-20.8703	19.3314	0.53122	0.09147	3000	NA	NA
hsa-miR-6851-5p	146-152	51.4447	-19.1	-18.4471	19.3009	0.44471	0.08763	3000	NA	NA
hsa-miR-6864-3p	107-113	91.4985	-12.2	-12.9297	16.5812	0.4985	0.0532	3000	NA	NA
hsa-miR-8055	109-115	87.4011	-11	-10.2261	16.6466	0.40113	0.07921	3000	NA	NA
hsa-miR-887-5p	148-155	48.4085	-11.3	-12.053	20.6914	0.40845	0.02964	3000	NA	NA
hsa-miR-193b-5p	130-137	66.1725	-16.6	-14.5563	17.319	0.67253	0.01634	4300	NA	NA
hsa-miR-203b-3p	101-107	96.4554	-10.2	-8.78804	28.7823	0.45543	0.05031	4300	NA	NA
hsa-miR-5681b	105-112	92.4922	-12.9	-13.8763	26.0081	0.49217	0.01582	4300	NA	NA
hsa-miR-6807-5p	41-48	41.8935	-15.4	-15.9616	19.5816	0.39349	0.02478	4300	NA	NA
hsa-miR-7158-3p	101-107	95.4554	-9.9	-10.4408	28.012	0.45543	0.05031	4300	NA	NA

## Sheet: Sheet3
Supplementary Table S7C: Experimentally Validated Interaction of miRNAs with NEAT1, related to Figure 5
ID	Accession	Target	TargetID	Experiment	Literature	Tissue
hsa-let-7a-5p	MIMAT0000062	NEAT1	283131	CLIP-Seq	24297251	Unspecified
hsa-let-7a-5p	MIMAT0000062	NEAT1	283131	CLIP-Seq	24297251	Unspecified
hsa-let-7a-5p	MIMAT0000062	NEAT1	283131	CLIP-Seq	24297251	Unspecified
hsa-let-7b-5p	MIMAT0000063	NEAT1	283131	CLIP-Seq	24297251	Unspecified
hsa-let-7b-5p	MIMAT0000063	NEAT1	283131	CLIP-Seq	24297251	Unspecified
hsa-let-7b-5p	MIMAT0000063	NEAT1	283131	CLIP-Seq	24297251	Unspecified
hsa-let-7c-5p	MIMAT0000064	NEAT1	283131	CLIP-Seq	24297251	Unspecified
hsa-let-7c-5p	MIMAT0000064	NEAT1	283131	CLIP-Seq	24297251	Unspecified
hsa-let-7c-5p	MIMAT0000064	NEAT1	283131	CLIP-Seq	24297251	Unspecified
hsa-let-7d-5p	MIMAT0000065	NEAT1	283131	CLIP-Seq	24297251	Unspecified
hsa-let-7d-5p	MIMAT0000065	NEAT1	283131	CLIP-Seq	24297251	Unspecified
hsa-let-7d-5p	MIMAT0000065	NEAT1	283131	CLIP-Seq	24297251	Unspecified
hsa-let-7e-5p	MIMAT0000066	NEAT1	283131	CLIP-Seq	24297251	Unspecified
hsa-let-7e-5p	MIMAT0000066	NEAT1	283131	CLIP-Seq	24297251	Unspecified
hsa-let-7e-5p	MIMAT0000066	NEAT1	283131	CLIP-Seq	24297251	Unspecified
hsa-let-7f-5p	MIMAT0000067	NEAT1	283131	CLIP-Seq	24297251	Unspecified
hsa-let-7f-5p	MIMAT0000067	NEAT1	283131	CLIP-Seq	24297251	Unspecified
hsa-let-7f-5p	MIMAT0000067	NEAT1	283131	CLIP-Seq	24297251	Unspecified
hsa-let-7g-5p	MIMAT0000414	NEAT1	283131	CLIP-Seq	24297251	Unspecified
hsa-let-7g-5p	MIMAT0000414	NEAT1	283131	CLIP-Seq	24297251	Unspecified
hsa-let-7g-5p	MIMAT0000414	NEAT1	283131	CLIP-Seq	24297251	Unspecified
hsa-let-7i-5p	MIMAT0000415	NEAT1	283131	CLIP-Seq	24297251	Unspecified
hsa-let-7i-5p	MIMAT0000415	NEAT1	283131	CLIP-Seq	24297251	Unspecified
hsa-let-7i-5p	MIMAT0000415	NEAT1	283131	CLIP-Seq	24297251	Unspecified
hsa-mir-1-3p	MIMAT0000416	NEAT1	283131	CLIP-Seq	24297251	Unspecified
hsa-mir-1-3p	MIMAT0000416	NEAT1	283131	CLIP-Seq	24297251	Unspecified
hsa-mir-1-3p	MIMAT0000416	NEAT1	283131	CLIP-Seq	24297251	Unspecified
hsa-mir-1-3p	MIMAT0000416	NEAT1	283131	CLIP-Seq	24297251	Unspecified
hsa-mir-1-3p	MIMAT0000416	NEAT1	283131	CLIP-Seq	24297251	Unspecified
hsa-mir-101-3p	MIMAT0000099	NEAT1	283131	CLIP-Seq	24297251	Unspecified
hsa-mir-103a-3p	MIMAT0000101	NEAT1	283131	CLIP-Seq	24297251	Unspecified
hsa-mir-106a-5p	MIMAT0000103	NEAT1	283131	CLIP-Seq	24297251	Unspecified
hsa-mir-106a-5p	MIMAT0000103	NEAT1	283131	CLIP-Seq	24297251	Unspecified
hsa-mir-106b-5p	MIMAT0000680	NEAT1	283131	CLIP-Seq	24297251	Unspecified
hsa-mir-106b-5p	MIMAT0000680	NEAT1	283131	CLIP-Seq	24297251	Unspecified
hsa-mir-107	MIMAT0000104	NEAT1	283131	CLIP-Seq	24297251	Unspecified
hsa-mir-10a-5p	MIMAT0000253	NEAT1	283131	CLIP-Seq	24297251	Unspecified
hsa-mir-10a-5p	MIMAT0000253	NEAT1	283131	CLIP-Seq	24297251	Unspecified
hsa-mir-10b-5p	MIMAT0000254	NEAT1	283131	CLIP-Seq	24297251	Unspecified
hsa-mir-10b-5p	MIMAT0000254	NEAT1	283131	CLIP-Seq	24297251	Unspecified
hsa-mir-1179	MIMAT0005824	NEAT1	283131	CLIP-Seq	24297251	Unspecified
hsa-mir-1180-5p	MIMAT0026735	NEAT1	283131	CLIP-Seq	24297251	Unspecified
hsa-mir-1185-5p	MIMAT0005798	NEAT1	283131	CLIP-Seq	24297251	Unspecified
hsa-mir-1185-5p	MIMAT0005798	NEAT1	283131	CLIP-Seq	24297251	Unspecified
hsa-mir-1185-5p	MIMAT0005798	NEAT1	283131	CLIP-Seq	24297251	Unspecified
hsa-mir-1185-5p	MIMAT0005798	NEAT1	283131	CLIP-Seq	24297251	Unspecified
hsa-mir-1185-5p	MIMAT0005798	NEAT1	283131	CLIP-Seq	24297251	Unspecified
hsa-mir-1197	MIMAT0005955	NEAT1	283131	CLIP-Seq	24297251	Unspecified
hsa-mir-1197	MIMAT0005955	NEAT1	283131	CLIP-Seq	24297251	Unspecified
hsa-mir-1197	MIMAT0005955	NEAT1	283131	CLIP-Seq	24297251	Unspecified
hsa-mir-122-5p	MIMAT0000421	NEAT1	283131	CLIP-Seq	24297251	Unspecified
hsa-mir-122-5p	MIMAT0000421	NEAT1	283131	CLIP-Seq	24297251	Unspecified
hsa-mir-122-5p	MIMAT0000421	NEAT1	283131	CLIP-Seq	24297251	Unspecified
hsa-mir-122-5p	MIMAT0000421	NEAT1	283131	CLIP-Seq	24297251	Unspecified
hsa-mir-122-5p	MIMAT0000421	NEAT1	283131	CLIP-Seq	24297251	Unspecified
hsa-mir-1224-5p	MIMAT0005458	NEAT1	283131	CLIP-Seq	24297251	Unspecified
hsa-mir-1224-5p	MIMAT0005458	NEAT1	283131	CLIP-Seq	24297251	Unspecified
hsa-mir-1224-5p	MIMAT0005458	NEAT1	283131	CLIP-Seq	24297251	Unspecified
hsa-mir-124-3p	MIMAT0000422	NEAT1	283131	CLIP-Seq	24297251	Unspecified
hsa-mir-124-3p	MIMAT0000422	NEAT1	283131	CLIP-Seq	24297251	Unspecified
hsa-mir-124-3p	MIMAT0000422	NEAT1	283131	CLIP-Seq	24297251	Unspecified
hsa-mir-1245b-5p	MIMAT0019950	NEAT1	283131	CLIP-Seq	24297251	Unspecified
hsa-mir-1247-5p	MIMAT0005899	NEAT1	283131	CLIP-Seq	24297251	Unspecified
hsa-mir-1247-5p	MIMAT0005899	NEAT1	283131	CLIP-Seq	24297251	Unspecified
hsa-mir-1252-5p	MIMAT0005944	NEAT1	283131	CLIP-Seq	24297251	Unspecified
hsa-mir-1252-5p	MIMAT0005944	NEAT1	283131	CLIP-Seq	24297251	Unspecified
hsa-mir-1252-5p	MIMAT0005944	NEAT1	283131	CLIP-Seq	24297251	Unspecified
hsa-mir-1252-5p	MIMAT0005944	NEAT1	283131	CLIP-Seq	24297251	Unspecified
hsa-mir-1252-5p	MIMAT0005944	NEAT1	283131	CLIP-Seq	24297251	Unspecified
hsa-mir-1252-5p	MIMAT0005944	NEAT1	283131	CLIP-Seq	24297251	Unspecified
hsa-mir-125a-5p	MIMAT0000443	NEAT1	283131	CLIP-Seq	24297251	Unspecified
hsa-mir-125a-5p	MIMAT0000443	NEAT1	283131	CLIP-Seq	24297251	Unspecified
hsa-mir-125b-5p	MIMAT0000423	NEAT1	283131	CLIP-Seq	24297251	Unspecified
hsa-mir-126-5p	MIMAT0000444	NEAT1	283131	CLIP-Seq	24297251	Unspecified
hsa-mir-126-5p	MIMAT0000444	NEAT1	283131	CLIP-Seq	24297251	Unspecified
hsa-mir-126-5p	MIMAT0000444	NEAT1	283131	CLIP-Seq	24297251	Unspecified
hsa-mir-126-5p	MIMAT0000444	NEAT1	283131	CLIP-Seq	24297251	Unspecified
hsa-mir-126-5p	MIMAT0000444	NEAT1	283131	CLIP-Seq	24297251	Unspecified
hsa-mir-126-5p	MIMAT0000444	NEAT1	283131	CLIP-Seq	24297251	Unspecified
hsa-mir-126-5p	MIMAT0000444	NEAT1	283131	CLIP-Seq	24297251	Unspecified
hsa-mir-1266-3p	MIMAT0026742	NEAT1	283131	CLIP-Seq	24297251	Unspecified
hsa-mir-1270	MIMAT0005924	NEAT1	283131	CLIP-Seq	24297251	Unspecified
hsa-mir-1270	MIMAT0005924	NEAT1	283131	CLIP-Seq	24297251	Unspecified
hsa-mir-1276	MIMAT0005930	NEAT1	283131	CLIP-Seq	24297251	Unspecified
hsa-mir-1276	MIMAT0005930	NEAT1	283131	CLIP-Seq	24297251	Unspecified
hsa-mir-1276	MIMAT0005930	NEAT1	283131	CLIP-Seq	24297251	Unspecified
hsa-mir-1277-5p	MIMAT0022724	NEAT1	283131	CLIP-Seq	24297251	Unspecified
hsa-mir-1277-5p	MIMAT0022724	NEAT1	283131	CLIP-Seq	24297251	Unspecified
hsa-mir-1277-5p	MIMAT0022724	NEAT1	283131	CLIP-Seq	24297251	Unspecified
hsa-mir-1277-5p	MIMAT0022724	NEAT1	283131	CLIP-Seq	24297251	Unspecified
hsa-mir-1278	MIMAT0005936	NEAT1	283131	CLIP-Seq	24297251	Unspecified
hsa-mir-128-3p	MIMAT0000424	NEAT1	283131	CLIP-Seq	24297251	Unspecified
hsa-mir-128-3p	MIMAT0000424	NEAT1	283131	CLIP-Seq	24297251	Unspecified
hsa-mir-128-3p	MIMAT0000424	NEAT1	283131	CLIP-Seq	24297251	Unspecified
hsa-mir-128-3p	MIMAT0000424	NEAT1	283131	CLIP-Seq	24297251	Unspecified
hsa-mir-128-3p	MIMAT0000424	NEAT1	283131	CLIP-Seq	24297251	Unspecified
hsa-mir-128-3p	MIMAT0000424	NEAT1	283131	CLIP-Seq	24297251	Unspecified
hsa-mir-128-3p	MIMAT0000424	NEAT1	283131	CLIP-Seq	24297251	Unspecified
hsa-mir-128-3p	MIMAT0000424	NEAT1	283131	CLIP-Seq	24297251	Unspecified
hsa-mir-1286	MIMAT0005877	NEAT1	283131	CLIP-Seq	24297251	Unspecified
hsa-mir-1287-5p	MIMAT0005878	NEAT1	283131	CLIP-Seq	24297251	Unspecified
hsa-mir-1287-5p	MIMAT0005878	NEAT1	283131	CLIP-Seq	24297251	Unspecified
hsa-mir-129-1-3p	MIMAT0004548	NEAT1	283131	CLIP-Seq	24297251	Unspecified
hsa-mir-129-1-3p	MIMAT0004548	NEAT1	283131	CLIP-Seq	24297251	Unspecified
hsa-mir-129-1-3p	MIMAT0004548	NEAT1	283131	CLIP-Seq	24297251	Unspecified
hsa-mir-129-2-3p	MIMAT0004605	NEAT1	283131	CLIP-Seq	24297251	Unspecified
hsa-mir-129-2-3p	MIMAT0004605	NEAT1	283131	CLIP-Seq	24297251	Unspecified
hsa-mir-129-2-3p	MIMAT0004605	NEAT1	283131	CLIP-Seq	24297251	Unspecified
hsa-mir-129-5p	MIMAT0000242	NEAT1	283131	CLIP-Seq	24297251	Unspecified
hsa-mir-129-5p	MIMAT0000242	NEAT1	283131	CLIP-Seq	24297251	Unspecified
hsa-mir-129-5p	MIMAT0000242	NEAT1	283131	CLIP-Seq	24297251	Unspecified
hsa-mir-1294	MIMAT0005884	NEAT1	283131	CLIP-Seq	24297251	Unspecified
hsa-mir-1297	MIMAT0005886	NEAT1	283131	CLIP-Seq	24297251	Unspecified
hsa-mir-1301-3p	MIMAT0005797	NEAT1	283131	CLIP-Seq	24297251	Unspecified
hsa-mir-1306-5p	MIMAT0022726	NEAT1	283131	CLIP-Seq	24297251	Unspecified
hsa-mir-1306-5p	MIMAT0022726	NEAT1	283131	CLIP-Seq	24297251	Unspecified
hsa-mir-1306-5p	MIMAT0022726	NEAT1	283131	CLIP-Seq	24297251	Unspecified
hsa-mir-1306-5p	MIMAT0022726	NEAT1	283131	CLIP-Seq	24297251	Unspecified
hsa-mir-1306-5p	MIMAT0022726	NEAT1	283131	CLIP-Seq	24297251	Unspecified
hsa-mir-130a-3p	MIMAT0000425	NEAT1	283131	CLIP-Seq	24297251	Unspecified
hsa-mir-130a-3p	MIMAT0000425	NEAT1	283131	CLIP-Seq	24297251	Unspecified
hsa-mir-130a-3p	MIMAT0000425	NEAT1	283131	CLIP-Seq	24297251	Unspecified
hsa-mir-130a-3p	MIMAT0000425	NEAT1	283131	CLIP-Seq	24297251	Unspecified
hsa-mir-130a-5p	MIMAT0004593	NEAT1	283131	CLIP-Seq	24297251	Unspecified
hsa-mir-130a-5p	MIMAT0004593	NEAT1	283131	CLIP-Seq	24297251	Unspecified
hsa-mir-130a-5p	MIMAT0004593	NEAT1	283131	CLIP-Seq	24297251	Unspecified
hsa-mir-130a-5p	MIMAT0004593	NEAT1	283131	CLIP-Seq	24297251	Unspecified
hsa-mir-130b-3p	MIMAT0000691	NEAT1	283131	CLIP-Seq	24297251	Unspecified
hsa-mir-130b-3p	MIMAT0000691	NEAT1	283131	CLIP-Seq	24297251	Unspecified
hsa-mir-130b-3p	MIMAT0000691	NEAT1	283131	CLIP-Seq	24297251	Unspecified
hsa-mir-130b-3p	MIMAT0000691	NEAT1	283131	CLIP-Seq	24297251	Unspecified
hsa-mir-132-3p	MIMAT0000426	NEAT1	283131	CLIP-Seq	24297251	Unspecified
hsa-mir-132-3p	MIMAT0000426	NEAT1	283131	CLIP-Seq	24297251	Unspecified
hsa-mir-132-3p	MIMAT0000426	NEAT1	283131	CLIP-Seq	24297251	Unspecified
hsa-mir-1321	MIMAT0005952	NEAT1	283131	CLIP-Seq	24297251	Unspecified
hsa-mir-1321	MIMAT0005952	NEAT1	283131	CLIP-Seq	24297251	Unspecified
hsa-mir-1321	MIMAT0005952	NEAT1	283131	CLIP-Seq	24297251	Unspecified
hsa-mir-1323	MIMAT0005795	NEAT1	283131	CLIP-Seq	24297251	Unspecified
hsa-mir-1323	MIMAT0005795	NEAT1	283131	CLIP-Seq	24297251	Unspecified
hsa-mir-1323	MIMAT0005795	NEAT1	283131	CLIP-Seq	24297251	Unspecified
hsa-mir-133a-3p	MIMAT0000427	NEAT1	283131	CLIP-Seq	24297251	Unspecified
hsa-mir-133b	MIMAT0000770	NEAT1	283131	CLIP-Seq	24297251	Unspecified
hsa-mir-134-5p	MIMAT0000447	NEAT1	283131	CLIP-Seq	24297251	Unspecified
hsa-mir-134-5p	MIMAT0000447	NEAT1	283131	CLIP-Seq	24297251	Unspecified
hsa-mir-1343-3p	MIMAT0019776	NEAT1	283131	CLIP-Seq	24297251	Unspecified
hsa-mir-1343-3p	MIMAT0019776	NEAT1	283131	CLIP-Seq	24297251	Unspecified
hsa-mir-1343-3p	MIMAT0019776	NEAT1	283131	CLIP-Seq	24297251	Unspecified
hsa-mir-1343-3p	MIMAT0019776	NEAT1	283131	CLIP-Seq	24297251	Unspecified
hsa-mir-1343-3p	MIMAT0019776	NEAT1	283131	CLIP-Seq	24297251	Unspecified
hsa-mir-135a-5p	MIMAT0000428	NEAT1	283131	CLIP-Seq	24297251	Unspecified
hsa-mir-135a-5p	MIMAT0000428	NEAT1	283131	CLIP-Seq	24297251	Unspecified
hsa-mir-135a-5p	MIMAT0000428	NEAT1	283131	CLIP-Seq	24297251	Unspecified
hsa-mir-135b-5p	MIMAT0000758	NEAT1	283131	CLIP-Seq	24297251	Unspecified
hsa-mir-135b-5p	MIMAT0000758	NEAT1	283131	CLIP-Seq	24297251	Unspecified
hsa-mir-135b-5p	MIMAT0000758	NEAT1	283131	CLIP-Seq	24297251	Unspecified
hsa-mir-136-5p	MIMAT0000448	NEAT1	283131	CLIP-Seq	24297251	Unspecified
hsa-mir-138-5p	MIMAT0000430	NEAT1	283131	CLIP-Seq	24297251	Unspecified
hsa-mir-138-5p	MIMAT0000430	NEAT1	283131	CLIP-Seq	24297251	Unspecified
hsa-mir-139-5p	MIMAT0000250	NEAT1	283131	CLIP-Seq	24297251	Unspecified
hsa-mir-139-5p	MIMAT0000250	NEAT1	283131	CLIP-Seq	24297251	Unspecified
hsa-mir-140-3p	MIMAT0004597	NEAT1	283131	CLIP-Seq	24297251	Unspecified
hsa-mir-140-5p	MIMAT0000431	NEAT1	283131	CLIP-Seq	24297251	Unspecified
hsa-mir-140-5p	MIMAT0000431	NEAT1	283131	CLIP-Seq	24297251	Unspecified
hsa-mir-141-3p	MIMAT0000432	NEAT1	283131	CLIP-Seq	24297251	Unspecified
hsa-mir-142-3p	MIMAT0000434	NEAT1	283131	CLIP-Seq	24297251	Unspecified
hsa-mir-142-5p	MIMAT0000433	NEAT1	283131	CLIP-Seq	24297251	Unspecified
hsa-mir-142-5p	MIMAT0000433	NEAT1	283131	CLIP-Seq	24297251	Unspecified
hsa-mir-142-5p	MIMAT0000433	NEAT1	283131	CLIP-Seq	24297251	Unspecified
hsa-mir-142-5p	MIMAT0000433	NEAT1	283131	CLIP-Seq	24297251	Unspecified
hsa-mir-144-3p	MIMAT0000436	NEAT1	283131	CLIP-Seq	24297251	Unspecified
hsa-mir-144-3p	MIMAT0000436	NEAT1	283131	CLIP-Seq	24297251	Unspecified
hsa-mir-144-3p	MIMAT0000436	NEAT1	283131	CLIP-Seq	24297251	Unspecified
hsa-mir-144-5p	MIMAT0004600	NEAT1	283131	CLIP-Seq	24297251	Unspecified
hsa-mir-144-5p	MIMAT0004600	NEAT1	283131	CLIP-Seq	24297251	Unspecified
hsa-mir-146a-5p	MIMAT0000449	NEAT1	283131	CLIP-Seq	24297251	Unspecified
hsa-mir-146a-5p	MIMAT0000449	NEAT1	283131	CLIP-Seq	24297251	Unspecified
hsa-mir-146b-5p	MIMAT0002809	NEAT1	283131	CLIP-Seq	24297251	Unspecified
hsa-mir-146b-5p	MIMAT0002809	NEAT1	283131	CLIP-Seq	24297251	Unspecified
hsa-mir-147a	MIMAT0000251	NEAT1	283131	CLIP-Seq	24297251	Unspecified
hsa-mir-148a-3p	MIMAT0000243	NEAT1	283131	CLIP-Seq	24297251	Unspecified
hsa-mir-148a-3p	MIMAT0000243	NEAT1	283131	CLIP-Seq	24297251	Unspecified
hsa-mir-148a-3p	MIMAT0000243	NEAT1	283131	CLIP-Seq	24297251	Unspecified
hsa-mir-148a-3p	MIMAT0000243	NEAT1	283131	CLIP-Seq	24297251	Unspecified
hsa-mir-148a-3p	MIMAT0000243	NEAT1	283131	CLIP-Seq	24297251	Unspecified
hsa-mir-148a-3p	MIMAT0000243	NEAT1	283131	CLIP-Seq	24297251	Unspecified
hsa-mir-148b-3p	MIMAT0000759	NEAT1	283131	CLIP-Seq	24297251	Unspecified
hsa-mir-148b-3p	MIMAT0000759	NEAT1	283131	CLIP-Seq	24297251	Unspecified
hsa-mir-148b-3p	MIMAT0000759	NEAT1	283131	CLIP-Seq	24297251	Unspecified
hsa-mir-148b-3p	MIMAT0000759	NEAT1	283131	CLIP-Seq	24297251	Unspecified
hsa-mir-148b-3p	MIMAT0000759	NEAT1	283131	CLIP-Seq	24297251	Unspecified
hsa-mir-148b-3p	MIMAT0000759	NEAT1	283131	CLIP-Seq	24297251	Unspecified
hsa-mir-149-5p	MIMAT0000450	NEAT1	283131	CLIP-Seq	24297251	Unspecified
hsa-mir-150-5p	MIMAT0000451	NEAT1	283131	CLIP-Seq	24297251	Unspecified
hsa-mir-150-5p	MIMAT0000451	NEAT1	283131	CLIP-Seq	24297251	Unspecified
hsa-mir-150-5p	MIMAT0000451	NEAT1	283131	CLIP-Seq	24297251	Unspecified
hsa-mir-150-5p	MIMAT0000451	NEAT1	283131	CLIP-Seq	24297251	Unspecified
hsa-mir-150-5p	MIMAT0000451	NEAT1	283131	CLIP-Seq	24297251	Unspecified
hsa-mir-152-3p	MIMAT0000438	NEAT1	283131	CLIP-Seq	24297251	Unspecified
hsa-mir-152-3p	MIMAT0000438	NEAT1	283131	CLIP-Seq	24297251	Unspecified
hsa-mir-152-3p	MIMAT0000438	NEAT1	283131	CLIP-Seq	24297251	Unspecified
hsa-mir-152-3p	MIMAT0000438	NEAT1	283131	CLIP-Seq	24297251	Unspecified
hsa-mir-152-3p	MIMAT0000438	NEAT1	283131	CLIP-Seq	24297251	Unspecified
hsa-mir-152-3p	MIMAT0000438	NEAT1	283131	CLIP-Seq	24297251	Unspecified
hsa-mir-154-3p	MIMAT0000453	NEAT1	283131	CLIP-Seq	24297251	Unspecified
hsa-mir-154-3p	MIMAT0000453	NEAT1	283131	CLIP-Seq	24297251	Unspecified
hsa-mir-154-5p	MIMAT0000452	NEAT1	283131	CLIP-Seq	24297251	Unspecified
hsa-mir-15a-5p	MIMAT0000068	NEAT1	283131	CLIP-Seq	24297251	Unspecified
hsa-mir-15a-5p	MIMAT0000068	NEAT1	283131	CLIP-Seq	24297251	Unspecified
hsa-mir-15a-5p	MIMAT0000068	NEAT1	283131	CLIP-Seq	24297251	Unspecified
hsa-mir-15b-5p	MIMAT0000417	NEAT1	283131	CLIP-Seq	24297251	Unspecified
hsa-mir-15b-5p	MIMAT0000417	NEAT1	283131	CLIP-Seq	24297251	Unspecified
hsa-mir-15b-5p	MIMAT0000417	NEAT1	283131	CLIP-Seq	24297251	Unspecified
hsa-mir-16-5p	MIMAT0000069	NEAT1	283131	CLIP-Seq	24297251	Unspecified
hsa-mir-16-5p	MIMAT0000069	NEAT1	283131	CLIP-Seq	24297251	Unspecified
hsa-mir-16-5p	MIMAT0000069	NEAT1	283131	CLIP-Seq	24297251	Unspecified
hsa-mir-17-5p	MIMAT0000070	NEAT1	283131	CLIP-Seq	24297251	Unspecified
hsa-mir-17-5p	MIMAT0000070	NEAT1	283131	CLIP-Seq	24297251	Unspecified
hsa-mir-181a-5p	MIMAT0000256	NEAT1	283131	CLIP-Seq	24297251	Unspecified
hsa-mir-181a-5p	MIMAT0000256	NEAT1	283131	CLIP-Seq	24297251	Unspecified
hsa-mir-181a-5p	MIMAT0000256	NEAT1	283131	CLIP-Seq	24297251	Unspecified
hsa-mir-181a-5p	MIMAT0000256	NEAT1	283131	CLIP-Seq	24297251	Unspecified
hsa-mir-181b-5p	MIMAT0000257	NEAT1	283131	CLIP-Seq	24297251	Unspecified
hsa-mir-181b-5p	MIMAT0000257	NEAT1	283131	CLIP-Seq	24297251	Unspecified
hsa-mir-181b-5p	MIMAT0000257	NEAT1	283131	CLIP-Seq	24297251	Unspecified
hsa-mir-181b-5p	MIMAT0000257	NEAT1	283131	CLIP-Seq	24297251	Unspecified
hsa-mir-181c-5p	MIMAT0000258	NEAT1	283131	CLIP-Seq	24297251	Unspecified
hsa-mir-181c-5p	MIMAT0000258	NEAT1	283131	CLIP-Seq	24297251	Unspecified
hsa-mir-181c-5p	MIMAT0000258	NEAT1	283131	CLIP-Seq	24297251	Unspecified
hsa-mir-181c-5p	MIMAT0000258	NEAT1	283131	CLIP-Seq	24297251	Unspecified
hsa-mir-181d-5p	MIMAT0002821	NEAT1	283131	CLIP-Seq	24297251	Unspecified
hsa-mir-181d-5p	MIMAT0002821	NEAT1	283131	CLIP-Seq	24297251	Unspecified
hsa-mir-181d-5p	MIMAT0002821	NEAT1	283131	CLIP-Seq	24297251	Unspecified
hsa-mir-181d-5p	MIMAT0002821	NEAT1	283131	CLIP-Seq	24297251	Unspecified
hsa-mir-182-5p	MIMAT0000259	NEAT1	283131	CLIP-Seq	24297251	Unspecified
hsa-mir-182-5p	MIMAT0000259	NEAT1	283131	CLIP-Seq	24297251	Unspecified
hsa-mir-183-5p	MIMAT0000261	NEAT1	283131	CLIP-Seq	24297251	Unspecified
hsa-mir-185-5p	MIMAT0000455	NEAT1	283131	CLIP-Seq	24297251	Unspecified
hsa-mir-185-5p	MIMAT0000455	NEAT1	283131	CLIP-Seq	24297251	Unspecified
hsa-mir-186-5p	MIMAT0000456	NEAT1	283131	CLIP-Seq	24297251	Unspecified
hsa-mir-186-5p	MIMAT0000456	NEAT1	283131	CLIP-Seq	24297251	Unspecified
hsa-mir-186-5p	MIMAT0000456	NEAT1	283131	CLIP-Seq	24297251	Unspecified
hsa-mir-186-5p	MIMAT0000456	NEAT1	283131	CLIP-Seq	24297251	Unspecified
hsa-mir-188-5p	MIMAT0000457	NEAT1	283131	CLIP-Seq	24297251	Unspecified
hsa-mir-18a-5p	MIMAT0000072	NEAT1	283131	CLIP-Seq	24297251	Unspecified
hsa-mir-18a-5p	MIMAT0000072	NEAT1	283131	CLIP-Seq	24297251	Unspecified
hsa-mir-18a-5p	MIMAT0000072	NEAT1	283131	CLIP-Seq	24297251	Unspecified
hsa-mir-18b-5p	MIMAT0001412	NEAT1	283131	CLIP-Seq	24297251	Unspecified
hsa-mir-18b-5p	MIMAT0001412	NEAT1	283131	CLIP-Seq	24297251	Unspecified
hsa-mir-18b-5p	MIMAT0001412	NEAT1	283131	CLIP-Seq	24297251	Unspecified
hsa-mir-1908-5p	MIMAT0007881	NEAT1	283131	CLIP-Seq	24297251	Unspecified
hsa-mir-1908-5p	MIMAT0007881	NEAT1	283131	CLIP-Seq	24297251	Unspecified
hsa-mir-1911-5p	MIMAT0007885	NEAT1	283131	CLIP-Seq	24297251	Unspecified
hsa-mir-1913	MIMAT0007888	NEAT1	283131	CLIP-Seq	24297251	Unspecified
hsa-mir-1914-3p	MIMAT0007890	NEAT1	283131	CLIP-Seq	24297251	Unspecified
hsa-mir-1914-3p	MIMAT0007890	NEAT1	283131	CLIP-Seq	24297251	Unspecified
hsa-mir-1914-3p	MIMAT0007890	NEAT1	283131	CLIP-Seq	24297251	Unspecified
hsa-mir-193a-3p	MIMAT0000459	NEAT1	283131	CLIP-Seq	24297251	Unspecified
hsa-mir-193a-3p	MIMAT0000459	NEAT1	283131	CLIP-Seq	24297251	Unspecified
hsa-mir-193a-3p	MIMAT0000459	NEAT1	283131	CLIP-Seq	24297251	Unspecified
hsa-mir-193b-3p	MIMAT0002819	NEAT1	283131	CLIP-Seq	24297251	Unspecified
hsa-mir-193b-3p	MIMAT0002819	NEAT1	283131	CLIP-Seq	24297251	Unspecified
hsa-mir-193b-3p	MIMAT0002819	NEAT1	283131	CLIP-Seq	24297251	Unspecified
hsa-mir-194-5p	MIMAT0000460	NEAT1	283131	CLIP-Seq	24297251	Unspecified
hsa-mir-194-5p	MIMAT0000460	NEAT1	283131	CLIP-Seq	24297251	Unspecified
hsa-mir-195-5p	MIMAT0000461	NEAT1	283131	CLIP-Seq	24297251	Unspecified
hsa-mir-195-5p	MIMAT0000461	NEAT1	283131	CLIP-Seq	24297251	Unspecified
hsa-mir-195-5p	MIMAT0000461	NEAT1	283131	CLIP-Seq	24297251	Unspecified
hsa-mir-196a-5p	MIMAT0000226	NEAT1	283131	CLIP-Seq	24297251	Unspecified
hsa-mir-196b-5p	MIMAT0001080	NEAT1	283131	CLIP-Seq	24297251	Unspecified
hsa-mir-197-3p	MIMAT0000227	NEAT1	283131	CLIP-Seq	24297251	Unspecified
hsa-mir-199a-3p	MIMAT0000232	NEAT1	283131	CLIP-Seq	24297251	Unspecified
hsa-mir-199b-3p	MIMAT0004563	NEAT1	283131	CLIP-Seq	24297251	Unspecified
hsa-mir-19a-3p	MIMAT0000073	NEAT1	283131	CLIP-Seq	24297251	Unspecified
hsa-mir-19b-3p	MIMAT0000074	NEAT1	283131	CLIP-Seq	24297251	Unspecified
hsa-mir-200a-3p	MIMAT0000682	NEAT1	283131	CLIP-Seq	24297251	Unspecified
hsa-mir-200b-3p	MIMAT0000318	NEAT1	283131	CLIP-Seq	24297251	Unspecified
hsa-mir-200b-3p	MIMAT0000318	NEAT1	283131	CLIP-Seq	24297251	Unspecified
hsa-mir-200b-3p	MIMAT0000318	NEAT1	283131	CLIP-Seq	24297251	Unspecified
hsa-mir-200b-3p	MIMAT0000318	NEAT1	283131	CLIP-Seq	24297251	Unspecified
hsa-mir-200c-3p	MIMAT0000617	NEAT1	283131	CLIP-Seq	24297251	Unspecified
hsa-mir-200c-3p	MIMAT0000617	NEAT1	283131	CLIP-Seq	24297251	Unspecified
hsa-mir-200c-3p	MIMAT0000617	NEAT1	283131	CLIP-Seq	24297251	Unspecified
hsa-mir-200c-3p	MIMAT0000617	NEAT1	283131	CLIP-Seq	24297251	Unspecified
hsa-mir-204-5p	MIMAT0000265	NEAT1	283131	CLIP-Seq	24297251	Unspecified
hsa-mir-204-5p	MIMAT0000265	NEAT1	283131	CLIP-Seq	24297251	Unspecified
hsa-mir-204-5p	MIMAT0000265	NEAT1	283131	CLIP-Seq	24297251	Unspecified
hsa-mir-205-5p	MIMAT0000266	NEAT1	283131	CLIP-Seq	24297251	Unspecified
hsa-mir-205-5p	MIMAT0000266	NEAT1	283131	CLIP-Seq	24297251	Unspecified
hsa-mir-205-5p	MIMAT0000266	NEAT1	283131	CLIP-Seq	24297251	Unspecified
hsa-mir-206	MIMAT0000462	NEAT1	283131	CLIP-Seq	24297251	Unspecified
hsa-mir-206	MIMAT0000462	NEAT1	283131	CLIP-Seq	24297251	Unspecified
hsa-mir-206	MIMAT0000462	NEAT1	283131	CLIP-Seq	24297251	Unspecified
hsa-mir-206	MIMAT0000462	NEAT1	283131	CLIP-Seq	24297251	Unspecified
hsa-mir-206	MIMAT0000462	NEAT1	283131	CLIP-Seq	24297251	Unspecified
hsa-mir-20a-5p	MIMAT0000075	NEAT1	283131	CLIP-Seq	24297251	Unspecified
hsa-mir-20a-5p	MIMAT0000075	NEAT1	283131	CLIP-Seq	24297251	Unspecified
hsa-mir-20b-5p	MIMAT0001413	NEAT1	283131	CLIP-Seq	24297251	Unspecified
hsa-mir-20b-5p	MIMAT0001413	NEAT1	283131	CLIP-Seq	24297251	Unspecified
hsa-mir-211-5p	MIMAT0000268	NEAT1	283131	CLIP-Seq	24297251	Unspecified
hsa-mir-211-5p	MIMAT0000268	NEAT1	283131	CLIP-Seq	24297251	Unspecified
hsa-mir-211-5p	MIMAT0000268	NEAT1	283131	CLIP-Seq	24297251	Unspecified
hsa-mir-2114-3p	MIMAT0011157	NEAT1	283131	CLIP-Seq	24297251	Unspecified
hsa-mir-2114-3p	MIMAT0011157	NEAT1	283131	CLIP-Seq	24297251	Unspecified
hsa-mir-2115-3p	MIMAT0011159	NEAT1	283131	CLIP-Seq	24297251	Unspecified
hsa-mir-212-3p	MIMAT0000269	NEAT1	283131	CLIP-Seq	24297251	Unspecified
hsa-mir-212-3p	MIMAT0000269	NEAT1	283131	CLIP-Seq	24297251	Unspecified
hsa-mir-212-3p	MIMAT0000269	NEAT1	283131	CLIP-Seq	24297251	Unspecified
hsa-mir-212-5p	MIMAT0022695	NEAT1	283131	CLIP-Seq	24297251	Unspecified
hsa-mir-212-5p	MIMAT0022695	NEAT1	283131	CLIP-Seq	24297251	Unspecified
hsa-mir-214-3p	MIMAT0000271	NEAT1	283131	CLIP-Seq	24297251	Unspecified
hsa-mir-214-3p	MIMAT0000271	NEAT1	283131	CLIP-Seq	24297251	Unspecified
hsa-mir-214-3p	MIMAT0000271	NEAT1	283131	CLIP-Seq	24297251	Unspecified
hsa-mir-214-5p	MIMAT0004564	NEAT1	283131	CLIP-Seq	24297251	Unspecified
hsa-mir-214-5p	MIMAT0004564	NEAT1	283131	CLIP-Seq	24297251	Unspecified
hsa-mir-216a-3p	MIMAT0022844	NEAT1	283131	CLIP-Seq	24297251	Unspecified
hsa-mir-216a-3p	MIMAT0022844	NEAT1	283131	CLIP-Seq	24297251	Unspecified
hsa-mir-216a-3p	MIMAT0022844	NEAT1	283131	CLIP-Seq	24297251	Unspecified
hsa-mir-216a-3p	MIMAT0022844	NEAT1	283131	CLIP-Seq	24297251	Unspecified
hsa-mir-216a-3p	MIMAT0022844	NEAT1	283131	CLIP-Seq	24297251	Unspecified
hsa-mir-216a-3p	MIMAT0022844	NEAT1	283131	CLIP-Seq	24297251	Unspecified
hsa-mir-216a-3p	MIMAT0022844	NEAT1	283131	CLIP-Seq	24297251	Unspecified
hsa-mir-216a-3p	MIMAT0022844	NEAT1	283131	CLIP-Seq	24297251	Unspecified
hsa-mir-216a-5p	MIMAT0000273	NEAT1	283131	CLIP-Seq	24297251	Unspecified
hsa-mir-216a-5p	MIMAT0000273	NEAT1	283131	CLIP-Seq	24297251	Unspecified
hsa-mir-216b-5p	MIMAT0004959	NEAT1	283131	CLIP-Seq	24297251	Unspecified
hsa-mir-217	MIMAT0000274	NEAT1	283131	CLIP-Seq	24297251	Unspecified
hsa-mir-218-5p	MIMAT0000275	NEAT1	283131	CLIP-Seq	24297251	Unspecified
hsa-mir-218-5p	MIMAT0000275	NEAT1	283131	CLIP-Seq	24297251	Unspecified
hsa-mir-22-3p	MIMAT0000077	NEAT1	283131	CLIP-Seq	24297251	Unspecified
hsa-mir-221-3p	MIMAT0000278	NEAT1	283131	CLIP-Seq	24297251	Unspecified
hsa-mir-222-3p	MIMAT0000279	NEAT1	283131	CLIP-Seq	24297251	Unspecified
hsa-mir-224-3p	MIMAT0009198	NEAT1	283131	CLIP-Seq	24297251	Unspecified
hsa-mir-224-3p	MIMAT0009198	NEAT1	283131	CLIP-Seq	24297251	Unspecified
hsa-mir-224-3p	MIMAT0009198	NEAT1	283131	CLIP-Seq	24297251	Unspecified
hsa-mir-224-3p	MIMAT0009198	NEAT1	283131	CLIP-Seq	24297251	Unspecified
hsa-mir-224-3p	MIMAT0009198	NEAT1	283131	CLIP-Seq	24297251	Unspecified
hsa-mir-224-3p	MIMAT0009198	NEAT1	283131	CLIP-Seq	24297251	Unspecified
hsa-mir-224-5p	MIMAT0000281	NEAT1	283131	CLIP-Seq	24297251	Unspecified
hsa-mir-224-5p	MIMAT0000281	NEAT1	283131	CLIP-Seq	24297251	Unspecified
hsa-mir-224-5p	MIMAT0000281	NEAT1	283131	CLIP-Seq	24297251	Unspecified
hsa-mir-224-5p	MIMAT0000281	NEAT1	283131	CLIP-Seq	24297251	Unspecified
hsa-mir-224-5p	MIMAT0000281	NEAT1	283131	CLIP-Seq	24297251	Unspecified
hsa-mir-224-5p	MIMAT0000281	NEAT1	283131	CLIP-Seq	24297251	Unspecified
hsa-mir-2278	MIMAT0011778	NEAT1	283131	CLIP-Seq	24297251	Unspecified
hsa-mir-2278	MIMAT0011778	NEAT1	283131	CLIP-Seq	24297251	Unspecified
hsa-mir-2355-3p	MIMAT0017950	NEAT1	283131	CLIP-Seq	24297251	Unspecified
hsa-mir-2355-5p	MIMAT0016895	NEAT1	283131	CLIP-Seq	24297251	Unspecified
hsa-mir-2355-5p	MIMAT0016895	NEAT1	283131	CLIP-Seq	24297251	Unspecified
hsa-mir-2355-5p	MIMAT0016895	NEAT1	283131	CLIP-Seq	24297251	Unspecified
hsa-mir-23a-3p	MIMAT0000078	NEAT1	283131	CLIP-Seq	24297251	Unspecified
hsa-mir-23a-3p	MIMAT0000078	NEAT1	283131	CLIP-Seq	24297251	Unspecified
hsa-mir-23a-3p	MIMAT0000078	NEAT1	283131	CLIP-Seq	24297251	Unspecified
hsa-mir-23a-3p	MIMAT0000078	NEAT1	283131	CLIP-Seq	24297251	Unspecified
hsa-mir-23b-3p	MIMAT0000418	NEAT1	283131	CLIP-Seq	24297251	Unspecified
hsa-mir-23b-3p	MIMAT0000418	NEAT1	283131	CLIP-Seq	24297251	Unspecified
hsa-mir-23b-3p	MIMAT0000418	NEAT1	283131	CLIP-Seq	24297251	Unspecified
hsa-mir-23b-3p	MIMAT0000418	NEAT1	283131	CLIP-Seq	24297251	Unspecified
hsa-mir-23c	MIMAT0018000	NEAT1	283131	CLIP-Seq	24297251	Unspecified
hsa-mir-23c	MIMAT0018000	NEAT1	283131	CLIP-Seq	24297251	Unspecified
hsa-mir-23c	MIMAT0018000	NEAT1	283131	CLIP-Seq	24297251	Unspecified
hsa-mir-23c	MIMAT0018000	NEAT1	283131	CLIP-Seq	24297251	Unspecified
hsa-mir-24-3p	MIMAT0000080	NEAT1	283131	CLIP-Seq	24297251	Unspecified
hsa-mir-24-3p	MIMAT0000080	NEAT1	283131	CLIP-Seq	24297251	Unspecified
hsa-mir-24-3p	MIMAT0000080	NEAT1	283131	CLIP-Seq	24297251	Unspecified
hsa-mir-2467-3p	MIMAT0019953	NEAT1	283131	CLIP-Seq	24297251	Unspecified
hsa-mir-2467-3p	MIMAT0019953	NEAT1	283131	CLIP-Seq	24297251	Unspecified
hsa-mir-2467-3p	MIMAT0019953	NEAT1	283131	CLIP-Seq	24297251	Unspecified
hsa-mir-2467-3p	MIMAT0019953	NEAT1	283131	CLIP-Seq	24297251	Unspecified
hsa-mir-2467-3p	MIMAT0019953	NEAT1	283131	CLIP-Seq	24297251	Unspecified
hsa-mir-2467-3p	MIMAT0019953	NEAT1	283131	CLIP-Seq	24297251	Unspecified
hsa-mir-2681-5p	MIMAT0013515	NEAT1	283131	CLIP-Seq	24297251	Unspecified
hsa-mir-2681-5p	MIMAT0013515	NEAT1	283131	CLIP-Seq	24297251	Unspecified
hsa-mir-2682-5p	MIMAT0013517	NEAT1	283131	CLIP-Seq	24297251	Unspecified
hsa-mir-2682-5p	MIMAT0013517	NEAT1	283131	CLIP-Seq	24297251	Unspecified
hsa-mir-2682-5p	MIMAT0013517	NEAT1	283131	CLIP-Seq	24297251	Unspecified
hsa-mir-26a-5p	MIMAT0000082	NEAT1	283131	CLIP-Seq	24297251	Unspecified
hsa-mir-26b-5p	MIMAT0000083	NEAT1	283131	CLIP-Seq	24297251	Unspecified
hsa-mir-27a-3p	MIMAT0000084	NEAT1	283131	CLIP-Seq	24297251	Unspecified
hsa-mir-27b-3p	MIMAT0000419	NEAT1	283131	CLIP-Seq	24297251	Unspecified
hsa-mir-28-3p	MIMAT0004502	NEAT1	283131	CLIP-Seq	24297251	Unspecified
hsa-mir-28-3p	MIMAT0004502	NEAT1	283131	CLIP-Seq	24297251	Unspecified
hsa-mir-28-5p	MIMAT0000085	NEAT1	283131	CLIP-Seq	24297251	Unspecified
hsa-mir-28-5p	MIMAT0000085	NEAT1	283131	CLIP-Seq	24297251	Unspecified
hsa-mir-296-3p	MIMAT0004679	NEAT1	283131	CLIP-Seq	24297251	Unspecified
hsa-mir-296-5p	MIMAT0000690	NEAT1	283131	CLIP-Seq	24297251	Unspecified
hsa-mir-296-5p	MIMAT0000690	NEAT1	283131	CLIP-Seq	24297251	Unspecified
hsa-mir-296-5p	MIMAT0000690	NEAT1	283131	CLIP-Seq	24297251	Unspecified
hsa-mir-296-5p	MIMAT0000690	NEAT1	283131	CLIP-Seq	24297251	Unspecified
hsa-mir-296-5p	MIMAT0000690	NEAT1	283131	CLIP-Seq	24297251	Unspecified
hsa-mir-299-3p	MIMAT0000687	NEAT1	283131	CLIP-Seq	24297251	Unspecified
hsa-mir-299-5p	MIMAT0002890	NEAT1	283131	CLIP-Seq	24297251	Unspecified
hsa-mir-299-5p	MIMAT0002890	NEAT1	283131	CLIP-Seq	24297251	Unspecified
hsa-mir-29a-3p	MIMAT0000086	NEAT1	283131	CLIP-Seq	24297251	Unspecified
hsa-mir-29a-3p	MIMAT0000086	NEAT1	283131	CLIP-Seq	24297251	Unspecified
hsa-mir-29a-3p	MIMAT0000086	NEAT1	283131	CLIP-Seq	24297251	Unspecified
hsa-mir-29a-3p	MIMAT0000086	NEAT1	283131	CLIP-Seq	24297251	Unspecified
hsa-mir-29a-3p	MIMAT0000086	NEAT1	283131	CLIP-Seq	24297251	Unspecified
hsa-mir-29a-3p	MIMAT0000086	NEAT1	283131	CLIP-Seq	24297251	Unspecified
hsa-mir-29b-3p	MIMAT0000100	NEAT1	283131	CLIP-Seq	24297251	Unspecified
hsa-mir-29b-3p	MIMAT0000100	NEAT1	283131	CLIP-Seq	24297251	Unspecified
hsa-mir-29b-3p	MIMAT0000100	NEAT1	283131	CLIP-Seq	24297251	Unspecified
hsa-mir-29b-3p	MIMAT0000100	NEAT1	283131	CLIP-Seq	24297251	Unspecified
hsa-mir-29b-3p	MIMAT0000100	NEAT1	283131	CLIP-Seq	24297251	Unspecified
hsa-mir-29b-3p	MIMAT0000100	NEAT1	283131	CLIP-Seq	24297251	Unspecified
hsa-mir-29c-3p	MIMAT0000681	NEAT1	283131	CLIP-Seq	24297251	Unspecified
hsa-mir-29c-3p	MIMAT0000681	NEAT1	283131	CLIP-Seq	24297251	Unspecified
hsa-mir-29c-3p	MIMAT0000681	NEAT1	283131	CLIP-Seq	24297251	Unspecified
hsa-mir-29c-3p	MIMAT0000681	NEAT1	283131	CLIP-Seq	24297251	Unspecified
hsa-mir-29c-3p	MIMAT0000681	NEAT1	283131	CLIP-Seq	24297251	Unspecified
hsa-mir-29c-3p	MIMAT0000681	NEAT1	283131	CLIP-Seq	24297251	Unspecified
hsa-mir-300	MIMAT0004903	NEAT1	283131	CLIP-Seq	24297251	Unspecified
hsa-mir-301a-3p	MIMAT0000688	NEAT1	283131	CLIP-Seq	24297251	Unspecified
hsa-mir-301a-3p	MIMAT0000688	NEAT1	283131	CLIP-Seq	24297251	Unspecified
hsa-mir-301a-3p	MIMAT0000688	NEAT1	283131	CLIP-Seq	24297251	Unspecified
hsa-mir-301a-3p	MIMAT0000688	NEAT1	283131	CLIP-Seq	24297251	Unspecified
hsa-mir-301b-3p	MIMAT0004958	NEAT1	283131	CLIP-Seq	24297251	Unspecified
hsa-mir-301b-3p	MIMAT0004958	NEAT1	283131	CLIP-Seq	24297251	Unspecified
hsa-mir-301b-3p	MIMAT0004958	NEAT1	283131	CLIP-Seq	24297251	Unspecified
hsa-mir-301b-3p	MIMAT0004958	NEAT1	283131	CLIP-Seq	24297251	Unspecified
hsa-mir-302a-3p	MIMAT0000684	NEAT1	283131	CLIP-Seq	24297251	Unspecified
hsa-mir-302a-3p	MIMAT0000684	NEAT1	283131	CLIP-Seq	24297251	Unspecified
hsa-mir-302a-3p	MIMAT0000684	NEAT1	283131	CLIP-Seq	24297251	Unspecified
hsa-mir-302a-3p	MIMAT0000684	NEAT1	283131	CLIP-Seq	24297251	Unspecified
hsa-mir-302b-3p	MIMAT0000715	NEAT1	283131	CLIP-Seq	24297251	Unspecified
hsa-mir-302b-3p	MIMAT0000715	NEAT1	283131	CLIP-Seq	24297251	Unspecified
hsa-mir-302b-3p	MIMAT0000715	NEAT1	283131	CLIP-Seq	24297251	Unspecified
hsa-mir-302b-3p	MIMAT0000715	NEAT1	283131	CLIP-Seq	24297251	Unspecified
hsa-mir-302c-3p	MIMAT0000717	NEAT1	283131	CLIP-Seq	24297251	Unspecified
hsa-mir-302c-3p	MIMAT0000717	NEAT1	283131	CLIP-Seq	24297251	Unspecified
hsa-mir-302c-3p	MIMAT0000717	NEAT1	283131	CLIP-Seq	24297251	Unspecified
hsa-mir-302c-3p	MIMAT0000717	NEAT1	283131	CLIP-Seq	24297251	Unspecified
hsa-mir-302d-3p	MIMAT0000718	NEAT1	283131	CLIP-Seq	24297251	Unspecified
hsa-mir-302d-3p	MIMAT0000718	NEAT1	283131	CLIP-Seq	24297251	Unspecified
hsa-mir-302d-3p	MIMAT0000718	NEAT1	283131	CLIP-Seq	24297251	Unspecified
hsa-mir-302d-3p	MIMAT0000718	NEAT1	283131	CLIP-Seq	24297251	Unspecified
hsa-mir-302e	MIMAT0005931	NEAT1	283131	CLIP-Seq	24297251	Unspecified
hsa-mir-302e	MIMAT0005931	NEAT1	283131	CLIP-Seq	24297251	Unspecified
hsa-mir-302e	MIMAT0005931	NEAT1	283131	CLIP-Seq	24297251	Unspecified
hsa-mir-302e	MIMAT0005931	NEAT1	283131	CLIP-Seq	24297251	Unspecified
hsa-mir-3064-5p	MIMAT0019864	NEAT1	283131	CLIP-Seq	24297251	Unspecified
hsa-mir-30a-5p	MIMAT0000087	NEAT1	283131	CLIP-Seq	24297251	Unspecified
hsa-mir-30a-5p	MIMAT0000087	NEAT1	283131	CLIP-Seq	24297251	Unspecified
hsa-mir-30b-5p	MIMAT0000420	NEAT1	283131	CLIP-Seq	24297251	Unspecified
hsa-mir-30b-5p	MIMAT0000420	NEAT1	283131	CLIP-Seq	24297251	Unspecified
hsa-mir-30c-5p	MIMAT0000244	NEAT1	283131	CLIP-Seq	24297251	Unspecified
hsa-mir-30c-5p	MIMAT0000244	NEAT1	283131	CLIP-Seq	24297251	Unspecified
hsa-mir-30d-5p	MIMAT0000245	NEAT1	283131	CLIP-Seq	24297251	Unspecified
hsa-mir-30d-5p	MIMAT0000245	NEAT1	283131	CLIP-Seq	24297251	Unspecified
hsa-mir-30e-5p	MIMAT0000692	NEAT1	283131	CLIP-Seq	24297251	Unspecified
hsa-mir-30e-5p	MIMAT0000692	NEAT1	283131	CLIP-Seq	24297251	Unspecified
hsa-mir-31-5p	MIMAT0000089	NEAT1	283131	CLIP-Seq	24297251	Unspecified
hsa-mir-3118	MIMAT0014980	NEAT1	283131	CLIP-Seq	24297251	Unspecified
hsa-mir-3118	MIMAT0014980	NEAT1	283131	CLIP-Seq	24297251	Unspecified
hsa-mir-3121-3p	MIMAT0014983	NEAT1	283131	CLIP-Seq	24297251	Unspecified
hsa-mir-3121-3p	MIMAT0014983	NEAT1	283131	CLIP-Seq	24297251	Unspecified
hsa-mir-3121-3p	MIMAT0014983	NEAT1	283131	CLIP-Seq	24297251	Unspecified
hsa-mir-3121-3p	MIMAT0014983	NEAT1	283131	CLIP-Seq	24297251	Unspecified
hsa-mir-3121-3p	MIMAT0014983	NEAT1	283131	CLIP-Seq	24297251	Unspecified
hsa-mir-3121-3p	MIMAT0014983	NEAT1	283131	CLIP-Seq	24297251	Unspecified
hsa-mir-3126-5p	MIMAT0014989	NEAT1	283131	CLIP-Seq	24297251	Unspecified
hsa-mir-3129-5p	MIMAT0014992	NEAT1	283131	CLIP-Seq	24297251	Unspecified
hsa-mir-3139	MIMAT0015007	NEAT1	283131	CLIP-Seq	24297251	Unspecified
hsa-mir-3139	MIMAT0015007	NEAT1	283131	CLIP-Seq	24297251	Unspecified
hsa-mir-3140-3p	MIMAT0015008	NEAT1	283131	CLIP-Seq	24297251	Unspecified
hsa-mir-3142	MIMAT0015011	NEAT1	283131	CLIP-Seq	24297251	Unspecified
hsa-mir-3144-3p	MIMAT0015015	NEAT1	283131	CLIP-Seq	24297251	Unspecified
hsa-mir-3145-3p	MIMAT0015016	NEAT1	283131	CLIP-Seq	24297251	Unspecified
hsa-mir-3145-3p	MIMAT0015016	NEAT1	283131	CLIP-Seq	24297251	Unspecified
hsa-mir-3145-3p	MIMAT0015016	NEAT1	283131	CLIP-Seq	24297251	Unspecified
hsa-mir-3145-3p	MIMAT0015016	NEAT1	283131	CLIP-Seq	24297251	Unspecified
hsa-mir-3145-3p	MIMAT0015016	NEAT1	283131	CLIP-Seq	24297251	Unspecified
hsa-mir-3145-3p	MIMAT0015016	NEAT1	283131	CLIP-Seq	24297251	Unspecified
hsa-mir-3146	MIMAT0015018	NEAT1	283131	CLIP-Seq	24297251	Unspecified
hsa-mir-3146	MIMAT0015018	NEAT1	283131	CLIP-Seq	24297251	Unspecified
hsa-mir-3150a-3p	MIMAT0015023	NEAT1	283131	CLIP-Seq	24297251	Unspecified
hsa-mir-3150a-3p	MIMAT0015023	NEAT1	283131	CLIP-Seq	24297251	Unspecified
hsa-mir-3150a-3p	MIMAT0015023	NEAT1	283131	CLIP-Seq	24297251	Unspecified
hsa-mir-3150a-3p	MIMAT0015023	NEAT1	283131	CLIP-Seq	24297251	Unspecified
hsa-mir-3150b-3p	MIMAT0018194	NEAT1	283131	CLIP-Seq	24297251	Unspecified
hsa-mir-3163	MIMAT0015037	NEAT1	283131	CLIP-Seq	24297251	Unspecified
hsa-mir-3163	MIMAT0015037	NEAT1	283131	CLIP-Seq	24297251	Unspecified
hsa-mir-3163	MIMAT0015037	NEAT1	283131	CLIP-Seq	24297251	Unspecified
hsa-mir-3163	MIMAT0015037	NEAT1	283131	CLIP-Seq	24297251	Unspecified
hsa-mir-3163	MIMAT0015037	NEAT1	283131	CLIP-Seq	24297251	Unspecified
hsa-mir-3163	MIMAT0015037	NEAT1	283131	CLIP-Seq	24297251	Unspecified
hsa-mir-3163	MIMAT0015037	NEAT1	283131	CLIP-Seq	24297251	Unspecified
hsa-mir-3163	MIMAT0015037	NEAT1	283131	CLIP-Seq	24297251	Unspecified
hsa-mir-3164	MIMAT0015038	NEAT1	283131	CLIP-Seq	24297251	Unspecified
hsa-mir-3167	MIMAT0015042	NEAT1	283131	CLIP-Seq	24297251	Unspecified
hsa-mir-3171	MIMAT0015046	NEAT1	283131	CLIP-Seq	24297251	Unspecified
hsa-mir-3173-5p	MIMAT0019214	NEAT1	283131	CLIP-Seq	24297251	Unspecified
hsa-mir-3173-5p	MIMAT0019214	NEAT1	283131	CLIP-Seq	24297251	Unspecified
hsa-mir-3173-5p	MIMAT0019214	NEAT1	283131	CLIP-Seq	24297251	Unspecified
hsa-mir-3174	MIMAT0015051	NEAT1	283131	CLIP-Seq	24297251	Unspecified
hsa-mir-3174	MIMAT0015051	NEAT1	283131	CLIP-Seq	24297251	Unspecified
hsa-mir-3179	MIMAT0015056	NEAT1	283131	CLIP-Seq	24297251	Unspecified
hsa-mir-3179	MIMAT0015056	NEAT1	283131	CLIP-Seq	24297251	Unspecified
hsa-mir-3180	MIMAT0018178	NEAT1	283131	CLIP-Seq	24297251	Unspecified
hsa-mir-3180-3p	MIMAT0015058	NEAT1	283131	CLIP-Seq	24297251	Unspecified
hsa-mir-3184-5p	MIMAT0015064	NEAT1	283131	CLIP-Seq	24297251	Unspecified
hsa-mir-3187-3p	MIMAT0015069	NEAT1	283131	CLIP-Seq	24297251	Unspecified
hsa-mir-3187-3p	MIMAT0015069	NEAT1	283131	CLIP-Seq	24297251	Unspecified
hsa-mir-3194-3p	MIMAT0019218	NEAT1	283131	CLIP-Seq	24297251	Unspecified
hsa-mir-3194-3p	MIMAT0019218	NEAT1	283131	CLIP-Seq	24297251	Unspecified
hsa-mir-3194-3p	MIMAT0019218	NEAT1	283131	CLIP-Seq	24297251	Unspecified
hsa-mir-3194-5p	MIMAT0015078	NEAT1	283131	CLIP-Seq	24297251	Unspecified
hsa-mir-3194-5p	MIMAT0015078	NEAT1	283131	CLIP-Seq	24297251	Unspecified
hsa-mir-3194-5p	MIMAT0015078	NEAT1	283131	CLIP-Seq	24297251	Unspecified
hsa-mir-3196	MIMAT0015080	NEAT1	283131	CLIP-Seq	24297251	Unspecified
hsa-mir-3200-3p	MIMAT0015085	NEAT1	283131	CLIP-Seq	24297251	Unspecified
hsa-mir-3200-5p	MIMAT0017392	NEAT1	283131	CLIP-Seq	24297251	Unspecified
hsa-mir-3200-5p	MIMAT0017392	NEAT1	283131	CLIP-Seq	24297251	Unspecified
hsa-mir-320a	MIMAT0000510	NEAT1	283131	CLIP-Seq	24297251	Unspecified
hsa-mir-320a	MIMAT0000510	NEAT1	283131	CLIP-Seq	24297251	Unspecified
hsa-mir-320a	MIMAT0000510	NEAT1	283131	CLIP-Seq	24297251	Unspecified
hsa-mir-320a	MIMAT0000510	NEAT1	283131	CLIP-Seq	24297251	Unspecified
hsa-mir-320b	MIMAT0005792	NEAT1	283131	CLIP-Seq	24297251	Unspecified
hsa-mir-320b	MIMAT0005792	NEAT1	283131	CLIP-Seq	24297251	Unspecified
hsa-mir-320b	MIMAT0005792	NEAT1	283131	CLIP-Seq	24297251	Unspecified
hsa-mir-320b	MIMAT0005792	NEAT1	283131	CLIP-Seq	24297251	Unspecified
hsa-mir-320c	MIMAT0005793	NEAT1	283131	CLIP-Seq	24297251	Unspecified
hsa-mir-320c	MIMAT0005793	NEAT1	283131	CLIP-Seq	24297251	Unspecified
hsa-mir-320c	MIMAT0005793	NEAT1	283131	CLIP-Seq	24297251	Unspecified
hsa-mir-320c	MIMAT0005793	NEAT1	283131	CLIP-Seq	24297251	Unspecified
hsa-mir-320d	MIMAT0006764	NEAT1	283131	CLIP-Seq	24297251	Unspecified
hsa-mir-320d	MIMAT0006764	NEAT1	283131	CLIP-Seq	24297251	Unspecified
hsa-mir-320d	MIMAT0006764	NEAT1	283131	CLIP-Seq	24297251	Unspecified
hsa-mir-320d	MIMAT0006764	NEAT1	283131	CLIP-Seq	24297251	Unspecified
hsa-mir-323a-3p	MIMAT0000755	NEAT1	283131	CLIP-Seq	24297251	Unspecified
hsa-mir-323b-3p	MIMAT0015050	NEAT1	283131	CLIP-Seq	24297251	Unspecified
hsa-mir-324-3p	MIMAT0000762	NEAT1	283131	CLIP-Seq	24297251	Unspecified
hsa-mir-324-5p	MIMAT0000761	NEAT1	283131	CLIP-Seq	24297251	Unspecified
hsa-mir-324-5p	MIMAT0000761	NEAT1	283131	CLIP-Seq	24297251	Unspecified
hsa-mir-326	MIMAT0000756	NEAT1	283131	CLIP-Seq	24297251	Unspecified
hsa-mir-326	MIMAT0000756	NEAT1	283131	CLIP-Seq	24297251	Unspecified
hsa-mir-326	MIMAT0000756	NEAT1	283131	CLIP-Seq	24297251	Unspecified
hsa-mir-326	MIMAT0000756	NEAT1	283131	CLIP-Seq	24297251	Unspecified
hsa-mir-326	MIMAT0000756	NEAT1	283131	CLIP-Seq	24297251	Unspecified
hsa-mir-328-3p	MIMAT0000752	NEAT1	283131	CLIP-Seq	24297251	Unspecified
hsa-mir-328-3p	MIMAT0000752	NEAT1	283131	CLIP-Seq	24297251	Unspecified
hsa-mir-328-3p	MIMAT0000752	NEAT1	283131	CLIP-Seq	24297251	Unspecified
hsa-mir-329-3p	MIMAT0001629	NEAT1	283131	CLIP-Seq	24297251	Unspecified
hsa-mir-329-3p	MIMAT0001629	NEAT1	283131	CLIP-Seq	24297251	Unspecified
hsa-mir-329-3p	MIMAT0001629	NEAT1	283131	CLIP-Seq	24297251	Unspecified
hsa-mir-329-3p	MIMAT0001629	NEAT1	283131	CLIP-Seq	24297251	Unspecified
hsa-mir-330-3p	MIMAT0000751	NEAT1	283131	CLIP-Seq	24297251	Unspecified
hsa-mir-330-3p	MIMAT0000751	NEAT1	283131	CLIP-Seq	24297251	Unspecified
hsa-mir-330-3p	MIMAT0000751	NEAT1	283131	CLIP-Seq	24297251	Unspecified
hsa-mir-330-3p	MIMAT0000751	NEAT1	283131	CLIP-Seq	24297251	Unspecified
hsa-mir-330-5p	MIMAT0004693	NEAT1	283131	CLIP-Seq	24297251	Unspecified
hsa-mir-330-5p	MIMAT0004693	NEAT1	283131	CLIP-Seq	24297251	Unspecified
hsa-mir-330-5p	MIMAT0004693	NEAT1	283131	CLIP-Seq	24297251	Unspecified
hsa-mir-330-5p	MIMAT0004693	NEAT1	283131	CLIP-Seq	24297251	Unspecified
hsa-mir-330-5p	MIMAT0004693	NEAT1	283131	CLIP-Seq	24297251	Unspecified
hsa-mir-331-3p	MIMAT0000760	NEAT1	283131	CLIP-Seq	24297251	Unspecified
hsa-mir-331-3p	MIMAT0000760	NEAT1	283131	CLIP-Seq	24297251	Unspecified
hsa-mir-331-3p	MIMAT0000760	NEAT1	283131	CLIP-Seq	24297251	Unspecified
hsa-mir-331-3p	MIMAT0000760	NEAT1	283131	CLIP-Seq	24297251	Unspecified
hsa-mir-331-3p	MIMAT0000760	NEAT1	283131	CLIP-Seq	24297251	Unspecified
hsa-mir-331-3p	MIMAT0000760	NEAT1	283131	CLIP-Seq	24297251	Unspecified
hsa-mir-335-5p	MIMAT0000765	NEAT1	283131	CLIP-Seq	24297251	Unspecified
hsa-mir-335-5p	MIMAT0000765	NEAT1	283131	CLIP-Seq	24297251	Unspecified
hsa-mir-338-3p	MIMAT0000763	NEAT1	283131	CLIP-Seq	24297251	Unspecified
hsa-mir-338-3p	MIMAT0000763	NEAT1	283131	CLIP-Seq	24297251	Unspecified
hsa-mir-339-5p	MIMAT0000764	NEAT1	283131	CLIP-Seq	24297251	Unspecified
hsa-mir-339-5p	MIMAT0000764	NEAT1	283131	CLIP-Seq	24297251	Unspecified
hsa-mir-339-5p	MIMAT0000764	NEAT1	283131	CLIP-Seq	24297251	Unspecified
hsa-mir-339-5p	MIMAT0000764	NEAT1	283131	CLIP-Seq	24297251	Unspecified
hsa-mir-339-5p	MIMAT0000764	NEAT1	283131	CLIP-Seq	24297251	Unspecified
hsa-mir-339-5p	MIMAT0000764	NEAT1	283131	CLIP-Seq	24297251	Unspecified
hsa-mir-33a-5p	MIMAT0000091	NEAT1	283131	CLIP-Seq	24297251	Unspecified
hsa-mir-33a-5p	MIMAT0000091	NEAT1	283131	CLIP-Seq	24297251	Unspecified
hsa-mir-33b-5p	MIMAT0003301	NEAT1	283131	CLIP-Seq	24297251	Unspecified
hsa-mir-33b-5p	MIMAT0003301	NEAT1	283131	CLIP-Seq	24297251	Unspecified
hsa-mir-340-5p	MIMAT0004692	NEAT1	283131	CLIP-Seq	24297251	Unspecified
hsa-mir-340-5p	MIMAT0004692	NEAT1	283131	CLIP-Seq	24297251	Unspecified
hsa-mir-342-3p	MIMAT0000753	NEAT1	283131	CLIP-Seq	24297251	Unspecified
hsa-mir-342-3p	MIMAT0000753	NEAT1	283131	CLIP-Seq	24297251	Unspecified
hsa-mir-342-3p	MIMAT0000753	NEAT1	283131	CLIP-Seq	24297251	Unspecified
hsa-mir-342-3p	MIMAT0000753	NEAT1	283131	CLIP-Seq	24297251	Unspecified
hsa-mir-342-3p	MIMAT0000753	NEAT1	283131	CLIP-Seq	24297251	Unspecified
hsa-mir-342-3p	MIMAT0000753	NEAT1	283131	CLIP-Seq	24297251	Unspecified
hsa-mir-342-3p	MIMAT0000753	NEAT1	283131	CLIP-Seq	24297251	Unspecified
hsa-mir-342-3p	MIMAT0000753	NEAT1	283131	CLIP-Seq	24297251	Unspecified
hsa-mir-342-3p	MIMAT0000753	NEAT1	283131	CLIP-Seq	24297251	Unspecified
hsa-mir-345-3p	MIMAT0022698	NEAT1	283131	CLIP-Seq	24297251	Unspecified
hsa-mir-345-3p	MIMAT0022698	NEAT1	283131	CLIP-Seq	24297251	Unspecified
hsa-mir-345-3p	MIMAT0022698	NEAT1	283131	CLIP-Seq	24297251	Unspecified
hsa-mir-345-5p	MIMAT0000772	NEAT1	283131	CLIP-Seq	24297251	Unspecified
hsa-mir-34a-5p	MIMAT0000255	NEAT1	283131	CLIP-Seq	24297251	Unspecified
hsa-mir-34a-5p	MIMAT0000255	NEAT1	283131	CLIP-Seq	24297251	Unspecified
hsa-mir-34a-5p	MIMAT0000255	NEAT1	283131	CLIP-Seq	24297251	Unspecified
hsa-mir-34a-5p	MIMAT0000255	NEAT1	283131	CLIP-Seq	24297251	Unspecified
hsa-mir-34a-5p	MIMAT0000255	NEAT1	283131	CLIP-Seq	24297251	Unspecified
hsa-mir-34b-5p	MIMAT0000685	NEAT1	283131	CLIP-Seq	24297251	Unspecified
hsa-mir-34b-5p	MIMAT0000685	NEAT1	283131	CLIP-Seq	24297251	Unspecified
hsa-mir-34b-5p	MIMAT0000685	NEAT1	283131	CLIP-Seq	24297251	Unspecified
hsa-mir-34c-5p	MIMAT0000686	NEAT1	283131	CLIP-Seq	24297251	Unspecified
hsa-mir-34c-5p	MIMAT0000686	NEAT1	283131	CLIP-Seq	24297251	Unspecified
hsa-mir-34c-5p	MIMAT0000686	NEAT1	283131	CLIP-Seq	24297251	Unspecified
hsa-mir-34c-5p	MIMAT0000686	NEAT1	283131	CLIP-Seq	24297251	Unspecified
hsa-mir-34c-5p	MIMAT0000686	NEAT1	283131	CLIP-Seq	24297251	Unspecified
hsa-mir-3529-5p	MIMAT0019828	NEAT1	283131	CLIP-Seq	24297251	Unspecified
hsa-mir-3605-3p	MIMAT0017982	NEAT1	283131	CLIP-Seq	24297251	Unspecified
hsa-mir-3605-5p	MIMAT0017981	NEAT1	283131	CLIP-Seq	24297251	Unspecified
hsa-mir-3605-5p	MIMAT0017981	NEAT1	283131	CLIP-Seq	24297251	Unspecified
hsa-mir-3605-5p	MIMAT0017981	NEAT1	283131	CLIP-Seq	24297251	Unspecified
hsa-mir-361-3p	MIMAT0004682	NEAT1	283131	CLIP-Seq	24297251	Unspecified
hsa-mir-361-3p	MIMAT0004682	NEAT1	283131	CLIP-Seq	24297251	Unspecified
hsa-mir-361-3p	MIMAT0004682	NEAT1	283131	CLIP-Seq	24297251	Unspecified
hsa-mir-361-5p	MIMAT0000703	NEAT1	283131	CLIP-Seq	24297251	Unspecified
hsa-mir-3611	MIMAT0017988	NEAT1	283131	CLIP-Seq	24297251	Unspecified
hsa-mir-3612	MIMAT0017989	NEAT1	283131	CLIP-Seq	24297251	Unspecified
hsa-mir-3613-5p	MIMAT0017990	NEAT1	283131	CLIP-Seq	24297251	Unspecified
hsa-mir-3614-5p	MIMAT0017992	NEAT1	283131	CLIP-Seq	24297251	Unspecified
hsa-mir-3617-5p	MIMAT0017997	NEAT1	283131	CLIP-Seq	24297251	Unspecified
hsa-mir-3617-5p	MIMAT0017997	NEAT1	283131	CLIP-Seq	24297251	Unspecified
hsa-mir-3617-5p	MIMAT0017997	NEAT1	283131	CLIP-Seq	24297251	Unspecified
hsa-mir-3619-5p	MIMAT0017999	NEAT1	283131	CLIP-Seq	24297251	Unspecified
hsa-mir-3619-5p	MIMAT0017999	NEAT1	283131	CLIP-Seq	24297251	Unspecified
hsa-mir-3619-5p	MIMAT0017999	NEAT1	283131	CLIP-Seq	24297251	Unspecified
hsa-mir-362-3p	MIMAT0004683	NEAT1	283131	CLIP-Seq	24297251	Unspecified
hsa-mir-362-3p	MIMAT0004683	NEAT1	283131	CLIP-Seq	24297251	Unspecified
hsa-mir-362-3p	MIMAT0004683	NEAT1	283131	CLIP-Seq	24297251	Unspecified
hsa-mir-362-3p	MIMAT0004683	NEAT1	283131	CLIP-Seq	24297251	Unspecified
hsa-mir-3622a-5p	MIMAT0018003	NEAT1	283131	CLIP-Seq	24297251	Unspecified
hsa-mir-3622b-5p	MIMAT0018005	NEAT1	283131	CLIP-Seq	24297251	Unspecified
hsa-mir-3622b-5p	MIMAT0018005	NEAT1	283131	CLIP-Seq	24297251	Unspecified
hsa-mir-365a-3p	MIMAT0000710	NEAT1	283131	CLIP-Seq	24297251	Unspecified
hsa-mir-365a-3p	MIMAT0000710	NEAT1	283131	CLIP-Seq	24297251	Unspecified
hsa-mir-365b-3p	MIMAT0022834	NEAT1	283131	CLIP-Seq	24297251	Unspecified
hsa-mir-365b-3p	MIMAT0022834	NEAT1	283131	CLIP-Seq	24297251	Unspecified
hsa-mir-3666	MIMAT0018088	NEAT1	283131	CLIP-Seq	24297251	Unspecified
hsa-mir-3666	MIMAT0018088	NEAT1	283131	CLIP-Seq	24297251	Unspecified
hsa-mir-3666	MIMAT0018088	NEAT1	283131	CLIP-Seq	24297251	Unspecified
hsa-mir-3666	MIMAT0018088	NEAT1	283131	CLIP-Seq	24297251	Unspecified
hsa-mir-3679-5p	MIMAT0018104	NEAT1	283131	CLIP-Seq	24297251	Unspecified
hsa-mir-3679-5p	MIMAT0018104	NEAT1	283131	CLIP-Seq	24297251	Unspecified
hsa-mir-3679-5p	MIMAT0018104	NEAT1	283131	CLIP-Seq	24297251	Unspecified
hsa-mir-3679-5p	MIMAT0018104	NEAT1	283131	CLIP-Seq	24297251	Unspecified
hsa-mir-3679-5p	MIMAT0018104	NEAT1	283131	CLIP-Seq	24297251	Unspecified
hsa-mir-3681-3p	MIMAT0018109	NEAT1	283131	CLIP-Seq	24297251	Unspecified
hsa-mir-3681-3p	MIMAT0018109	NEAT1	283131	CLIP-Seq	24297251	Unspecified
hsa-mir-3681-3p	MIMAT0018109	NEAT1	283131	CLIP-Seq	24297251	Unspecified
hsa-mir-3681-3p	MIMAT0018109	NEAT1	283131	CLIP-Seq	24297251	Unspecified
hsa-mir-3681-3p	MIMAT0018109	NEAT1	283131	CLIP-Seq	24297251	Unspecified
hsa-mir-3681-3p	MIMAT0018109	NEAT1	283131	CLIP-Seq	24297251	Unspecified
hsa-mir-3681-3p	MIMAT0018109	NEAT1	283131	CLIP-Seq	24297251	Unspecified
hsa-mir-3681-3p	MIMAT0018109	NEAT1	283131	CLIP-Seq	24297251	Unspecified
hsa-mir-3681-5p	MIMAT0018108	NEAT1	283131	CLIP-Seq	24297251	Unspecified
hsa-mir-3681-5p	MIMAT0018108	NEAT1	283131	CLIP-Seq	24297251	Unspecified
hsa-mir-3681-5p	MIMAT0018108	NEAT1	283131	CLIP-Seq	24297251	Unspecified
hsa-mir-369-3p	MIMAT0000721	NEAT1	283131	CLIP-Seq	24297251	Unspecified
hsa-mir-3690	MIMAT0018119	NEAT1	283131	CLIP-Seq	24297251	Unspecified
hsa-mir-3690	MIMAT0018119	NEAT1	283131	CLIP-Seq	24297251	Unspecified
hsa-mir-370-3p	MIMAT0000722	NEAT1	283131	CLIP-Seq	24297251	Unspecified
hsa-mir-370-3p	MIMAT0000722	NEAT1	283131	CLIP-Seq	24297251	Unspecified
hsa-mir-370-5p	MIMAT0026483	NEAT1	283131	CLIP-Seq	24297251	Unspecified
hsa-mir-370-5p	MIMAT0026483	NEAT1	283131	CLIP-Seq	24297251	Unspecified
hsa-mir-370-5p	MIMAT0026483	NEAT1	283131	CLIP-Seq	24297251	Unspecified
hsa-mir-371a-5p	MIMAT0004687	NEAT1	283131	CLIP-Seq	24297251	Unspecified
hsa-mir-372-3p	MIMAT0000724	NEAT1	283131	CLIP-Seq	24297251	Unspecified
hsa-mir-372-3p	MIMAT0000724	NEAT1	283131	CLIP-Seq	24297251	Unspecified
hsa-mir-372-3p	MIMAT0000724	NEAT1	283131	CLIP-Seq	24297251	Unspecified
hsa-mir-372-3p	MIMAT0000724	NEAT1	283131	CLIP-Seq	24297251	Unspecified
hsa-mir-373-3p	MIMAT0000726	NEAT1	283131	CLIP-Seq	24297251	Unspecified
hsa-mir-373-3p	MIMAT0000726	NEAT1	283131	CLIP-Seq	24297251	Unspecified
hsa-mir-373-3p	MIMAT0000726	NEAT1	283131	CLIP-Seq	24297251	Unspecified
hsa-mir-373-3p	MIMAT0000726	NEAT1	283131	CLIP-Seq	24297251	Unspecified
hsa-mir-374a-3p	MIMAT0004688	NEAT1	283131	CLIP-Seq	24297251	Unspecified
hsa-mir-374a-3p	MIMAT0004688	NEAT1	283131	CLIP-Seq	24297251	Unspecified
hsa-mir-374a-5p	MIMAT0000727	NEAT1	283131	CLIP-Seq	24297251	Unspecified
hsa-mir-374a-5p	MIMAT0000727	NEAT1	283131	CLIP-Seq	24297251	Unspecified
hsa-mir-374b-5p	MIMAT0004955	NEAT1	283131	CLIP-Seq	24297251	Unspecified
hsa-mir-374b-5p	MIMAT0004955	NEAT1	283131	CLIP-Seq	24297251	Unspecified
hsa-mir-374c-3p	MIMAT0022735	NEAT1	283131	CLIP-Seq	24297251	Unspecified
hsa-mir-374c-5p	MIMAT0018443	NEAT1	283131	CLIP-Seq	24297251	Unspecified
hsa-mir-374c-5p	MIMAT0018443	NEAT1	283131	CLIP-Seq	24297251	Unspecified
hsa-mir-374c-5p	MIMAT0018443	NEAT1	283131	CLIP-Seq	24297251	Unspecified
hsa-mir-376a-3p	MIMAT0000729	NEAT1	283131	CLIP-Seq	24297251	Unspecified
hsa-mir-376b-3p	MIMAT0002172	NEAT1	283131	CLIP-Seq	24297251	Unspecified
hsa-mir-376c-3p	MIMAT0000720	NEAT1	283131	CLIP-Seq	24297251	Unspecified
hsa-mir-377-3p	MIMAT0000730	NEAT1	283131	CLIP-Seq	24297251	Unspecified
hsa-mir-377-3p	MIMAT0000730	NEAT1	283131	CLIP-Seq	24297251	Unspecified
hsa-mir-377-3p	MIMAT0000730	NEAT1	283131	CLIP-Seq	24297251	Unspecified
hsa-mir-377-3p	MIMAT0000730	NEAT1	283131	CLIP-Seq	24297251	Unspecified
hsa-mir-377-3p	MIMAT0000730	NEAT1	283131	CLIP-Seq	24297251	Unspecified
hsa-mir-377-3p	MIMAT0000730	NEAT1	283131	CLIP-Seq	24297251	Unspecified
hsa-mir-377-3p	MIMAT0000730	NEAT1	283131	CLIP-Seq	24297251	Unspecified
hsa-mir-377-3p	MIMAT0000730	NEAT1	283131	CLIP-Seq	24297251	Unspecified
hsa-mir-377-3p	MIMAT0000730	NEAT1	283131	CLIP-Seq	24297251	Unspecified
hsa-mir-377-3p	MIMAT0000730	NEAT1	283131	CLIP-Seq	24297251	Unspecified
hsa-mir-378a-3p	MIMAT0000732	NEAT1	283131	CLIP-Seq	24297251	Unspecified
hsa-mir-378b	MIMAT0014999	NEAT1	283131	CLIP-Seq	24297251	Unspecified
hsa-mir-378c	MIMAT0016847	NEAT1	283131	CLIP-Seq	24297251	Unspecified
hsa-mir-378d	MIMAT0018926	NEAT1	283131	CLIP-Seq	24297251	Unspecified
hsa-mir-378e	MIMAT0018927	NEAT1	283131	CLIP-Seq	24297251	Unspecified
hsa-mir-378f	MIMAT0018932	NEAT1	283131	CLIP-Seq	24297251	Unspecified
hsa-mir-378g	MIMAT0018937	NEAT1	283131	CLIP-Seq	24297251	Unspecified
hsa-mir-378h	MIMAT0018984	NEAT1	283131	CLIP-Seq	24297251	Unspecified
hsa-mir-378i	MIMAT0019074	NEAT1	283131	CLIP-Seq	24297251	Unspecified
hsa-mir-379-3p	MIMAT0004690	NEAT1	283131	CLIP-Seq	24297251	Unspecified
hsa-mir-379-5p	MIMAT0000733	NEAT1	283131	CLIP-Seq	24297251	Unspecified
hsa-mir-381-3p	MIMAT0000736	NEAT1	283131	CLIP-Seq	24297251	Unspecified
hsa-mir-382-3p	MIMAT0022697	NEAT1	283131	CLIP-Seq	24297251	Unspecified
hsa-mir-382-3p	MIMAT0022697	NEAT1	283131	CLIP-Seq	24297251	Unspecified
hsa-mir-382-3p	MIMAT0022697	NEAT1	283131	CLIP-Seq	24297251	Unspecified
hsa-mir-382-5p	MIMAT0000737	NEAT1	283131	CLIP-Seq	24297251	Unspecified
hsa-mir-383-5p	MIMAT0000738	NEAT1	283131	CLIP-Seq	24297251	Unspecified
hsa-mir-384	MIMAT0001075	NEAT1	283131	CLIP-Seq	24297251	Unspecified
hsa-mir-3909	MIMAT0018183	NEAT1	283131	CLIP-Seq	24297251	Unspecified
hsa-mir-3918	MIMAT0018192	NEAT1	283131	CLIP-Seq	24297251	Unspecified
hsa-mir-3918	MIMAT0018192	NEAT1	283131	CLIP-Seq	24297251	Unspecified
hsa-mir-3918	MIMAT0018192	NEAT1	283131	CLIP-Seq	24297251	Unspecified
hsa-mir-3918	MIMAT0018192	NEAT1	283131	CLIP-Seq	24297251	Unspecified
hsa-mir-3924	MIMAT0018199	NEAT1	283131	CLIP-Seq	24297251	Unspecified
hsa-mir-3924	MIMAT0018199	NEAT1	283131	CLIP-Seq	24297251	Unspecified
hsa-mir-3924	MIMAT0018199	NEAT1	283131	CLIP-Seq	24297251	Unspecified
hsa-mir-3942-5p	MIMAT0018358	NEAT1	283131	CLIP-Seq	24297251	Unspecified
hsa-mir-3942-5p	MIMAT0018358	NEAT1	283131	CLIP-Seq	24297251	Unspecified
hsa-mir-3942-5p	MIMAT0018358	NEAT1	283131	CLIP-Seq	24297251	Unspecified
hsa-mir-3942-5p	MIMAT0018358	NEAT1	283131	CLIP-Seq	24297251	Unspecified
hsa-mir-409-3p	MIMAT0001639	NEAT1	283131	CLIP-Seq	24297251	Unspecified
hsa-mir-409-5p	MIMAT0001638	NEAT1	283131	CLIP-Seq	24297251	Unspecified
hsa-mir-409-5p	MIMAT0001638	NEAT1	283131	CLIP-Seq	24297251	Unspecified
hsa-mir-409-5p	MIMAT0001638	NEAT1	283131	CLIP-Seq	24297251	Unspecified
hsa-mir-409-5p	MIMAT0001638	NEAT1	283131	CLIP-Seq	24297251	Unspecified
hsa-mir-410-3p	MIMAT0002171	NEAT1	283131	CLIP-Seq	24297251	Unspecified
hsa-mir-410-3p	MIMAT0002171	NEAT1	283131	CLIP-Seq	24297251	Unspecified
hsa-mir-410-3p	MIMAT0002171	NEAT1	283131	CLIP-Seq	24297251	Unspecified
hsa-mir-411-3p	MIMAT0004813	NEAT1	283131	CLIP-Seq	24297251	Unspecified
hsa-mir-421	MIMAT0003339	NEAT1	283131	CLIP-Seq	24297251	Unspecified
hsa-mir-421	MIMAT0003339	NEAT1	283131	CLIP-Seq	24297251	Unspecified
hsa-mir-422a	MIMAT0001339	NEAT1	283131	CLIP-Seq	24297251	Unspecified
hsa-mir-423-5p	MIMAT0004748	NEAT1	283131	CLIP-Seq	24297251	Unspecified
hsa-mir-424-5p	MIMAT0001341	NEAT1	283131	CLIP-Seq	24297251	Unspecified
hsa-mir-424-5p	MIMAT0001341	NEAT1	283131	CLIP-Seq	24297251	Unspecified
hsa-mir-424-5p	MIMAT0001341	NEAT1	283131	CLIP-Seq	24297251	Unspecified
hsa-mir-425-5p	MIMAT0003393	NEAT1	283131	CLIP-Seq	24297251	Unspecified
hsa-mir-425-5p	MIMAT0003393	NEAT1	283131	CLIP-Seq	24297251	Unspecified
hsa-mir-425-5p	MIMAT0003393	NEAT1	283131	CLIP-Seq	24297251	Unspecified
hsa-mir-425-5p	MIMAT0003393	NEAT1	283131	CLIP-Seq	24297251	Unspecified
hsa-mir-4262	MIMAT0016894	NEAT1	283131	CLIP-Seq	24297251	Unspecified
hsa-mir-4262	MIMAT0016894	NEAT1	283131	CLIP-Seq	24297251	Unspecified
hsa-mir-4262	MIMAT0016894	NEAT1	283131	CLIP-Seq	24297251	Unspecified
hsa-mir-4262	MIMAT0016894	NEAT1	283131	CLIP-Seq	24297251	Unspecified
hsa-mir-429	MIMAT0001536	NEAT1	283131	CLIP-Seq	24297251	Unspecified
hsa-mir-429	MIMAT0001536	NEAT1	283131	CLIP-Seq	24297251	Unspecified
hsa-mir-429	MIMAT0001536	NEAT1	283131	CLIP-Seq	24297251	Unspecified
hsa-mir-429	MIMAT0001536	NEAT1	283131	CLIP-Seq	24297251	Unspecified
hsa-mir-4295	MIMAT0016844	NEAT1	283131	CLIP-Seq	24297251	Unspecified
hsa-mir-4295	MIMAT0016844	NEAT1	283131	CLIP-Seq	24297251	Unspecified
hsa-mir-4295	MIMAT0016844	NEAT1	283131	CLIP-Seq	24297251	Unspecified
hsa-mir-4295	MIMAT0016844	NEAT1	283131	CLIP-Seq	24297251	Unspecified
hsa-mir-4306	MIMAT0016858	NEAT1	283131	CLIP-Seq	24297251	Unspecified
hsa-mir-4306	MIMAT0016858	NEAT1	283131	CLIP-Seq	24297251	Unspecified
hsa-mir-4319	MIMAT0016870	NEAT1	283131	CLIP-Seq	24297251	Unspecified
hsa-mir-4319	MIMAT0016870	NEAT1	283131	CLIP-Seq	24297251	Unspecified
hsa-mir-432-5p	MIMAT0002814	NEAT1	283131	CLIP-Seq	24297251	Unspecified
hsa-mir-432-5p	MIMAT0002814	NEAT1	283131	CLIP-Seq	24297251	Unspecified
hsa-mir-433-3p	MIMAT0001627	NEAT1	283131	CLIP-Seq	24297251	Unspecified
hsa-mir-433-3p	MIMAT0001627	NEAT1	283131	CLIP-Seq	24297251	Unspecified
hsa-mir-433-3p	MIMAT0001627	NEAT1	283131	CLIP-Seq	24297251	Unspecified
hsa-mir-433-3p	MIMAT0001627	NEAT1	283131	CLIP-Seq	24297251	Unspecified
hsa-mir-433-3p	MIMAT0001627	NEAT1	283131	CLIP-Seq	24297251	Unspecified
hsa-mir-4428	MIMAT0018943	NEAT1	283131	CLIP-Seq	24297251	Unspecified
hsa-mir-4428	MIMAT0018943	NEAT1	283131	CLIP-Seq	24297251	Unspecified
hsa-mir-4429	MIMAT0018944	NEAT1	283131	CLIP-Seq	24297251	Unspecified
hsa-mir-4429	MIMAT0018944	NEAT1	283131	CLIP-Seq	24297251	Unspecified
hsa-mir-4429	MIMAT0018944	NEAT1	283131	CLIP-Seq	24297251	Unspecified
hsa-mir-4429	MIMAT0018944	NEAT1	283131	CLIP-Seq	24297251	Unspecified
hsa-mir-4436a	MIMAT0018952	NEAT1	283131	CLIP-Seq	24297251	Unspecified
hsa-mir-4436a	MIMAT0018952	NEAT1	283131	CLIP-Seq	24297251	Unspecified
hsa-mir-4436a	MIMAT0018952	NEAT1	283131	CLIP-Seq	24297251	Unspecified
hsa-mir-4458	MIMAT0018980	NEAT1	283131	CLIP-Seq	24297251	Unspecified
hsa-mir-4458	MIMAT0018980	NEAT1	283131	CLIP-Seq	24297251	Unspecified
hsa-mir-4458	MIMAT0018980	NEAT1	283131	CLIP-Seq	24297251	Unspecified
hsa-mir-4465	MIMAT0018992	NEAT1	283131	CLIP-Seq	24297251	Unspecified
hsa-mir-448	MIMAT0001532	NEAT1	283131	CLIP-Seq	24297251	Unspecified
hsa-mir-448	MIMAT0001532	NEAT1	283131	CLIP-Seq	24297251	Unspecified
hsa-mir-449a	MIMAT0001541	NEAT1	283131	CLIP-Seq	24297251	Unspecified
hsa-mir-449a	MIMAT0001541	NEAT1	283131	CLIP-Seq	24297251	Unspecified
hsa-mir-449a	MIMAT0001541	NEAT1	283131	CLIP-Seq	24297251	Unspecified
hsa-mir-449a	MIMAT0001541	NEAT1	283131	CLIP-Seq	24297251	Unspecified
hsa-mir-449a	MIMAT0001541	NEAT1	283131	CLIP-Seq	24297251	Unspecified
hsa-mir-449b-5p	MIMAT0003327	NEAT1	283131	CLIP-Seq	24297251	Unspecified
hsa-mir-449b-5p	MIMAT0003327	NEAT1	283131	CLIP-Seq	24297251	Unspecified
hsa-mir-449b-5p	MIMAT0003327	NEAT1	283131	CLIP-Seq	24297251	Unspecified
hsa-mir-449b-5p	MIMAT0003327	NEAT1	283131	CLIP-Seq	24297251	Unspecified
hsa-mir-449b-5p	MIMAT0003327	NEAT1	283131	CLIP-Seq	24297251	Unspecified
hsa-mir-449c-5p	MIMAT0010251	NEAT1	283131	CLIP-Seq	24297251	Unspecified
hsa-mir-449c-5p	MIMAT0010251	NEAT1	283131	CLIP-Seq	24297251	Unspecified
hsa-mir-449c-5p	MIMAT0010251	NEAT1	283131	CLIP-Seq	24297251	Unspecified
hsa-mir-4500	MIMAT0019036	NEAT1	283131	CLIP-Seq	24297251	Unspecified
hsa-mir-4500	MIMAT0019036	NEAT1	283131	CLIP-Seq	24297251	Unspecified
hsa-mir-4500	MIMAT0019036	NEAT1	283131	CLIP-Seq	24297251	Unspecified
hsa-mir-450b-5p	MIMAT0004909	NEAT1	283131	CLIP-Seq	24297251	Unspecified
hsa-mir-450b-5p	MIMAT0004909	NEAT1	283131	CLIP-Seq	24297251	Unspecified
hsa-mir-450b-5p	MIMAT0004909	NEAT1	283131	CLIP-Seq	24297251	Unspecified
hsa-mir-450b-5p	MIMAT0004909	NEAT1	283131	CLIP-Seq	24297251	Unspecified
hsa-mir-450b-5p	MIMAT0004909	NEAT1	283131	CLIP-Seq	24297251	Unspecified
hsa-mir-450b-5p	MIMAT0004909	NEAT1	283131	CLIP-Seq	24297251	Unspecified
hsa-mir-450b-5p	MIMAT0004909	NEAT1	283131	CLIP-Seq	24297251	Unspecified
hsa-mir-452-5p	MIMAT0001635	NEAT1	283131	CLIP-Seq	24297251	Unspecified
hsa-mir-452-5p	MIMAT0001635	NEAT1	283131	CLIP-Seq	24297251	Unspecified
hsa-mir-4525	MIMAT0019064	NEAT1	283131	CLIP-Seq	24297251	Unspecified
hsa-mir-4525	MIMAT0019064	NEAT1	283131	CLIP-Seq	24297251	Unspecified
hsa-mir-454-3p	MIMAT0003885	NEAT1	283131	CLIP-Seq	24297251	Unspecified
hsa-mir-454-3p	MIMAT0003885	NEAT1	283131	CLIP-Seq	24297251	Unspecified
hsa-mir-454-3p	MIMAT0003885	NEAT1	283131	CLIP-Seq	24297251	Unspecified
hsa-mir-454-3p	MIMAT0003885	NEAT1	283131	CLIP-Seq	24297251	Unspecified
hsa-mir-455-3p	MIMAT0004784	NEAT1	283131	CLIP-Seq	24297251	Unspecified
hsa-mir-455-3p	MIMAT0004784	NEAT1	283131	CLIP-Seq	24297251	Unspecified
hsa-mir-455-5p	MIMAT0003150	NEAT1	283131	CLIP-Seq	24297251	Unspecified
hsa-mir-455-5p	MIMAT0003150	NEAT1	283131	CLIP-Seq	24297251	Unspecified
hsa-mir-455-5p	MIMAT0003150	NEAT1	283131	CLIP-Seq	24297251	Unspecified
hsa-mir-4637	MIMAT0019694	NEAT1	283131	CLIP-Seq	24297251	Unspecified
hsa-mir-4640-5p	MIMAT0019699	NEAT1	283131	CLIP-Seq	24297251	Unspecified
hsa-mir-4644	MIMAT0019704	NEAT1	283131	CLIP-Seq	24297251	Unspecified
hsa-mir-4644	MIMAT0019704	NEAT1	283131	CLIP-Seq	24297251	Unspecified
hsa-mir-4662a-5p	MIMAT0019731	NEAT1	283131	CLIP-Seq	24297251	Unspecified
hsa-mir-4662a-5p	MIMAT0019731	NEAT1	283131	CLIP-Seq	24297251	Unspecified
hsa-mir-4664-3p	MIMAT0019738	NEAT1	283131	CLIP-Seq	24297251	Unspecified
hsa-mir-4676-3p	MIMAT0019759	NEAT1	283131	CLIP-Seq	24297251	Unspecified
hsa-mir-4676-3p	MIMAT0019759	NEAT1	283131	CLIP-Seq	24297251	Unspecified
hsa-mir-4677-3p	MIMAT0019761	NEAT1	283131	CLIP-Seq	24297251	Unspecified
hsa-mir-4677-3p	MIMAT0019761	NEAT1	283131	CLIP-Seq	24297251	Unspecified
hsa-mir-4701-5p	MIMAT0019798	NEAT1	283131	CLIP-Seq	24297251	Unspecified
hsa-mir-4701-5p	MIMAT0019798	NEAT1	283131	CLIP-Seq	24297251	Unspecified
hsa-mir-4701-5p	MIMAT0019798	NEAT1	283131	CLIP-Seq	24297251	Unspecified
hsa-mir-4703-5p	MIMAT0019801	NEAT1	283131	CLIP-Seq	24297251	Unspecified
hsa-mir-4703-5p	MIMAT0019801	NEAT1	283131	CLIP-Seq	24297251	Unspecified
hsa-mir-4703-5p	MIMAT0019801	NEAT1	283131	CLIP-Seq	24297251	Unspecified
hsa-mir-4703-5p	MIMAT0019801	NEAT1	283131	CLIP-Seq	24297251	Unspecified
hsa-mir-4712-5p	MIMAT0019818	NEAT1	283131	CLIP-Seq	24297251	Unspecified
hsa-mir-4712-5p	MIMAT0019818	NEAT1	283131	CLIP-Seq	24297251	Unspecified
hsa-mir-4712-5p	MIMAT0019818	NEAT1	283131	CLIP-Seq	24297251	Unspecified
hsa-mir-4726-5p	MIMAT0019845	NEAT1	283131	CLIP-Seq	24297251	Unspecified
hsa-mir-4731-5p	MIMAT0019853	NEAT1	283131	CLIP-Seq	24297251	Unspecified
hsa-mir-4731-5p	MIMAT0019853	NEAT1	283131	CLIP-Seq	24297251	Unspecified
hsa-mir-4731-5p	MIMAT0019853	NEAT1	283131	CLIP-Seq	24297251	Unspecified
hsa-mir-4735-3p	MIMAT0019861	NEAT1	283131	CLIP-Seq	24297251	Unspecified
hsa-mir-4735-3p	MIMAT0019861	NEAT1	283131	CLIP-Seq	24297251	Unspecified
hsa-mir-4735-3p	MIMAT0019861	NEAT1	283131	CLIP-Seq	24297251	Unspecified
hsa-mir-4739	MIMAT0019868	NEAT1	283131	CLIP-Seq	24297251	Unspecified
hsa-mir-4739	MIMAT0019868	NEAT1	283131	CLIP-Seq	24297251	Unspecified
hsa-mir-4739	MIMAT0019868	NEAT1	283131	CLIP-Seq	24297251	Unspecified
hsa-mir-4756-5p	MIMAT0019899	NEAT1	283131	CLIP-Seq	24297251	Unspecified
hsa-mir-4756-5p	MIMAT0019899	NEAT1	283131	CLIP-Seq	24297251	Unspecified
hsa-mir-4756-5p	MIMAT0019899	NEAT1	283131	CLIP-Seq	24297251	Unspecified
hsa-mir-4761-3p	MIMAT0019909	NEAT1	283131	CLIP-Seq	24297251	Unspecified
hsa-mir-4766-3p	MIMAT0019918	NEAT1	283131	CLIP-Seq	24297251	Unspecified
hsa-mir-4766-3p	MIMAT0019918	NEAT1	283131	CLIP-Seq	24297251	Unspecified
hsa-mir-4766-3p	MIMAT0019918	NEAT1	283131	CLIP-Seq	24297251	Unspecified
hsa-mir-4766-3p	MIMAT0019918	NEAT1	283131	CLIP-Seq	24297251	Unspecified
hsa-mir-4766-3p	MIMAT0019918	NEAT1	283131	CLIP-Seq	24297251	Unspecified
hsa-mir-4766-5p	MIMAT0019917	NEAT1	283131	CLIP-Seq	24297251	Unspecified
hsa-mir-4784	MIMAT0019948	NEAT1	283131	CLIP-Seq	24297251	Unspecified
hsa-mir-483-3p	MIMAT0002173	NEAT1	283131	CLIP-Seq	24297251	Unspecified
hsa-mir-483-3p	MIMAT0002173	NEAT1	283131	CLIP-Seq	24297251	Unspecified
hsa-mir-483-3p	MIMAT0002173	NEAT1	283131	CLIP-Seq	24297251	Unspecified
hsa-mir-483-3p	MIMAT0002173	NEAT1	283131	CLIP-Seq	24297251	Unspecified
hsa-mir-483-3p	MIMAT0002173	NEAT1	283131	CLIP-Seq	24297251	Unspecified
hsa-mir-483-5p	MIMAT0004761	NEAT1	283131	CLIP-Seq	24297251	Unspecified
hsa-mir-483-5p	MIMAT0004761	NEAT1	283131	CLIP-Seq	24297251	Unspecified
hsa-mir-485-3p	MIMAT0002176	NEAT1	283131	CLIP-Seq	24297251	Unspecified
hsa-mir-485-3p	MIMAT0002176	NEAT1	283131	CLIP-Seq	24297251	Unspecified
hsa-mir-485-5p	MIMAT0002175	NEAT1	283131	CLIP-Seq	24297251	Unspecified
hsa-mir-485-5p	MIMAT0002175	NEAT1	283131	CLIP-Seq	24297251	Unspecified
hsa-mir-485-5p	MIMAT0002175	NEAT1	283131	CLIP-Seq	24297251	Unspecified
hsa-mir-485-5p	MIMAT0002175	NEAT1	283131	CLIP-Seq	24297251	Unspecified
hsa-mir-485-5p	MIMAT0002175	NEAT1	283131	CLIP-Seq	24297251	Unspecified
hsa-mir-486-5p	MIMAT0002177	NEAT1	283131	CLIP-Seq	24297251	Unspecified
hsa-mir-487a-3p	MIMAT0002178	NEAT1	283131	CLIP-Seq	24297251	Unspecified
hsa-mir-487a-3p	MIMAT0002178	NEAT1	283131	CLIP-Seq	24297251	Unspecified
hsa-mir-487b-3p	MIMAT0003180	NEAT1	283131	CLIP-Seq	24297251	Unspecified
hsa-mir-488-3p	MIMAT0004763	NEAT1	283131	CLIP-Seq	24297251	Unspecified
hsa-mir-488-3p	MIMAT0004763	NEAT1	283131	CLIP-Seq	24297251	Unspecified
hsa-mir-490-3p	MIMAT0002806	NEAT1	283131	CLIP-Seq	24297251	Unspecified
hsa-mir-490-3p	MIMAT0002806	NEAT1	283131	CLIP-Seq	24297251	Unspecified
hsa-mir-491-5p	MIMAT0002807	NEAT1	283131	CLIP-Seq	24297251	Unspecified
hsa-mir-491-5p	MIMAT0002807	NEAT1	283131	CLIP-Seq	24297251	Unspecified
hsa-mir-491-5p	MIMAT0002807	NEAT1	283131	CLIP-Seq	24297251	Unspecified
hsa-mir-493-5p	MIMAT0002813	NEAT1	283131	CLIP-Seq	24297251	Unspecified
hsa-mir-493-5p	MIMAT0002813	NEAT1	283131	CLIP-Seq	24297251	Unspecified
hsa-mir-493-5p	MIMAT0002813	NEAT1	283131	CLIP-Seq	24297251	Unspecified
hsa-mir-493-5p	MIMAT0002813	NEAT1	283131	CLIP-Seq	24297251	Unspecified
hsa-mir-493-5p	MIMAT0002813	NEAT1	283131	CLIP-Seq	24297251	Unspecified
hsa-mir-494-3p	MIMAT0002816	NEAT1	283131	CLIP-Seq	24297251	Unspecified
hsa-mir-494-3p	MIMAT0002816	NEAT1	283131	CLIP-Seq	24297251	Unspecified
hsa-mir-494-3p	MIMAT0002816	NEAT1	283131	CLIP-Seq	24297251	Unspecified
hsa-mir-495-3p	MIMAT0002817	NEAT1	283131	CLIP-Seq	24297251	Unspecified
hsa-mir-495-3p	MIMAT0002817	NEAT1	283131	CLIP-Seq	24297251	Unspecified
hsa-mir-495-3p	MIMAT0002817	NEAT1	283131	CLIP-Seq	24297251	Unspecified
hsa-mir-495-3p	MIMAT0002817	NEAT1	283131	CLIP-Seq	24297251	Unspecified
hsa-mir-497-5p	MIMAT0002820	NEAT1	283131	CLIP-Seq	24297251	Unspecified
hsa-mir-497-5p	MIMAT0002820	NEAT1	283131	CLIP-Seq	24297251	Unspecified
hsa-mir-497-5p	MIMAT0002820	NEAT1	283131	CLIP-Seq	24297251	Unspecified
hsa-mir-499a-5p	MIMAT0002870	NEAT1	283131	CLIP-Seq	24297251	Unspecified
hsa-mir-499b-5p	MIMAT0019897	NEAT1	283131	CLIP-Seq	24297251	Unspecified
hsa-mir-499b-5p	MIMAT0019897	NEAT1	283131	CLIP-Seq	24297251	Unspecified
hsa-mir-5000-3p	MIMAT0021020	NEAT1	283131	CLIP-Seq	24297251	Unspecified
hsa-mir-5000-3p	MIMAT0021020	NEAT1	283131	CLIP-Seq	24297251	Unspecified
hsa-mir-5000-3p	MIMAT0021020	NEAT1	283131	CLIP-Seq	24297251	Unspecified
hsa-mir-5009-3p	MIMAT0021042	NEAT1	283131	CLIP-Seq	24297251	Unspecified
hsa-mir-5009-3p	MIMAT0021042	NEAT1	283131	CLIP-Seq	24297251	Unspecified
hsa-mir-500a-3p	MIMAT0002871	NEAT1	283131	CLIP-Seq	24297251	Unspecified
hsa-mir-501-3p	MIMAT0004774	NEAT1	283131	CLIP-Seq	24297251	Unspecified
hsa-mir-5010-5p	MIMAT0021043	NEAT1	283131	CLIP-Seq	24297251	Unspecified
hsa-mir-5010-5p	MIMAT0021043	NEAT1	283131	CLIP-Seq	24297251	Unspecified
hsa-mir-502-3p	MIMAT0004775	NEAT1	283131	CLIP-Seq	24297251	Unspecified
hsa-mir-503-5p	MIMAT0002874	NEAT1	283131	CLIP-Seq	24297251	Unspecified
hsa-mir-503-5p	MIMAT0002874	NEAT1	283131	CLIP-Seq	24297251	Unspecified
hsa-mir-5047	MIMAT0020541	NEAT1	283131	CLIP-Seq	24297251	Unspecified
hsa-mir-505-3p	MIMAT0002876	NEAT1	283131	CLIP-Seq	24297251	Unspecified
hsa-mir-505-3p	MIMAT0002876	NEAT1	283131	CLIP-Seq	24297251	Unspecified
hsa-mir-505-3p	MIMAT0002876	NEAT1	283131	CLIP-Seq	24297251	Unspecified
hsa-mir-505-3p	MIMAT0002876	NEAT1	283131	CLIP-Seq	24297251	Unspecified
hsa-mir-506-3p	MIMAT0002878	NEAT1	283131	CLIP-Seq	24297251	Unspecified
hsa-mir-506-3p	MIMAT0002878	NEAT1	283131	CLIP-Seq	24297251	Unspecified
hsa-mir-506-3p	MIMAT0002878	NEAT1	283131	CLIP-Seq	24297251	Unspecified
hsa-mir-506-5p	MIMAT0022701	NEAT1	283131	CLIP-Seq	24297251	Unspecified
hsa-mir-506-5p	MIMAT0022701	NEAT1	283131	CLIP-Seq	24297251	Unspecified
hsa-mir-506-5p	MIMAT0022701	NEAT1	283131	CLIP-Seq	24297251	Unspecified
hsa-mir-506-5p	MIMAT0022701	NEAT1	283131	CLIP-Seq	24297251	Unspecified
hsa-mir-509-3p	MIMAT0002881	NEAT1	283131	CLIP-Seq	24297251	Unspecified
hsa-mir-509-3p	MIMAT0002881	NEAT1	283131	CLIP-Seq	24297251	Unspecified
hsa-mir-5094	MIMAT0021086	NEAT1	283131	CLIP-Seq	24297251	Unspecified
hsa-mir-510-5p	MIMAT0002882	NEAT1	283131	CLIP-Seq	24297251	Unspecified
hsa-mir-510-5p	MIMAT0002882	NEAT1	283131	CLIP-Seq	24297251	Unspecified
hsa-mir-510-5p	MIMAT0002882	NEAT1	283131	CLIP-Seq	24297251	Unspecified
hsa-mir-510-5p	MIMAT0002882	NEAT1	283131	CLIP-Seq	24297251	Unspecified
hsa-mir-511-3p	MIMAT0026606	NEAT1	283131	CLIP-Seq	24297251	Unspecified
hsa-mir-512-3p	MIMAT0002823	NEAT1	283131	CLIP-Seq	24297251	Unspecified
hsa-mir-512-3p	MIMAT0002823	NEAT1	283131	CLIP-Seq	24297251	Unspecified
hsa-mir-512-3p	MIMAT0002823	NEAT1	283131	CLIP-Seq	24297251	Unspecified
hsa-mir-513a-5p	MIMAT0002877	NEAT1	283131	CLIP-Seq	24297251	Unspecified
hsa-mir-513a-5p	MIMAT0002877	NEAT1	283131	CLIP-Seq	24297251	Unspecified
hsa-mir-513b-5p	MIMAT0005788	NEAT1	283131	CLIP-Seq	24297251	Unspecified
hsa-mir-513b-5p	MIMAT0005788	NEAT1	283131	CLIP-Seq	24297251	Unspecified
hsa-mir-513b-5p	MIMAT0005788	NEAT1	283131	CLIP-Seq	24297251	Unspecified
hsa-mir-514a-3p	MIMAT0002883	NEAT1	283131	CLIP-Seq	24297251	Unspecified
hsa-mir-514a-3p	MIMAT0002883	NEAT1	283131	CLIP-Seq	24297251	Unspecified
hsa-mir-514a-5p	MIMAT0022702	NEAT1	283131	CLIP-Seq	24297251	Unspecified
hsa-mir-514a-5p	MIMAT0022702	NEAT1	283131	CLIP-Seq	24297251	Unspecified
hsa-mir-514b-3p	MIMAT0015088	NEAT1	283131	CLIP-Seq	24297251	Unspecified
hsa-mir-514b-3p	MIMAT0015088	NEAT1	283131	CLIP-Seq	24297251	Unspecified
hsa-mir-516a-5p	MIMAT0004770	NEAT1	283131	CLIP-Seq	24297251	Unspecified
hsa-mir-516b-5p	MIMAT0002859	NEAT1	283131	CLIP-Seq	24297251	Unspecified
hsa-mir-516b-5p	MIMAT0002859	NEAT1	283131	CLIP-Seq	24297251	Unspecified
hsa-mir-516b-5p	MIMAT0002859	NEAT1	283131	CLIP-Seq	24297251	Unspecified
hsa-mir-516b-5p	MIMAT0002859	NEAT1	283131	CLIP-Seq	24297251	Unspecified
hsa-mir-518d-5p	MIMAT0005456	NEAT1	283131	CLIP-Seq	24297251	Unspecified
hsa-mir-518e-5p	MIMAT0005450	NEAT1	283131	CLIP-Seq	24297251	Unspecified
hsa-mir-518f-5p	MIMAT0002841	NEAT1	283131	CLIP-Seq	24297251	Unspecified
hsa-mir-5194	MIMAT0021125	NEAT1	283131	CLIP-Seq	24297251	Unspecified
hsa-mir-5194	MIMAT0021125	NEAT1	283131	CLIP-Seq	24297251	Unspecified
hsa-mir-5194	MIMAT0021125	NEAT1	283131	CLIP-Seq	24297251	Unspecified
hsa-mir-519a-3p	MIMAT0002869	NEAT1	283131	CLIP-Seq	24297251	Unspecified
hsa-mir-519a-5p	MIMAT0005452	NEAT1	283131	CLIP-Seq	24297251	Unspecified
hsa-mir-519b-3p	MIMAT0002837	NEAT1	283131	CLIP-Seq	24297251	Unspecified
hsa-mir-519b-5p	MIMAT0005454	NEAT1	283131	CLIP-Seq	24297251	Unspecified
hsa-mir-519c-3p	MIMAT0002832	NEAT1	283131	CLIP-Seq	24297251	Unspecified
hsa-mir-519c-5p	MIMAT0002831	NEAT1	283131	CLIP-Seq	24297251	Unspecified
hsa-mir-519d-3p	MIMAT0002853	NEAT1	283131	CLIP-Seq	24297251	Unspecified
hsa-mir-519d-3p	MIMAT0002853	NEAT1	283131	CLIP-Seq	24297251	Unspecified
hsa-mir-520a-3p	MIMAT0002834	NEAT1	283131	CLIP-Seq	24297251	Unspecified
hsa-mir-520a-3p	MIMAT0002834	NEAT1	283131	CLIP-Seq	24297251	Unspecified
hsa-mir-520a-3p	MIMAT0002834	NEAT1	283131	CLIP-Seq	24297251	Unspecified
hsa-mir-520a-3p	MIMAT0002834	NEAT1	283131	CLIP-Seq	24297251	Unspecified
hsa-mir-520a-5p	MIMAT0002833	NEAT1	283131	CLIP-Seq	24297251	Unspecified
hsa-mir-520a-5p	MIMAT0002833	NEAT1	283131	CLIP-Seq	24297251	Unspecified
hsa-mir-520a-5p	MIMAT0002833	NEAT1	283131	CLIP-Seq	24297251	Unspecified
hsa-mir-520a-5p	MIMAT0002833	NEAT1	283131	CLIP-Seq	24297251	Unspecified
hsa-mir-520b	MIMAT0002843	NEAT1	283131	CLIP-Seq	24297251	Unspecified
hsa-mir-520b	MIMAT0002843	NEAT1	283131	CLIP-Seq	24297251	Unspecified
hsa-mir-520b	MIMAT0002843	NEAT1	283131	CLIP-Seq	24297251	Unspecified
hsa-mir-520b	MIMAT0002843	NEAT1	283131	CLIP-Seq	24297251	Unspecified
hsa-mir-520c-3p	MIMAT0002846	NEAT1	283131	CLIP-Seq	24297251	Unspecified
hsa-mir-520c-3p	MIMAT0002846	NEAT1	283131	CLIP-Seq	24297251	Unspecified
hsa-mir-520c-3p	MIMAT0002846	NEAT1	283131	CLIP-Seq	24297251	Unspecified
hsa-mir-520c-3p	MIMAT0002846	NEAT1	283131	CLIP-Seq	24297251	Unspecified
hsa-mir-520c-5p	MIMAT0005455	NEAT1	283131	CLIP-Seq	24297251	Unspecified
hsa-mir-520d-3p	MIMAT0002856	NEAT1	283131	CLIP-Seq	24297251	Unspecified
hsa-mir-520d-3p	MIMAT0002856	NEAT1	283131	CLIP-Seq	24297251	Unspecified
hsa-mir-520d-3p	MIMAT0002856	NEAT1	283131	CLIP-Seq	24297251	Unspecified
hsa-mir-520d-3p	MIMAT0002856	NEAT1	283131	CLIP-Seq	24297251	Unspecified
hsa-mir-520d-5p	MIMAT0002855	NEAT1	283131	CLIP-Seq	24297251	Unspecified
hsa-mir-520e	MIMAT0002825	NEAT1	283131	CLIP-Seq	24297251	Unspecified
hsa-mir-520e	MIMAT0002825	NEAT1	283131	CLIP-Seq	24297251	Unspecified
hsa-mir-520e	MIMAT0002825	NEAT1	283131	CLIP-Seq	24297251	Unspecified
hsa-mir-520e	MIMAT0002825	NEAT1	283131	CLIP-Seq	24297251	Unspecified
hsa-mir-520f-3p	MIMAT0002830	NEAT1	283131	CLIP-Seq	24297251	Unspecified
hsa-mir-520g-3p	MIMAT0002858	NEAT1	283131	CLIP-Seq	24297251	Unspecified
hsa-mir-520g-3p	MIMAT0002858	NEAT1	283131	CLIP-Seq	24297251	Unspecified
hsa-mir-520g-3p	MIMAT0002858	NEAT1	283131	CLIP-Seq	24297251	Unspecified
hsa-mir-520g-3p	MIMAT0002858	NEAT1	283131	CLIP-Seq	24297251	Unspecified
hsa-mir-520h	MIMAT0002867	NEAT1	283131	CLIP-Seq	24297251	Unspecified
hsa-mir-520h	MIMAT0002867	NEAT1	283131	CLIP-Seq	24297251	Unspecified
hsa-mir-520h	MIMAT0002867	NEAT1	283131	CLIP-Seq	24297251	Unspecified
hsa-mir-520h	MIMAT0002867	NEAT1	283131	CLIP-Seq	24297251	Unspecified
hsa-mir-522-3p	MIMAT0002868	NEAT1	283131	CLIP-Seq	24297251	Unspecified
hsa-mir-522-3p	MIMAT0002868	NEAT1	283131	CLIP-Seq	24297251	Unspecified
hsa-mir-522-3p	MIMAT0002868	NEAT1	283131	CLIP-Seq	24297251	Unspecified
hsa-mir-522-3p	MIMAT0002868	NEAT1	283131	CLIP-Seq	24297251	Unspecified
hsa-mir-522-3p	MIMAT0002868	NEAT1	283131	CLIP-Seq	24297251	Unspecified
hsa-mir-522-3p	MIMAT0002868	NEAT1	283131	CLIP-Seq	24297251	Unspecified
hsa-mir-522-5p	MIMAT0005451	NEAT1	283131	CLIP-Seq	24297251	Unspecified
hsa-mir-523-5p	MIMAT0005449	NEAT1	283131	CLIP-Seq	24297251	Unspecified
hsa-mir-524-5p	MIMAT0002849	NEAT1	283131	CLIP-Seq	24297251	Unspecified
hsa-mir-525-5p	MIMAT0002838	NEAT1	283131	CLIP-Seq	24297251	Unspecified
hsa-mir-525-5p	MIMAT0002838	NEAT1	283131	CLIP-Seq	24297251	Unspecified
hsa-mir-525-5p	MIMAT0002838	NEAT1	283131	CLIP-Seq	24297251	Unspecified
hsa-mir-525-5p	MIMAT0002838	NEAT1	283131	CLIP-Seq	24297251	Unspecified
hsa-mir-526a	MIMAT0002845	NEAT1	283131	CLIP-Seq	24297251	Unspecified
hsa-mir-526b-3p	MIMAT0002836	NEAT1	283131	CLIP-Seq	24297251	Unspecified
hsa-mir-526b-3p	MIMAT0002836	NEAT1	283131	CLIP-Seq	24297251	Unspecified
hsa-mir-532-3p	MIMAT0004780	NEAT1	283131	CLIP-Seq	24297251	Unspecified
hsa-mir-532-3p	MIMAT0004780	NEAT1	283131	CLIP-Seq	24297251	Unspecified
hsa-mir-532-5p	MIMAT0002888	NEAT1	283131	CLIP-Seq	24297251	Unspecified
hsa-mir-539-3p	MIMAT0022705	NEAT1	283131	CLIP-Seq	24297251	Unspecified
hsa-mir-539-3p	MIMAT0022705	NEAT1	283131	CLIP-Seq	24297251	Unspecified
hsa-mir-541-3p	MIMAT0004920	NEAT1	283131	CLIP-Seq	24297251	Unspecified
hsa-mir-541-3p	MIMAT0004920	NEAT1	283131	CLIP-Seq	24297251	Unspecified
hsa-mir-541-5p	MIMAT0004919	NEAT1	283131	CLIP-Seq	24297251	Unspecified
hsa-mir-542-3p	MIMAT0003389	NEAT1	283131	CLIP-Seq	24297251	Unspecified
hsa-mir-542-3p	MIMAT0003389	NEAT1	283131	CLIP-Seq	24297251	Unspecified
hsa-mir-543	MIMAT0004954	NEAT1	283131	CLIP-Seq	24297251	Unspecified
hsa-mir-543	MIMAT0004954	NEAT1	283131	CLIP-Seq	24297251	Unspecified
hsa-mir-545-3p	MIMAT0003165	NEAT1	283131	CLIP-Seq	24297251	Unspecified
hsa-mir-545-3p	MIMAT0003165	NEAT1	283131	CLIP-Seq	24297251	Unspecified
hsa-mir-545-3p	MIMAT0003165	NEAT1	283131	CLIP-Seq	24297251	Unspecified
hsa-mir-545-5p	MIMAT0004785	NEAT1	283131	CLIP-Seq	24297251	Unspecified
hsa-mir-545-5p	MIMAT0004785	NEAT1	283131	CLIP-Seq	24297251	Unspecified
hsa-mir-545-5p	MIMAT0004785	NEAT1	283131	CLIP-Seq	24297251	Unspecified
hsa-mir-545-5p	MIMAT0004785	NEAT1	283131	CLIP-Seq	24297251	Unspecified
hsa-mir-545-5p	MIMAT0004785	NEAT1	283131	CLIP-Seq	24297251	Unspecified
hsa-mir-548o-3p	MIMAT0005919	NEAT1	283131	CLIP-Seq	24297251	Unspecified
hsa-mir-548o-3p	MIMAT0005919	NEAT1	283131	CLIP-Seq	24297251	Unspecified
hsa-mir-548o-3p	MIMAT0005919	NEAT1	283131	CLIP-Seq	24297251	Unspecified
hsa-mir-552-3p	MIMAT0003215	NEAT1	283131	CLIP-Seq	24297251	Unspecified
hsa-mir-552-3p	MIMAT0003215	NEAT1	283131	CLIP-Seq	24297251	Unspecified
hsa-mir-552-3p	MIMAT0003215	NEAT1	283131	CLIP-Seq	24297251	Unspecified
hsa-mir-556-3p	MIMAT0004793	NEAT1	283131	CLIP-Seq	24297251	Unspecified
hsa-mir-556-3p	MIMAT0004793	NEAT1	283131	CLIP-Seq	24297251	Unspecified
hsa-mir-556-3p	MIMAT0004793	NEAT1	283131	CLIP-Seq	24297251	Unspecified
hsa-mir-556-5p	MIMAT0003220	NEAT1	283131	CLIP-Seq	24297251	Unspecified
hsa-mir-5581-3p	MIMAT0022276	NEAT1	283131	CLIP-Seq	24297251	Unspecified
hsa-mir-5586-5p	MIMAT0022287	NEAT1	283131	CLIP-Seq	24297251	Unspecified
hsa-mir-5586-5p	MIMAT0022287	NEAT1	283131	CLIP-Seq	24297251	Unspecified
hsa-mir-5590-3p	MIMAT0022300	NEAT1	283131	CLIP-Seq	24297251	Unspecified
hsa-mir-5590-3p	MIMAT0022300	NEAT1	283131	CLIP-Seq	24297251	Unspecified
hsa-mir-5590-3p	MIMAT0022300	NEAT1	283131	CLIP-Seq	24297251	Unspecified
hsa-mir-5590-3p	MIMAT0022300	NEAT1	283131	CLIP-Seq	24297251	Unspecified
hsa-mir-5688	MIMAT0022479	NEAT1	283131	CLIP-Seq	24297251	Unspecified
hsa-mir-5688	MIMAT0022479	NEAT1	283131	CLIP-Seq	24297251	Unspecified
hsa-mir-5688	MIMAT0022479	NEAT1	283131	CLIP-Seq	24297251	Unspecified
hsa-mir-5688	MIMAT0022479	NEAT1	283131	CLIP-Seq	24297251	Unspecified
hsa-mir-5691	MIMAT0022483	NEAT1	283131	CLIP-Seq	24297251	Unspecified
hsa-mir-5691	MIMAT0022483	NEAT1	283131	CLIP-Seq	24297251	Unspecified
hsa-mir-574-5p	MIMAT0004795	NEAT1	283131	CLIP-Seq	24297251	Unspecified
hsa-mir-576-5p	MIMAT0003241	NEAT1	283131	CLIP-Seq	24297251	Unspecified
hsa-mir-576-5p	MIMAT0003241	NEAT1	283131	CLIP-Seq	24297251	Unspecified
hsa-mir-576-5p	MIMAT0003241	NEAT1	283131	CLIP-Seq	24297251	Unspecified
hsa-mir-577	MIMAT0003242	NEAT1	283131	CLIP-Seq	24297251	Unspecified
hsa-mir-577	MIMAT0003242	NEAT1	283131	CLIP-Seq	24297251	Unspecified
hsa-mir-577	MIMAT0003242	NEAT1	283131	CLIP-Seq	24297251	Unspecified
hsa-mir-579-3p	MIMAT0003244	NEAT1	283131	CLIP-Seq	24297251	Unspecified
hsa-mir-579-3p	MIMAT0003244	NEAT1	283131	CLIP-Seq	24297251	Unspecified
hsa-mir-580-3p	MIMAT0003245	NEAT1	283131	CLIP-Seq	24297251	Unspecified
hsa-mir-580-3p	MIMAT0003245	NEAT1	283131	CLIP-Seq	24297251	Unspecified
hsa-mir-580-3p	MIMAT0003245	NEAT1	283131	CLIP-Seq	24297251	Unspecified
hsa-mir-582-3p	MIMAT0004797	NEAT1	283131	CLIP-Seq	24297251	Unspecified
hsa-mir-582-3p	MIMAT0004797	NEAT1	283131	CLIP-Seq	24297251	Unspecified
hsa-mir-582-5p	MIMAT0003247	NEAT1	283131	CLIP-Seq	24297251	Unspecified
hsa-mir-582-5p	MIMAT0003247	NEAT1	283131	CLIP-Seq	24297251	Unspecified
hsa-mir-588	MIMAT0003255	NEAT1	283131	CLIP-Seq	24297251	Unspecified
hsa-mir-588	MIMAT0003255	NEAT1	283131	CLIP-Seq	24297251	Unspecified
hsa-mir-588	MIMAT0003255	NEAT1	283131	CLIP-Seq	24297251	Unspecified
hsa-mir-599	MIMAT0003267	NEAT1	283131	CLIP-Seq	24297251	Unspecified
hsa-mir-599	MIMAT0003267	NEAT1	283131	CLIP-Seq	24297251	Unspecified
hsa-mir-605-3p	MIMAT0026621	NEAT1	283131	CLIP-Seq	24297251	Unspecified
hsa-mir-605-3p	MIMAT0026621	NEAT1	283131	CLIP-Seq	24297251	Unspecified
hsa-mir-605-3p	MIMAT0026621	NEAT1	283131	CLIP-Seq	24297251	Unspecified
hsa-mir-605-3p	MIMAT0026621	NEAT1	283131	CLIP-Seq	24297251	Unspecified
hsa-mir-613	MIMAT0003281	NEAT1	283131	CLIP-Seq	24297251	Unspecified
hsa-mir-613	MIMAT0003281	NEAT1	283131	CLIP-Seq	24297251	Unspecified
hsa-mir-613	MIMAT0003281	NEAT1	283131	CLIP-Seq	24297251	Unspecified
hsa-mir-613	MIMAT0003281	NEAT1	283131	CLIP-Seq	24297251	Unspecified
hsa-mir-613	MIMAT0003281	NEAT1	283131	CLIP-Seq	24297251	Unspecified
hsa-mir-615-3p	MIMAT0003283	NEAT1	283131	CLIP-Seq	24297251	Unspecified
hsa-mir-616-3p	MIMAT0004805	NEAT1	283131	CLIP-Seq	24297251	Unspecified
hsa-mir-616-3p	MIMAT0004805	NEAT1	283131	CLIP-Seq	24297251	Unspecified
hsa-mir-620	MIMAT0003289	NEAT1	283131	CLIP-Seq	24297251	Unspecified
hsa-mir-620	MIMAT0003289	NEAT1	283131	CLIP-Seq	24297251	Unspecified
hsa-mir-624-3p	MIMAT0004807	NEAT1	283131	CLIP-Seq	24297251	Unspecified
hsa-mir-624-5p	MIMAT0003293	NEAT1	283131	CLIP-Seq	24297251	Unspecified
hsa-mir-624-5p	MIMAT0003293	NEAT1	283131	CLIP-Seq	24297251	Unspecified
hsa-mir-624-5p	MIMAT0003293	NEAT1	283131	CLIP-Seq	24297251	Unspecified
hsa-mir-625-3p	MIMAT0004808	NEAT1	283131	CLIP-Seq	24297251	Unspecified
hsa-mir-627-5p	MIMAT0003296	NEAT1	283131	CLIP-Seq	24297251	Unspecified
hsa-mir-627-5p	MIMAT0003296	NEAT1	283131	CLIP-Seq	24297251	Unspecified
hsa-mir-628-5p	MIMAT0004809	NEAT1	283131	CLIP-Seq	24297251	Unspecified
hsa-mir-629-5p	MIMAT0004810	NEAT1	283131	CLIP-Seq	24297251	Unspecified
hsa-mir-641	MIMAT0003311	NEAT1	283131	CLIP-Seq	24297251	Unspecified
hsa-mir-641	MIMAT0003311	NEAT1	283131	CLIP-Seq	24297251	Unspecified
hsa-mir-641	MIMAT0003311	NEAT1	283131	CLIP-Seq	24297251	Unspecified
hsa-mir-642a-3p	MIMAT0020924	NEAT1	283131	CLIP-Seq	24297251	Unspecified
hsa-mir-642a-5p	MIMAT0003312	NEAT1	283131	CLIP-Seq	24297251	Unspecified
hsa-mir-642a-5p	MIMAT0003312	NEAT1	283131	CLIP-Seq	24297251	Unspecified
hsa-mir-642b-3p	MIMAT0018444	NEAT1	283131	CLIP-Seq	24297251	Unspecified
hsa-mir-650	MIMAT0003320	NEAT1	283131	CLIP-Seq	24297251	Unspecified
hsa-mir-6504-5p	MIMAT0025464	NEAT1	283131	CLIP-Seq	24297251	Unspecified
hsa-mir-6509-3p	MIMAT0025475	NEAT1	283131	CLIP-Seq	24297251	Unspecified
hsa-mir-6509-5p	MIMAT0025474	NEAT1	283131	CLIP-Seq	24297251	Unspecified
hsa-mir-6512-3p	MIMAT0025481	NEAT1	283131	CLIP-Seq	24297251	Unspecified
hsa-mir-6512-3p	MIMAT0025481	NEAT1	283131	CLIP-Seq	24297251	Unspecified
hsa-mir-652-3p	MIMAT0003322	NEAT1	283131	CLIP-Seq	24297251	Unspecified
hsa-mir-653-5p	MIMAT0003328	NEAT1	283131	CLIP-Seq	24297251	Unspecified
hsa-mir-654-3p	MIMAT0004814	NEAT1	283131	CLIP-Seq	24297251	Unspecified
hsa-mir-654-5p	MIMAT0003330	NEAT1	283131	CLIP-Seq	24297251	Unspecified
hsa-mir-654-5p	MIMAT0003330	NEAT1	283131	CLIP-Seq	24297251	Unspecified
hsa-mir-655-3p	MIMAT0003331	NEAT1	283131	CLIP-Seq	24297251	Unspecified
hsa-mir-655-3p	MIMAT0003331	NEAT1	283131	CLIP-Seq	24297251	Unspecified
hsa-mir-655-3p	MIMAT0003331	NEAT1	283131	CLIP-Seq	24297251	Unspecified
hsa-mir-656-3p	MIMAT0003332	NEAT1	283131	CLIP-Seq	24297251	Unspecified
hsa-mir-656-3p	MIMAT0003332	NEAT1	283131	CLIP-Seq	24297251	Unspecified
hsa-mir-656-3p	MIMAT0003332	NEAT1	283131	CLIP-Seq	24297251	Unspecified
hsa-mir-656-3p	MIMAT0003332	NEAT1	283131	CLIP-Seq	24297251	Unspecified
hsa-mir-656-3p	MIMAT0003332	NEAT1	283131	CLIP-Seq	24297251	Unspecified
hsa-mir-663a	MIMAT0003326	NEAT1	283131	CLIP-Seq	24297251	Unspecified
hsa-mir-663a	MIMAT0003326	NEAT1	283131	CLIP-Seq	24297251	Unspecified
hsa-mir-664b-3p	MIMAT0022272	NEAT1	283131	CLIP-Seq	24297251	Unspecified
hsa-mir-664b-3p	MIMAT0022272	NEAT1	283131	CLIP-Seq	24297251	Unspecified
hsa-mir-665	MIMAT0004952	NEAT1	283131	CLIP-Seq	24297251	Unspecified
hsa-mir-665	MIMAT0004952	NEAT1	283131	CLIP-Seq	24297251	Unspecified
hsa-mir-665	MIMAT0004952	NEAT1	283131	CLIP-Seq	24297251	Unspecified
hsa-mir-665	MIMAT0004952	NEAT1	283131	CLIP-Seq	24297251	Unspecified
hsa-mir-665	MIMAT0004952	NEAT1	283131	CLIP-Seq	24297251	Unspecified
hsa-mir-668-3p	MIMAT0003881	NEAT1	283131	CLIP-Seq	24297251	Unspecified
hsa-mir-668-3p	MIMAT0003881	NEAT1	283131	CLIP-Seq	24297251	Unspecified
hsa-mir-670-3p	MIMAT0026640	NEAT1	283131	CLIP-Seq	24297251	Unspecified
hsa-mir-670-3p	MIMAT0026640	NEAT1	283131	CLIP-Seq	24297251	Unspecified
hsa-mir-670-3p	MIMAT0026640	NEAT1	283131	CLIP-Seq	24297251	Unspecified
hsa-mir-670-5p	MIMAT0010357	NEAT1	283131	CLIP-Seq	24297251	Unspecified
hsa-mir-671-3p	MIMAT0004819	NEAT1	283131	CLIP-Seq	24297251	Unspecified
hsa-mir-671-3p	MIMAT0004819	NEAT1	283131	CLIP-Seq	24297251	Unspecified
hsa-mir-671-5p	MIMAT0003880	NEAT1	283131	CLIP-Seq	24297251	Unspecified
hsa-mir-6720-5p	MIMAT0027345	NEAT1	283131	CLIP-Seq	24297251	Unspecified
hsa-mir-6720-5p	MIMAT0027345	NEAT1	283131	CLIP-Seq	24297251	Unspecified
hsa-mir-6738-5p	MIMAT0027377	NEAT1	283131	CLIP-Seq	24297251	Unspecified
hsa-mir-6738-5p	MIMAT0027377	NEAT1	283131	CLIP-Seq	24297251	Unspecified
hsa-mir-675-3p	MIMAT0006790	NEAT1	283131	CLIP-Seq	24297251	Unspecified
hsa-mir-676-3p	MIMAT0018204	NEAT1	283131	CLIP-Seq	24297251	Unspecified
hsa-mir-6763-5p	MIMAT0027426	NEAT1	283131	CLIP-Seq	24297251	Unspecified
hsa-mir-6763-5p	MIMAT0027426	NEAT1	283131	CLIP-Seq	24297251	Unspecified
hsa-mir-6763-5p	MIMAT0027426	NEAT1	283131	CLIP-Seq	24297251	Unspecified
hsa-mir-6763-5p	MIMAT0027426	NEAT1	283131	CLIP-Seq	24297251	Unspecified
hsa-mir-6783-3p	MIMAT0027467	NEAT1	283131	CLIP-Seq	24297251	Unspecified
hsa-mir-6783-3p	MIMAT0027467	NEAT1	283131	CLIP-Seq	24297251	Unspecified
hsa-mir-6783-3p	MIMAT0027467	NEAT1	283131	CLIP-Seq	24297251	Unspecified
hsa-mir-6783-3p	MIMAT0027467	NEAT1	283131	CLIP-Seq	24297251	Unspecified
hsa-mir-6783-3p	MIMAT0027467	NEAT1	283131	CLIP-Seq	24297251	Unspecified
hsa-mir-6787-5p	MIMAT0027474	NEAT1	283131	CLIP-Seq	24297251	Unspecified
hsa-mir-6787-5p	MIMAT0027474	NEAT1	283131	CLIP-Seq	24297251	Unspecified
hsa-mir-6799-3p	MIMAT0027499	NEAT1	283131	CLIP-Seq	24297251	Unspecified
hsa-mir-6799-3p	MIMAT0027499	NEAT1	283131	CLIP-Seq	24297251	Unspecified
hsa-mir-6799-3p	MIMAT0027499	NEAT1	283131	CLIP-Seq	24297251	Unspecified
hsa-mir-6805-3p	MIMAT0027511	NEAT1	283131	CLIP-Seq	24297251	Unspecified
hsa-mir-6805-3p	MIMAT0027511	NEAT1	283131	CLIP-Seq	24297251	Unspecified
hsa-mir-6807-3p	MIMAT0027515	NEAT1	283131	CLIP-Seq	24297251	Unspecified
hsa-mir-6816-5p	MIMAT0027532	NEAT1	283131	CLIP-Seq	24297251	Unspecified
hsa-mir-6820-3p	MIMAT0027541	NEAT1	283131	CLIP-Seq	24297251	Unspecified
hsa-mir-6823-3p	MIMAT0027547	NEAT1	283131	CLIP-Seq	24297251	Unspecified
hsa-mir-6823-3p	MIMAT0027547	NEAT1	283131	CLIP-Seq	24297251	Unspecified
hsa-mir-6835-3p	MIMAT0027571	NEAT1	283131	CLIP-Seq	24297251	Unspecified
hsa-mir-6835-3p	MIMAT0027571	NEAT1	283131	CLIP-Seq	24297251	Unspecified
hsa-mir-6838-5p	MIMAT0027578	NEAT1	283131	CLIP-Seq	24297251	Unspecified
hsa-mir-6838-5p	MIMAT0027578	NEAT1	283131	CLIP-Seq	24297251	Unspecified
hsa-mir-6838-5p	MIMAT0027578	NEAT1	283131	CLIP-Seq	24297251	Unspecified
hsa-mir-6849-5p	MIMAT0027598	NEAT1	283131	CLIP-Seq	24297251	Unspecified
hsa-mir-6849-5p	MIMAT0027598	NEAT1	283131	CLIP-Seq	24297251	Unspecified
hsa-mir-6849-5p	MIMAT0027598	NEAT1	283131	CLIP-Seq	24297251	Unspecified
hsa-mir-6852-3p	MIMAT0027605	NEAT1	283131	CLIP-Seq	24297251	Unspecified
hsa-mir-6866-3p	MIMAT0027633	NEAT1	283131	CLIP-Seq	24297251	Unspecified
hsa-mir-6875-5p	MIMAT0027650	NEAT1	283131	CLIP-Seq	24297251	Unspecified
hsa-mir-6884-5p	MIMAT0027668	NEAT1	283131	CLIP-Seq	24297251	Unspecified
hsa-mir-6884-5p	MIMAT0027668	NEAT1	283131	CLIP-Seq	24297251	Unspecified
hsa-mir-6884-5p	MIMAT0027668	NEAT1	283131	CLIP-Seq	24297251	Unspecified
hsa-mir-6884-5p	MIMAT0027668	NEAT1	283131	CLIP-Seq	24297251	Unspecified
hsa-mir-6884-5p	MIMAT0027668	NEAT1	283131	CLIP-Seq	24297251	Unspecified
hsa-mir-6893-3p	MIMAT0027687	NEAT1	283131	CLIP-Seq	24297251	Unspecified
hsa-mir-6893-3p	MIMAT0027687	NEAT1	283131	CLIP-Seq	24297251	Unspecified
hsa-mir-708-5p	MIMAT0004926	NEAT1	283131	CLIP-Seq	24297251	Unspecified
hsa-mir-708-5p	MIMAT0004926	NEAT1	283131	CLIP-Seq	24297251	Unspecified
hsa-mir-7114-3p	MIMAT0028126	NEAT1	283131	CLIP-Seq	24297251	Unspecified
hsa-mir-7153-5p	MIMAT0028216	NEAT1	283131	CLIP-Seq	24297251	Unspecified
hsa-mir-7153-5p	MIMAT0028216	NEAT1	283131	CLIP-Seq	24297251	Unspecified
hsa-mir-758-3p	MIMAT0003879	NEAT1	283131	CLIP-Seq	24297251	Unspecified
hsa-mir-760	MIMAT0004957	NEAT1	283131	CLIP-Seq	24297251	Unspecified
hsa-mir-760	MIMAT0004957	NEAT1	283131	CLIP-Seq	24297251	Unspecified
hsa-mir-760	MIMAT0004957	NEAT1	283131	CLIP-Seq	24297251	Unspecified
hsa-mir-761	MIMAT0010364	NEAT1	283131	CLIP-Seq	24297251	Unspecified
hsa-mir-761	MIMAT0010364	NEAT1	283131	CLIP-Seq	24297251	Unspecified
hsa-mir-761	MIMAT0010364	NEAT1	283131	CLIP-Seq	24297251	Unspecified
hsa-mir-766-5p	MIMAT0022714	NEAT1	283131	CLIP-Seq	24297251	Unspecified
hsa-mir-766-5p	MIMAT0022714	NEAT1	283131	CLIP-Seq	24297251	Unspecified
hsa-mir-766-5p	MIMAT0022714	NEAT1	283131	CLIP-Seq	24297251	Unspecified
hsa-mir-766-5p	MIMAT0022714	NEAT1	283131	CLIP-Seq	24297251	Unspecified
hsa-mir-766-5p	MIMAT0022714	NEAT1	283131	CLIP-Seq	24297251	Unspecified
hsa-mir-770-5p	MIMAT0003948	NEAT1	283131	CLIP-Seq	24297251	Unspecified
hsa-mir-770-5p	MIMAT0003948	NEAT1	283131	CLIP-Seq	24297251	Unspecified
hsa-mir-770-5p	MIMAT0003948	NEAT1	283131	CLIP-Seq	24297251	Unspecified
hsa-mir-802	MIMAT0004185	NEAT1	283131	CLIP-Seq	24297251	Unspecified
hsa-mir-802	MIMAT0004185	NEAT1	283131	CLIP-Seq	24297251	Unspecified
hsa-mir-802	MIMAT0004185	NEAT1	283131	CLIP-Seq	24297251	Unspecified
hsa-mir-802	MIMAT0004185	NEAT1	283131	CLIP-Seq	24297251	Unspecified
hsa-mir-873-5p	MIMAT0004953	NEAT1	283131	CLIP-Seq	24297251	Unspecified
hsa-mir-873-5p	MIMAT0004953	NEAT1	283131	CLIP-Seq	24297251	Unspecified
hsa-mir-874-3p	MIMAT0004911	NEAT1	283131	CLIP-Seq	24297251	Unspecified
hsa-mir-874-3p	MIMAT0004911	NEAT1	283131	CLIP-Seq	24297251	Unspecified
hsa-mir-876-5p	MIMAT0004924	NEAT1	283131	CLIP-Seq	24297251	Unspecified
hsa-mir-877-5p	MIMAT0004949	NEAT1	283131	CLIP-Seq	24297251	Unspecified
hsa-mir-877-5p	MIMAT0004949	NEAT1	283131	CLIP-Seq	24297251	Unspecified
hsa-mir-885-5p	MIMAT0004947	NEAT1	283131	CLIP-Seq	24297251	Unspecified
hsa-mir-885-5p	MIMAT0004947	NEAT1	283131	CLIP-Seq	24297251	Unspecified
hsa-mir-888-5p	MIMAT0004916	NEAT1	283131	CLIP-Seq	24297251	Unspecified
hsa-mir-888-5p	MIMAT0004916	NEAT1	283131	CLIP-Seq	24297251	Unspecified
hsa-mir-888-5p	MIMAT0004916	NEAT1	283131	CLIP-Seq	24297251	Unspecified
hsa-mir-889-3p	MIMAT0004921	NEAT1	283131	CLIP-Seq	24297251	Unspecified
hsa-mir-889-3p	MIMAT0004921	NEAT1	283131	CLIP-Seq	24297251	Unspecified
hsa-mir-889-3p	MIMAT0004921	NEAT1	283131	CLIP-Seq	24297251	Unspecified
hsa-mir-892c-3p	MIMAT0025858	NEAT1	283131	CLIP-Seq	24297251	Unspecified
hsa-mir-892c-3p	MIMAT0025858	NEAT1	283131	CLIP-Seq	24297251	Unspecified
hsa-mir-892c-5p	MIMAT0025857	NEAT1	283131	CLIP-Seq	24297251	Unspecified
hsa-mir-892c-5p	MIMAT0025857	NEAT1	283131	CLIP-Seq	24297251	Unspecified
hsa-mir-892c-5p	MIMAT0025857	NEAT1	283131	CLIP-Seq	24297251	Unspecified
hsa-mir-892c-5p	MIMAT0025857	NEAT1	283131	CLIP-Seq	24297251	Unspecified
hsa-mir-9-3p	MIMAT0000442	NEAT1	283131	CLIP-Seq	24297251	Unspecified
hsa-mir-9-5p	MIMAT0000441	NEAT1	283131	CLIP-Seq	24297251	Unspecified
hsa-mir-93-5p	MIMAT0000093	NEAT1	283131	CLIP-Seq	24297251	Unspecified
hsa-mir-93-5p	MIMAT0000093	NEAT1	283131	CLIP-Seq	24297251	Unspecified
hsa-mir-942-5p	MIMAT0004985	NEAT1	283131	CLIP-Seq	24297251	Unspecified
hsa-mir-944	MIMAT0004987	NEAT1	283131	CLIP-Seq	24297251	Unspecified
hsa-mir-944	MIMAT0004987	NEAT1	283131	CLIP-Seq	24297251	Unspecified
hsa-mir-98-5p	MIMAT0000096	NEAT1	283131	CLIP-Seq	24297251	Unspecified
hsa-mir-98-5p	MIMAT0000096	NEAT1	283131	CLIP-Seq	24297251	Unspecified
hsa-mir-98-5p	MIMAT0000096	NEAT1	283131	CLIP-Seq	24297251	Unspecified
